# Supplementary material for: IL-21 enhances the cytotoxicity of intratumoral CD8+ T cells, improving radiation efficacy
Source: JCI Insight. 2026 Jan 8;11(4):e190531. doi: 10.1172/jci.insight.190531 (PMC12956009; doi:10.1172/jci.insight.190531)
Supplement: Supporting data values [file jciinsight-11-190531-s189.xlsx]

## Sheet: Figure 1A
Tumor type	ID	Sample	HPV Statue	OS time (Days)	OS time (Month)	OS time (Year)	Status	OS	Cytokines and Receptor	Expression
HNSC	TCGA-CR-7392-01A	TCGA-BA-4074-01A	negative	462	15.4	1.28333	Dead	1	IL2	0
HNSC	TCGA-CN-A6V1-01A	TCGA-BA-4075-01A	negative	283	9.43333	0.786111	Dead	1	IL2	0
HNSC	TCGA-BB-A6UM-01A	TCGA-BA-4076-01A	negative	415	13.8333	1.15278	Dead	1	IL2	0.0840642647884745
HNSC	TCGA-BB-4223-01A	TCGA-BA-4078-01A	negative	276	9.2	0.766667	Dead	1	IL2	0.11503324294624
HNSC	TCGA-CV-7090-01A	TCGA-BA-5149-01A	negative	806	26.8667	2.23889	Dead	1	IL2	0
HNSC	TCGA-CV-A6JY-01A	TCGA-BA-5151-01A	negative	722	24.0667	2.00556	Alive	0	IL2	0
HNSC	TCGA-MZ-A7D7-01A	TCGA-BA-5152-01A	negative	1288	42.9333	3.57778	Alive	0	IL2	0
HNSC	TCGA-CV-7250-01A	TCGA-BA-5153-01A	positive	1762	58.7333	4.89444	Dead	1	IL2	0.212258044202735
HNSC	TCGA-CV-7438-01A	TCGA-BA-5555-01A	negative	520	17.3333	1.44444	Alive	0	IL2	0
HNSC	TCGA-CR-6472-01A	TCGA-BA-5556-01A	negative	725	24.1667	2.01389	Alive	0	IL2	0.0646069752973919
HNSC	TCGA-UF-A7JH-01A	TCGA-BA-5557-01A	negative	623	20.7667	1.73056	Alive	0	IL2	0.157949153783694
HNSC	TCGA-F7-A61V-01A	TCGA-BA-5558-01A	negative	1995	66.5	5.54167	Alive	0	IL2	0.0665370023957913
HNSC	TCGA-CQ-6219-01A	TCGA-BA-5559-01A	positive	2083	69.4333	5.78611	Dead	1	IL2	0.589092309935938
HNSC	TCGA-BA-A6DJ-01A	TCGA-BA-6869-01A	negative	644	21.4667	1.78889	Alive	0	IL2	0.12565110166152
HNSC	TCGA-DQ-7596-01A	TCGA-BA-6870-01A	negative	451	15.0333	1.25278	Dead	1	IL2	0.12234140752612
HNSC	TCGA-CR-7393-01A	TCGA-BA-6871-01A	negative	108	3.6	0.3	Dead	1	IL2	0.227741075839128
HNSC	TCGA-CN-4736-01A	TCGA-BA-6872-01A	negative	384	12.8	1.06667	Dead	1	IL2	0.0934249594191029
HNSC	TCGA-HD-7754-01A	TCGA-BA-6873-01A	negative	122	4.06667	0.338889	Alive	0	IL2	0
HNSC	TCGA-MT-A67D-01A	TCGA-BA-7269-01A	negative	1273	42.4333	3.53611	Alive	0	IL2	0
HNSC	TCGA-UF-A7JT-01A	TCGA-BA-A4IF-01A	negative	895	29.8333	2.48611	Alive	0	IL2	0.0870554345433757
HNSC	TCGA-CN-5364-01A	TCGA-BA-A4IG-01A	positive	855	28.5	2.375	Alive	0	IL2	0.236706901995353
HNSC	TCGA-CV-5971-01A	TCGA-BA-A4IH-01A	positive	622	20.7333	1.72778	Alive	0	IL2	0.364572432295856
HNSC	TCGA-F7-A50J-01A	TCGA-BA-A4II-01A	negative	918	30.6	2.55	Alive	0	IL2	0.150039692774153
HNSC	TCGA-CR-7383-01A	TCGA-BA-A6D8-01A	negative	850	28.3333	2.36111	Alive	0	IL2	0.0997664862929298
HNSC	TCGA-BB-7866-01A	TCGA-BA-A6DA-01A	negative	351	11.7	0.975	Alive	0	IL2	0
HNSC	TCGA-BA-5559-01A	TCGA-BA-A6DB-01A	negative	216	7.2	0.6	Alive	0	IL2	0.438931541934545
HNSC	TCGA-CV-5443-01A	TCGA-BA-A6DD-01A	negative	173	5.76667	0.480556	Dead	1	IL2	0.257131340773425
HNSC	TCGA-CX-A4AQ-01A	TCGA-BA-A6DE-01A	negative	440	14.6667	1.22222	Alive	0	IL2	0
HNSC	TCGA-BB-7861-01A	TCGA-BA-A6DG-01A	negative	69	2.3	0.191667	Dead	1	IL2	0.214124805352847
HNSC	TCGA-CV-A468-01A	TCGA-BA-A6DI-01A	negative	336	11.2	0.933333	Dead	1	IL2	0
HNSC	TCGA-CR-7367-01A	TCGA-BA-A6DJ-01A	negative	407	13.5667	1.13056	Dead	1	IL2	0.0684644509669057
HNSC	TCGA-CN-4737-01A	TCGA-BA-A6DL-01A	negative	623	20.7667	1.73056	Alive	0	IL2	0
HNSC	TCGA-BA-A6DB-01A	TCGA-BB-4217-01A	negative	187	6.23333	0.519444	Alive	0	IL2	0.384602457650755
HNSC	TCGA-CV-7418-01A	TCGA-BB-4223-01A	positive	3221	107.367	8.94722	Alive	0	IL2	0.113300435833361
HNSC	TCGA-UF-A718-01A	TCGA-BB-4224-01A	negative	278	9.26667	0.772222	Alive	0	IL2	0.147697443613872
HNSC	TCGA-QK-A6IF-01A	TCGA-BB-4225-01A	negative	146	4.86667	0.405556	Alive	0	IL2	0.316029858519577
HNSC	TCGA-CN-6017-01A	TCGA-BB-4228-01A	positive	559	18.6333	1.55278	Alive	0	IL2	0
HNSC	TCGA-CR-7373-01A	TCGA-BB-7861-01A	positive	682	22.7333	1.89444	Alive	0	IL2	0.645886075687726
HNSC	TCGA-BB-4217-01A	TCGA-BB-7862-01A	negative	1117	37.2333	3.10278	Alive	0	IL2	0.315450299984932
HNSC	TCGA-CV-7252-01A	TCGA-BB-7863-01A	negative	1025	34.1667	2.84722	Alive	0	IL2	0
HNSC	TCGA-CV-A464-01A	TCGA-BB-7864-01A	negative	1527	50.9	4.24167	Alive	0	IL2	0
HNSC	TCGA-CR-7368-01A	TCGA-BB-7866-01A	positive	1368	45.6	3.8	Alive	0	IL2	0.320080262369761
HNSC	TCGA-BA-A4II-01A	TCGA-BB-7870-01A	negative	2016	67.2	5.6	Alive	0	IL2	0
HNSC	TCGA-BA-A4IF-01A	TCGA-BB-7871-01A	negative	750	25	2.08333	Alive	0	IL2	0.19987646683658
HNSC	TCGA-CV-6933-01A	TCGA-BB-7872-01A	negative	1168	38.9333	3.24444	Alive	0	IL2	0
HNSC	TCGA-CX-7085-01A	TCGA-BB-8596-01A	negative	2161	72.0333	6.00278	Alive	0	IL2	0.138552375152649
HNSC	TCGA-CV-6942-01A	TCGA-BB-8601-01A	negative	624	20.8	1.73333	Alive	0	IL2	0
HNSC	TCGA-QK-A8Z7-01A	TCGA-BB-A5HU-01A	negative	782	26.0667	2.17222	Alive	0	IL2	0.0792927672728535
HNSC	TCGA-QK-A6IG-01A	TCGA-BB-A5HY-01A	negative	321	10.7	0.891667	Dead	1	IL2	0
HNSC	TCGA-P3-A5QE-01A	TCGA-BB-A5HZ-01A	negative	827	27.5667	2.29722	Alive	0	IL2	0
HNSC	TCGA-P3-A6SW-01A	TCGA-BB-A6UM-01A	positive	393	13.1	1.09167	Alive	0	IL2	0.0713508041288431
HNSC	TCGA-P3-A5Q5-01A	TCGA-BB-A6UO-01A	negative	268	8.93333	0.744444	Dead	1	IL2	0
HNSC	TCGA-UF-A7JF-01A	TCGA-C9-A47Z-01A	negative	191	6.36667	0.530556	Dead	1	IL2	0.0817486512341679
HNSC	TCGA-CN-4725-01A	TCGA-C9-A480-01A	negative	386	12.8667	1.07222	Alive	0	IL2	0
HNSC	TCGA-CV-A461-01A	TCGA-CN-4722-01A	negative	1483	49.4333	4.11944	Alive	0	IL2	0.0545012161825606
HNSC	TCGA-QK-A8ZB-01A	TCGA-CN-4723-01A	negative	1699	56.6333	4.71944	Alive	0	IL2	0.0731347046302154
HNSC	TCGA-QK-A6VC-01A	TCGA-CN-4725-01A	negative	1157	38.5667	3.21389	Alive	0	IL2	0.0538064436957938
HNSC	TCGA-BA-6872-01A	TCGA-CN-4726-01A	negative	142	4.73333	0.394444	Dead	1	IL2	0
HNSC	TCGA-CV-5439-01A	TCGA-CN-4727-01A	negative	1560	52	4.33333	Alive	0	IL2	0
HNSC	TCGA-DQ-7591-01A	TCGA-CN-4728-01A	negative	1724	57.4667	4.78889	Alive	0	IL2	0.151728955343337
HNSC	TCGA-CR-7386-01A	TCGA-CN-4729-01A	negative	392	13.0667	1.08889	Alive	0	IL2	0
HNSC	TCGA-CV-6954-01A	TCGA-CN-4730-01A	negative	817	27.2333	2.26944	Alive	0	IL2	0
HNSC	TCGA-WA-A7H4-01A	TCGA-CN-4731-01A	negative	998	33.2667	2.77222	Dead	1	IL2	0
HNSC	TCGA-D6-6825-01A	TCGA-CN-4733-01A	negative	1586	52.8667	4.40556	Alive	0	IL2	0.573568424039259
HNSC	TCGA-CV-A6JD-01A	TCGA-CN-4734-01A	negative	1690	56.3333	4.69444	Alive	0	IL2	0
HNSC	TCGA-P3-A5QF-01A	TCGA-CN-4735-01A	negative	1737	57.9	4.825	Alive	0	IL2	0.0818849667292274
HNSC	TCGA-CN-5355-01A	TCGA-CN-4736-01A	negative	395	13.1667	1.09722	Dead	1	IL2	0.0798388806666704
HNSC	TCGA-DQ-7589-01A	TCGA-CN-4737-01A	negative	625	20.8333	1.73611	Alive	0	IL2	0.0928839656784844
HNSC	TCGA-CR-6478-01A	TCGA-CN-4739-01A	negative	1394	46.4667	3.87222	Dead	1	IL2	0.160403925860014
HNSC	TCGA-CV-A45Y-01A	TCGA-CN-4740-01A	negative	839	27.9667	2.33056	Dead	1	IL2	0
HNSC	TCGA-CR-6482-01A	TCGA-CN-4741-01A	positive	2239	74.6333	6.21944	Alive	0	IL2	0
HNSC	TCGA-CX-7082-01A	TCGA-CN-4742-01A	negative	397	13.2333	1.10278	Dead	1	IL2	0
HNSC	TCGA-CN-6996-01A	TCGA-CN-5355-01A	negative	1278	42.6	3.55	Alive	0	IL2	0.0739572999433244
HNSC	TCGA-QK-A652-01A	TCGA-CN-5356-01A	negative	1409	46.9667	3.91389	Alive	0	IL2	0
HNSC	TCGA-TN-A7HL-01A	TCGA-CN-5358-01A	negative	261	8.7	0.725	Dead	1	IL2	0.184978459693331
HNSC	TCGA-CV-A6JZ-01A	TCGA-CN-5359-01A	negative	377	12.5667	1.04722	Dead	1	IL2	0.314058408858261
HNSC	TCGA-CV-6934-01A	TCGA-CN-5360-01A	negative	2169	72.3	6.025	Alive	0	IL2	0
HNSC	TCGA-MT-A67F-01A	TCGA-CN-5361-01A	negative	2120	70.6667	5.88889	Dead	1	IL2	0
HNSC	TCGA-F7-8489-01A	TCGA-CN-5364-01A	negative	493	16.4333	1.36944	Dead	1	IL2	0.0716253939737696
HNSC	TCGA-CR-7380-01A	TCGA-CN-5366-01A	negative	360	12	1	Dead	1	IL2	0
HNSC	TCGA-DQ-5625-01A	TCGA-CN-5367-01A	negative	352	11.7333	0.977778	Dead	1	IL2	0
HNSC	TCGA-RS-A6TP-01A	TCGA-CN-5369-01A	negative	1	0.0333333	0.00277778	Dead	1	IL2	0.168898720025469
HNSC	TCGA-CN-5373-01A	TCGA-CN-5370-01A	negative	259	8.63333	0.719444	Dead	1	IL2	0.180784391078699
HNSC	TCGA-CN-6992-01A	TCGA-CN-5373-01A	negative	1584	52.8	4.4	Alive	0	IL2	0.222557291348728
HNSC	TCGA-BA-A4IG-01A	TCGA-CN-5374-01A	positive	1732	57.7333	4.81111	Dead	1	IL2	0.678071905112638
HNSC	TCGA-CN-5370-01A	TCGA-CN-6010-01A	negative	1523	50.7667	4.23056	Alive	0	IL2	0.0749164020524617
HNSC	TCGA-UF-A7JO-01A	TCGA-CN-6011-01A	negative	933	31.1	2.59167	Alive	0	IL2	0
HNSC	TCGA-BB-8596-01A	TCGA-CN-6012-01A	negative	1460	48.6667	4.05556	Alive	0	IL2	0
HNSC	TCGA-BB-4224-01A	TCGA-CN-6013-01A	negative	727	24.2333	2.01944	Dead	1	IL2	0.0735460609151547
HNSC	TCGA-H7-A76A-01A	TCGA-CN-6016-01A	negative	1443	48.1	4.00833	Alive	0	IL2	0
HNSC	TCGA-CQ-5327-01A	TCGA-CN-6017-01A	negative	853	28.4333	2.36944	Dead	1	IL2	0.0771062441059786
HNSC	TCGA-CN-A6V6-01A	TCGA-CN-6018-01A	negative	580	19.3333	1.61111	Dead	1	IL2	0
HNSC	TCGA-HD-7229-01A	TCGA-CN-6019-01A	negative	1038	34.6	2.88333	Alive	0	IL2	0.191436314605321
HNSC	TCGA-CN-A63W-01A	TCGA-CN-6020-01A	negative	205	6.83333	0.569444	Dead	1	IL2	0
HNSC	TCGA-CQ-A4C6-01A	TCGA-CN-6021-01A	negative	276	9.2	0.766667	Dead	1	IL2	0
HNSC	TCGA-KU-A66S-01A	TCGA-CN-6022-01A	negative	281	9.36667	0.780556	Dead	1	IL2	0
HNSC	TCGA-CN-A6UY-01A	TCGA-CN-6023-01A	negative	1584	52.8	4.4	Alive	0	IL2	0.0490730966543056
HNSC	TCGA-DQ-7594-01A	TCGA-CN-6024-01A	negative	337	11.2333	0.936111	Dead	1	IL2	0
HNSC	TCGA-D6-6824-01A	TCGA-CN-6989-01A	negative	980	32.6667	2.72222	Dead	1	IL2	0.0702519218204442
HNSC	TCGA-CQ-6218-01A	TCGA-CN-6992-01A	negative	1066	35.5333	2.96111	Alive	0	IL2	0.169540231459797
HNSC	TCGA-C9-A47Z-01A	TCGA-CN-6994-01A	negative	1183	39.4333	3.28611	Alive	0	IL2	0
HNSC	TCGA-CV-5431-01A	TCGA-CN-6995-01A	negative	112	3.73333	0.311111	Dead	1	IL2	0
HNSC	TCGA-CV-7435-01A	TCGA-CN-6996-01A	negative	530	17.6667	1.47222	Dead	1	IL2	0.258338011169037
HNSC	TCGA-QK-AA3J-01A	TCGA-CN-6997-01A	negative	988	32.9333	2.74444	Dead	1	IL2	0
HNSC	TCGA-DQ-7593-01A	TCGA-CN-6998-01A	negative	357	11.9	0.991667	Dead	1	IL2	0
HNSC	TCGA-UF-A7JJ-01A	TCGA-CN-A497-01A	negative	1065	35.5	2.95833	Alive	0	IL2	0
HNSC	TCGA-CN-6023-01A	TCGA-CN-A498-01A	negative	773	25.7667	2.14722	Dead	1	IL2	0
HNSC	TCGA-BA-5558-01A	TCGA-CN-A499-01A	positive	717	23.9	1.99167	Alive	0	IL2	0.253384235800074
HNSC	TCGA-CN-A49B-01A	TCGA-CN-A49A-01A	negative	526	17.5333	1.46111	Dead	1	IL2	0
HNSC	TCGA-BA-5556-01A	TCGA-CN-A49B-01A	negative	904	30.1333	2.51111	Alive	0	IL2	0.0827025893302493
HNSC	TCGA-CN-6013-01A	TCGA-CN-A49C-01A	positive	645	21.5	1.79167	Alive	0	IL2	0
HNSC	TCGA-CN-4728-01A	TCGA-CN-A63T-01A	negative	225	7.5	0.625	Alive	0	IL2	0.0735460609151547
HNSC	TCGA-BA-6870-01A	TCGA-CN-A63U-01A	negative	964	32.1333	2.67778	Alive	0	IL2	0
HNSC	TCGA-CV-7238-01A	TCGA-CN-A63W-01A	negative	377	12.5667	1.04722	Dead	1	IL2	0.0672256725319716
HNSC	TCGA-F7-A61S-01A	TCGA-CN-A641-01A	negative	367	12.2333	1.01944	Alive	0	IL2	0
HNSC	TCGA-BA-4076-01A	TCGA-CN-A642-01A	negative	82	2.73333	0.227778	Dead	1	IL2	0
HNSC	TCGA-BA-5557-01A	TCGA-CN-A6UY-01A	positive	713	23.7667	1.98056	Alive	0	IL2	0.165815488132335
HNSC	TCGA-CN-4739-01A	TCGA-CN-A6V1-01A	positive	603	20.1	1.675	Alive	0	IL2	0.476329837757138
HNSC	TCGA-F7-7848-01A	TCGA-CN-A6V3-01A	negative	742	24.7333	2.06111	Alive	0	IL2	0.128029388740641
HNSC	TCGA-UF-A7J9-01A	TCGA-CN-A6V6-01A	positive	635	21.1667	1.76389	Alive	0	IL2	0.184089827056126
HNSC	TCGA-CV-A45T-01A	TCGA-CN-A6V7-01A	positive	594	19.8	1.65	Alive	0	IL2	0
HNSC	TCGA-CV-6436-01A	TCGA-CQ-5323-01A	positive	1466	48.8667	4.07222	Alive	0	IL2	0
HNSC	TCGA-QK-A8ZA-01A	TCGA-CQ-5324-01A	negative	1593	53.1	4.425	Alive	0	IL2	0
HNSC	TCGA-CN-A6V3-01A	TCGA-CQ-5325-01A	negative	654	21.8	1.81667	Dead	1	IL2	0
HNSC	TCGA-TN-A7HI-01A	TCGA-CQ-5326-01A	negative	89	2.96667	0.247222	Dead	1	IL2	0
HNSC	TCGA-CR-6467-01A	TCGA-CQ-5327-01A	negative	1660	55.3333	4.61111	Alive	0	IL2	0.0739572999433244
HNSC	TCGA-CV-6940-01A	TCGA-CQ-5329-01A	negative	2143	71.4333	5.95278	Alive	0	IL2	0
HNSC	TCGA-CV-6956-01A	TCGA-CQ-5330-01A	negative	1897	63.2333	5.26944	Alive	0	IL2	0
HNSC	TCGA-D6-6515-01A	TCGA-CQ-5331-01A	negative	1399	46.6333	3.88611	Alive	0	IL2	0.172487515510134
HNSC	TCGA-CQ-7068-01A	TCGA-CQ-5333-01A	negative	341	11.3667	0.947222	Dead	1	IL2	0
HNSC	TCGA-DQ-5630-01A	TCGA-CQ-5334-01A	negative	129	4.3	0.358333	Dead	1	IL2	0
HNSC	TCGA-HD-A6HZ-01A	TCGA-CQ-6218-01A	negative	1253	41.7667	3.48056	Alive	0	IL2	0.0563060603318765
HNSC	TCGA-T2-A6WZ-01A	TCGA-CQ-6219-01A	negative	479	15.9667	1.33056	Dead	1	IL2	0.0713508041288431
HNSC	TCGA-CV-A45V-01A	TCGA-CQ-6220-01A	negative	985	32.8333	2.73611	Dead	1	IL2	0.145612247166476
HNSC	TCGA-CV-5436-01A	TCGA-CQ-6221-01A	negative	1000	33.3333	2.77778	Alive	0	IL2	0
HNSC	TCGA-CN-4723-01A	TCGA-CQ-6222-01A	negative	2016	67.2	5.6	Alive	0	IL2	0.0582472168546627
HNSC	TCGA-CQ-6220-01A	TCGA-CQ-6223-01A	negative	1428	47.6	3.96667	Alive	0	IL2	0
HNSC	TCGA-CR-6481-01A	TCGA-CQ-6224-01A	negative	1721	57.3667	4.78056	Alive	0	IL2	0.0666747627244602
HNSC	TCGA-CR-6487-01A	TCGA-CQ-6225-01A	negative	403	13.4333	1.11944	Dead	1	IL2	0
HNSC	TCGA-KU-A6H8-01A	TCGA-CQ-6227-01A	negative	129	4.3	0.358333	Dead	1	IL2	0
HNSC	TCGA-BB-7871-01A	TCGA-CQ-6228-01A	negative	456	15.2	1.26667	Dead	1	IL2	0
HNSC	TCGA-CR-5250-01A	TCGA-CQ-6229-01A	negative	1179	39.3	3.275	Alive	0	IL2	0
HNSC	TCGA-CR-7385-01A	TCGA-CQ-7063-01A	negative	2133	71.1	5.925	Alive	0	IL2	0
HNSC	TCGA-CV-A6K2-01A	TCGA-CQ-7065-01A	negative	1628	54.2667	4.52222	Alive	0	IL2	0
HNSC	TCGA-CN-A499-01A	TCGA-CQ-7067-01A	negative	509	16.9667	1.41389	Alive	0	IL2	0
HNSC	TCGA-CN-A63T-01A	TCGA-CQ-7068-01A	negative	1309	43.6333	3.63611	Alive	0	IL2	0.0640550644104434
HNSC	TCGA-HD-7917-01A	TCGA-CQ-7069-01A	negative	1274	42.4667	3.53889	Alive	0	IL2	0
HNSC	TCGA-CV-5430-01A	TCGA-CQ-7071-01A	negative	1311	43.7	3.64167	Alive	0	IL2	0
HNSC	TCGA-CR-7395-01A	TCGA-CQ-7072-01A	negative	2359	78.6333	6.55278	Alive	0	IL2	0.0842003616746553
HNSC	TCGA-UF-A71B-01A	TCGA-CQ-A4C6-01A	negative	1353	45.1	3.75833	Alive	0	IL2	0.0803847874146045
HNSC	TCGA-DQ-7590-01A	TCGA-CQ-A4C7-01A	negative	353	11.7667	0.980556	Dead	1	IL2	0
HNSC	TCGA-CR-7365-01A	TCGA-CQ-A4C9-01A	negative	707	23.5667	1.96389	Alive	0	IL2	0
HNSC	TCGA-CR-5248-01A	TCGA-CQ-A4CB-01A	negative	893	29.7667	2.48056	Alive	0	IL2	0
HNSC	TCGA-CR-6492-01A	TCGA-CQ-A4CD-01A	negative	1022	34.0667	2.83889	Alive	0	IL2	0
HNSC	TCGA-CR-6484-01A	TCGA-CQ-A4CE-01A	negative	897	29.9	2.49167	Alive	0	IL2	0.250961573533219
HNSC	TCGA-KU-A6H7-01A	TCGA-CQ-A4CG-01A	negative	430	14.3333	1.19444	Dead	1	IL2	0
HNSC	TCGA-CN-6010-01A	TCGA-CQ-A4CH-01A	negative	379	12.6333	1.05278	Dead	1	IL2	0
HNSC	TCGA-BA-5153-01A	TCGA-CQ-A4CI-01A	negative	950	31.6667	2.63889	Alive	0	IL2	0
HNSC	TCGA-BA-A6D8-01A	TCGA-CR-5243-01A	positive	2562	85.4	7.11667	Alive	0	IL2	0.440952198029637
HNSC	TCGA-CR-7376-01A	TCGA-CR-5247-01A	negative	358	11.9333	0.994444	Alive	0	IL2	0
HNSC	TCGA-DQ-5624-01A	TCGA-CR-5248-01A	positive	1663	55.4333	4.61944	Alive	0	IL2	0.214995134614923
HNSC	TCGA-F7-8298-01A	TCGA-CR-5249-01A	positive	1152	38.4	3.2	Alive	0	IL2	0.529171275231312
HNSC	TCGA-CN-5358-01A	TCGA-CR-5250-01A	positive	799	26.6333	2.21944	Alive	0	IL2	0.228356954201048
HNSC	TCGA-CN-4722-01A	TCGA-CR-6467-01A	negative	1777	59.2333	4.93611	Alive	0	IL2	0.251688799478663
HNSC	TCGA-CR-6477-01A	TCGA-CR-6470-01A	positive	1521	50.7	4.225	Alive	0	IL2	0.368265482937493
HNSC	TCGA-BA-A6DG-01A	TCGA-CR-6471-01A	negative	1202	40.0667	3.33889	Dead	1	IL2	0.362441834125644
HNSC	TCGA-CN-A63V-01A	TCGA-CR-6472-01A	positive	1050	35	2.91667	Alive	0	IL2	0.0890913185646892
HNSC	TCGA-IQ-A61O-01A	TCGA-CR-6473-01A	positive	1125	37.5	3.125	Alive	0	IL2	0
HNSC	TCGA-BB-4227-01A	TCGA-CR-6474-01A	negative	564	18.8	1.56667	Dead	1	IL2	0
HNSC	TCGA-CN-5369-01A	TCGA-CR-6477-01A	negative	514	17.1333	1.42778	Alive	0	IL2	0.129480858698878
HNSC	TCGA-CR-6480-01A	TCGA-CR-6478-01A	negative	183	6.1	0.508333	Dead	1	IL2	0.391327806843611
HNSC	TCGA-BA-6871-01A	TCGA-CR-6480-01A	positive	362	12.0667	1.00556	Alive	0	IL2	0.270349528733103
HNSC	TCGA-BA-A4IH-01A	TCGA-CR-6481-01A	positive	311	10.3667	0.863889	Alive	0	IL2	0.351741388547289
HNSC	TCGA-CN-5359-01A	TCGA-CR-6482-01A	positive	345	11.5	0.958333	Alive	0	IL2	0.293605910941713
HNSC	TCGA-MT-A7BN-01A	TCGA-CR-6484-01A	negative	354	11.8	0.983333	Alive	0	IL2	0.133300476229776
HNSC	TCGA-BB-4225-01A	TCGA-CR-6487-01A	positive	234	7.8	0.65	Alive	0	IL2	0.511973981781801
HNSC	TCGA-CV-7427-01A	TCGA-CR-6488-01A	negative	379	12.6333	1.05278	Alive	0	IL2	0.0650207699484113
HNSC	TCGA-IQ-A6SG-01A	TCGA-CR-6491-01A	negative	693	23.1	1.925	Alive	0	IL2	0
HNSC	TCGA-BA-A6DD-01A	TCGA-CR-6492-01A	negative	479	15.9667	1.33056	Alive	0	IL2	0.0565835283663675
HNSC	TCGA-CV-5441-01A	TCGA-CR-6493-01A	negative	282	9.4	0.783333	Dead	1	IL2	0
HNSC	TCGA-BA-4078-01A	TCGA-CR-7364-01A	negative	1435	47.8333	3.98611	Alive	0	IL2	0
HNSC	TCGA-P3-A6T4-01A	TCGA-CR-7365-01A	negative	1191	39.7	3.30833	Alive	0	IL2	0.0655723115936221
HNSC	TCGA-CR-5249-01A	TCGA-CR-7367-01A	negative	1440	48	4	Alive	0	IL2	0.057415612427243
HNSC	TCGA-CV-7433-01A	TCGA-CR-7368-01A	positive	1245	41.5	3.45833	Alive	0	IL2	0.173511248063922
HNSC	TCGA-CR-6470-01A	TCGA-CR-7369-01A	positive	1090	36.3333	3.02778	Dead	1	IL2	0
HNSC	TCGA-CR-7404-01A	TCGA-CR-7370-01A	negative	105	3.5	0.291667	Alive	0	IL2	0
HNSC	TCGA-CR-7394-01A	TCGA-CR-7371-01A	negative	94	3.13333	0.261111	Dead	1	IL2	0
HNSC	TCGA-CQ-7072-01A	TCGA-CR-7372-01A	negative	759	25.3	2.10833	Alive	0	IL2	0
HNSC	TCGA-CN-5374-01A	TCGA-CR-7373-01A	negative	889	29.6333	2.46944	Alive	0	IL2	0.137896932389619
HNSC	TCGA-CQ-6224-01A	TCGA-CR-7374-01A	negative	30	1	0.0833333	Alive	0	IL2	0.151988666422506
HNSC	TCGA-T3-A92M-01A	TCGA-CR-7376-01A	negative	972	32.4	2.7	Alive	0	IL2	0.310921735230344
HNSC	TCGA-CV-5434-01A	TCGA-CR-7377-01A	negative	279	9.3	0.775	Dead	1	IL2	0.0680516429977898
HNSC	TCGA-CQ-5331-01A	TCGA-CR-7379-01A	negative	1036	34.5333	2.87778	Alive	0	IL2	0.0699770704115563
HNSC	TCGA-QK-A6V9-01A	TCGA-CR-7380-01A	negative	606	20.2	1.68333	Dead	1	IL2	0.100439479280312
HNSC	TCGA-CR-7379-01A	TCGA-CR-7382-01A	negative	796	26.5333	2.21111	Alive	0	IL2	0.235114320376357
HNSC	TCGA-CN-4733-01A	TCGA-CR-7383-01A	negative	521	17.3667	1.44722	Dead	1	IL2	0.369047643455913
HNSC	TCGA-CV-A460-01A	TCGA-CR-7385-01A	positive	997	33.2333	2.76944	Alive	0	IL2	0.651866834765244
HNSC	TCGA-CQ-A4CE-01A	TCGA-CR-7386-01A	negative	1430	47.6667	3.97222	Alive	0	IL2	0.188780697792142
HNSC	TCGA-CQ-6222-01A	TCGA-CR-7388-01A	negative	823	27.4333	2.28611	Dead	1	IL2	0
HNSC	TCGA-CR-5243-01A	TCGA-CR-7389-01A	negative	392	13.0667	1.08889	Alive	0	IL2	0
HNSC	TCGA-D6-6516-01A	TCGA-CR-7390-01A	negative	1508	50.2667	4.18889	Alive	0	IL2	0
HNSC	TCGA-DQ-5629-01A	TCGA-CR-7391-01A	negative	913	30.4333	2.53611	Alive	0	IL2	0
HNSC	TCGA-CV-6941-01A	TCGA-CR-7392-01A	negative	1425	47.5	3.95833	Alive	0	IL2	0.0760117385696413
HNSC	TCGA-CR-7399-01A	TCGA-CR-7393-01A	negative	993	33.1	2.75833	Alive	0	IL2	0.372952097911829
HNSC	TCGA-CR-6471-01A	TCGA-CR-7394-01A	negative	1346	44.8667	3.73889	Alive	0	IL2	0.173127433480656
HNSC	TCGA-CN-6019-01A	TCGA-CR-7395-01A	negative	930	31	2.58333	Alive	0	IL2	0.32146635859253
HNSC	TCGA-H7-7774-01A	TCGA-CR-7397-01A	negative	754	25.1333	2.09444	Alive	0	IL2	0
HNSC	TCGA-CR-7382-01A	TCGA-CR-7398-01A	negative	156	5.2	0.433333	Alive	0	IL2	0
HNSC	TCGA-H7-8501-01A	TCGA-CR-7399-01A	negative	181	6.03333	0.502778	Alive	0	IL2	0.241474125701441
HNSC	TCGA-D6-A6EM-01A	TCGA-CR-7401-01A	negative	1077	35.9	2.99167	Alive	0	IL2	0
HNSC	TCGA-HD-8314-01A	TCGA-CR-7402-01A	negative	911	30.3667	2.53056	Alive	0	IL2	0
HNSC	TCGA-CN-6989-01A	TCGA-CR-7404-01A	positive	1472	49.0667	4.08889	Alive	0	IL2	0.297719672043513
HNSC	TCGA-BB-A5HU-01A	TCGA-CV-5430-01A	negative	4241	141.367	11.7806	Alive	0	IL2	0.213378390725062
HNSC	TCGA-CR-6488-01A	TCGA-CV-5431-01A	negative	522	17.4	1.45	Dead	1	IL2	0.214124805352847
HNSC	TCGA-BB-7862-01A	TCGA-CV-5432-01A	negative	3930	131	10.9167	Alive	0	IL2	0
HNSC	TCGA-CR-7377-01A	TCGA-CV-5434-01A	negative	3314	110.467	9.20556	Dead	1	IL2	0.234010733108401
HNSC	TCGA-UP-A6WW-01A	TCGA-CV-5435-01A	negative	2319	77.3	6.44167	Dead	1	IL2	0
HNSC	TCGA-BA-6869-01A	TCGA-CV-5436-01A	negative	584	19.4667	1.62222	Dead	1	IL2	0.180020521466313
HNSC	TCGA-D6-6823-01A	TCGA-CV-5439-01A	negative	546	18.2	1.51667	Dead	1	IL2	0.0765590951316044
HNSC	TCGA-CR-7374-01A	TCGA-CV-5440-01A	negative	3270	109	9.08333	Alive	0	IL2	0
HNSC	TCGA-F7-A623-01A	TCGA-CV-5441-01A	negative	2886	96.2	8.01667	Alive	0	IL2	0.0865120465742818
HNSC	TCGA-CV-6948-01A	TCGA-CV-5442-01A	positive	2327	77.5667	6.46389	Alive	0	IL2	0
HNSC	TCGA-MZ-A5BI-01A	TCGA-CV-5443-01A	positive	2784	92.8	7.73333	Alive	0	IL2	0.181420640280142
HNSC	TCGA-CN-4735-01A	TCGA-CV-5444-01A	negative	2437	81.2333	6.76944	Alive	0	IL2	0
HNSC	TCGA-T2-A6X0-01A	TCGA-CV-5966-01A	negative	545	18.1667	1.51389	Dead	1	IL2	0
HNSC	TCGA-CV-6938-01A	TCGA-CV-5971-01A	positive	701	23.3667	1.94722	Alive	0	IL2	0.269870983230452
HNSC	TCGA-BA-5152-01A	TCGA-CV-5973-01A	negative	2641	88.0333	7.33611	Alive	0	IL2	0
HNSC	TCGA-CQ-5329-01A	TCGA-CV-5977-01A	negative	1840	61.3333	5.11111	Alive	0	IL2	0
HNSC	TCGA-BB-A5HY-01A	TCGA-CV-5979-01A	negative	1315	43.8333	3.65278	Alive	0	IL2	0
HNSC	TCGA-CN-6998-01A	TCGA-CV-6003-01A	negative	1665	55.5	4.625	Alive	0	IL2	0
HNSC	TCGA-CR-7392-01A	TCGA-CV-6433-01A	positive	641	21.3667	1.78056	Alive	0	IL2	0
HNSC	TCGA-CN-A6V1-01A	TCGA-CV-6436-01A	negative	1899	63.3	5.275	Alive	0	IL2	0.0413831790194062
HNSC	TCGA-BB-A6UM-01A	TCGA-CV-6441-01A	negative	292	9.73333	0.811111	Dead	1	IL2	0
HNSC	TCGA-CN-5361-01A	TCGA-CV-6933-01A	negative	2741	91.3667	7.61389	Dead	1	IL2	0.155101558125703
HNSC	TCGA-BB-4223-01A	TCGA-CV-6934-01A	negative	65	2.16667	0.180556	Dead	1	IL2	0.161823202945348
HNSC	TCGA-CV-7090-01A	TCGA-CV-6936-01A	negative	166	5.53333	0.461111	Dead	1	IL2	0
HNSC	TCGA-CQ-7069-01A	TCGA-CV-6938-01A	negative	144	4.8	0.4	Dead	1	IL2	0.126576457013373
HNSC	TCGA-CV-A6JY-01A	TCGA-CV-6940-01A	negative	804	26.8	2.23333	Dead	1	IL2	0.0814759815979586
HNSC	TCGA-MZ-A7D7-01A	TCGA-CV-6941-01A	negative	342	11.4	0.95	Dead	1	IL2	0.0776531856501614
HNSC	TCGA-CQ-5333-01A	TCGA-CV-6942-01A	negative	4282	142.733	11.8944	Alive	0	IL2	0.0828388147248918
HNSC	TCGA-CV-7250-01A	TCGA-CV-6948-01A	negative	1289	42.9667	3.58056	Dead	1	IL2	0.0521376233351753
HNSC	TCGA-CV-7438-01A	TCGA-CV-6950-01A	negative	459	15.3	1.275	Dead	1	IL2	0
HNSC	TCGA-CV-A6JM-01A	TCGA-CV-6952-01A	negative	185	6.16667	0.513889	Dead	1	IL2	0
HNSC	TCGA-CR-6472-01A	TCGA-CV-6953-01A	negative	1641	54.7	4.55833	Dead	1	IL2	0
HNSC	TCGA-QK-AA3K-01A	TCGA-CV-6954-01A	negative	2002	66.7333	5.56111	Dead	1	IL2	0.112366523072563
HNSC	TCGA-UF-A7JH-01A	TCGA-CV-6956-01A	negative	217	7.23333	0.602778	Dead	1	IL2	0.0805212318314924
HNSC	TCGA-F7-A61V-01A	TCGA-CV-6959-01A	negative	256	8.53333	0.711111	Dead	1	IL2	0
HNSC	TCGA-CQ-6219-01A	TCGA-CV-6960-01A	negative	862	28.7333	2.39444	Dead	1	IL2	0
HNSC	TCGA-CV-5966-01A	TCGA-CV-6961-01A	positive	76	2.53333	0.211111	Dead	1	IL2	0
HNSC	TCGA-BA-A6DJ-01A	TCGA-CV-6962-01A	negative	126	4.2	0.35	Dead	1	IL2	0
HNSC	TCGA-DQ-7596-01A	TCGA-CV-7090-01A	negative	5252	175.067	14.5889	Alive	0	IL2	0.093154487907083
HNSC	TCGA-CR-7393-01A	TCGA-CV-7095-01A	negative	572	19.0667	1.58889	Dead	1	IL2	0
HNSC	TCGA-HD-7831-01A	TCGA-CV-7099-01A	negative	243	8.1	0.675	Dead	1	IL2	0
HNSC	TCGA-CN-4736-01A	TCGA-CV-7102-01A	negative	56	1.86667	0.155556	Dead	1	IL2	0
HNSC	TCGA-CV-A6JN-01A	TCGA-CV-7104-01A	negative	393	13.1	1.09167	Dead	1	IL2	0
HNSC	TCGA-DQ-5631-01A	TCGA-CV-7183-01A	negative	3981	132.7	11.0583	Alive	0	IL2	0
HNSC	TCGA-CV-5440-01A	TCGA-CV-7235-01A	negative	2347	78.2333	6.51944	Alive	0	IL2	0
HNSC	TCGA-HD-7754-01A	TCGA-CV-7238-01A	negative	2727	90.9	7.575	Alive	0	IL2	0.115432826120347
HNSC	TCGA-BA-A6DE-01A	TCGA-CV-7250-01A	negative	2900	96.6667	8.05556	Dead	1	IL2	0.0837920324938865
HNSC	TCGA-UF-A71E-01A	TCGA-CV-7252-01A	negative	151	5.03333	0.419444	Dead	1	IL2	0.0739572999433244
HNSC	TCGA-MT-A67D-01A	TCGA-CV-7253-01A	negative	361	12.0333	1.00278	Dead	1	IL2	0
HNSC	TCGA-CN-4727-01A	TCGA-CV-7255-01A	negative	64	2.13333	0.177778	Dead	1	IL2	0
HNSC	TCGA-UF-A7JV-01A	TCGA-CV-7261-01A	negative	1512	50.4	4.2	Alive	0	IL2	0
HNSC	TCGA-UF-A7JT-01A	TCGA-CV-7409-01A	negative	543	18.1	1.50833	Dead	1	IL2	0
HNSC	TCGA-CQ-A4C7-01A	TCGA-CV-7413-01A	negative	294	9.8	0.816667	Dead	1	IL2	0
HNSC	TCGA-P3-A6T3-01A	TCGA-CV-7414-01A	negative	14	0.466667	0.0388889	Dead	1	IL2	0
HNSC	TCGA-CN-5364-01A	TCGA-CV-7416-01A	negative	763	25.4333	2.11944	Dead	1	IL2	0
HNSC	TCGA-CV-5971-01A	TCGA-CV-7418-01A	negative	789	26.3	2.19167	Dead	1	IL2	0.272142661964176
HNSC	TCGA-F7-A50J-01A	TCGA-CV-7421-01A	negative	2	0.0666667	0.00555556	Dead	1	IL2	0
HNSC	TCGA-CQ-A4CD-01A	TCGA-CV-7422-01A	negative	1037	34.5667	2.88056	Dead	1	IL2	0
HNSC	TCGA-CR-7383-01A	TCGA-CV-7427-01A	negative	4760	158.667	13.2222	Dead	1	IL2	0.181802255158941
HNSC	TCGA-BB-7866-01A	TCGA-CV-7429-01A	negative	107	3.56667	0.297222	Dead	1	IL2	0
HNSC	TCGA-CN-6997-01A	TCGA-CV-7432-01A	negative	2570	85.6667	7.13889	Dead	1	IL2	0
HNSC	TCGA-BA-A6DA-01A	TCGA-CV-7433-01A	negative	601	20.0333	1.66944	Dead	1	IL2	0.128557364973757
HNSC	TCGA-BA-5559-01A	TCGA-CV-7434-01A	negative	218	7.26667	0.605556	Dead	1	IL2	0
HNSC	TCGA-CV-5443-01A	TCGA-CV-7435-01A	negative	4680	156	13	Dead	1	IL2	0.0706641007787897
HNSC	TCGA-CX-A4AQ-01A	TCGA-CV-7438-01A	negative	194	6.46667	0.538889	Dead	1	IL2	0.211759833012119
HNSC	TCGA-D6-A6EQ-01A	TCGA-CV-A45O-01A	negative	851	28.3667	2.36389	Alive	0	IL2	0
HNSC	TCGA-BB-7861-01A	TCGA-CV-A45P-01A	negative	639	21.3	1.775	Alive	0	IL2	0
HNSC	TCGA-UF-A7JS-01A	TCGA-CV-A45Q-01A	negative	5152	171.733	14.3111	Dead	1	IL2	0
HNSC	TCGA-CQ-5334-01A	TCGA-CV-A45R-01A	negative	5480	182.667	15.2222	Alive	0	IL2	0
HNSC	TCGA-CV-A45P-01A	TCGA-CV-A45T-01A	negative	4856	161.867	13.4889	Dead	1	IL2	0.459326691546019
HNSC	TCGA-CV-A468-01A	TCGA-CV-A45U-01A	negative	1079	35.9667	2.99722	Dead	1	IL2	0
HNSC	TCGA-CR-7367-01A	TCGA-CV-A45V-01A	negative	32	1.06667	0.0888889	Dead	1	IL2	0.0784732093786936
HNSC	TCGA-UF-A7JK-01A	TCGA-CV-A45W-01A	negative	1398	46.6	3.88333	Dead	1	IL2	0
HNSC	TCGA-CV-5979-01A	TCGA-CV-A45X-01A	negative	198	6.6	0.55	Dead	1	IL2	0
HNSC	TCGA-CN-4737-01A	TCGA-CV-A45Y-01A	negative	2703	90.1	7.50833	Dead	1	IL2	0.0776531856501614
HNSC	TCGA-BA-A6DB-01A	TCGA-CV-A45Z-01A	negative	1466	48.8667	4.07222	Dead	1	IL2	0
HNSC	TCGA-CV-7418-01A	TCGA-CV-A460-01A	negative	1838	61.2667	5.10556	Dead	1	IL2	0.23780842954562
HNSC	TCGA-CQ-7065-01A	TCGA-CV-A461-01A	negative	2064	68.8	5.73333	Dead	1	IL2	0.300768033280309
HNSC	TCGA-UF-A718-01A	TCGA-CV-A463-01A	negative	23	0.766667	0.0638889	Dead	1	IL2	0
HNSC	TCGA-P3-A6SX-01A	TCGA-CV-A464-01A	negative	1722	57.4	4.78333	Alive	0	IL2	0.0835197488201729
HNSC	TCGA-CN-A63U-01A	TCGA-CV-A465-01A	negative	215	7.16667	0.597222	Dead	1	IL2	0
HNSC	TCGA-HD-8634-01A	TCGA-CV-A468-01A	negative	464	15.4667	1.28889	Dead	1	IL2	0.150559676575381
HNSC	TCGA-QK-A6IF-01A	TCGA-CV-A6JD-01A	negative	182	6.06667	0.505556	Dead	1	IL2	0.0848806535912965
HNSC	TCGA-CN-6017-01A	TCGA-CV-A6JE-01A	negative	1075	35.8333	2.98611	Alive	0	IL2	0
HNSC	TCGA-CR-7373-01A	TCGA-CV-A6JM-01A	negative	194	6.46667	0.538889	Dead	1	IL2	0
HNSC	TCGA-BB-4217-01A	TCGA-CV-A6JN-01A	negative	906	30.2	2.51667	Alive	0	IL2	0
HNSC	TCGA-CV-7252-01A	TCGA-CV-A6JU-01A	negative	110	3.66667	0.305556	Alive	0	IL2	0
HNSC	TCGA-CQ-A4CI-01A	TCGA-CV-A6JY-01A	negative	646	21.5333	1.79444	Alive	0	IL2	0.0846085753178095
HNSC	TCGA-KU-A66T-01A	TCGA-CV-A6JZ-01A	negative	714	23.8	1.98333	Alive	0	IL2	0.0596321598820996
HNSC	TCGA-CV-A464-01A	TCGA-CV-A6K1-01A	negative	685	22.8333	1.90278	Alive	0	IL2	0
HNSC	TCGA-CN-4741-01A	TCGA-CX-7082-01A	negative	11	0.366667	0.0305556	Dead	1	IL2	0.0724488500696924
HNSC	TCGA-CR-7368-01A	TCGA-CX-7085-01A	negative	321	10.7	0.891667	Alive	0	IL2	0.282024581218547
HNSC	TCGA-BA-A4II-01A	TCGA-CX-7086-01A	negative	573	19.1	1.59167	Alive	0	IL2	0
HNSC	TCGA-BA-A4IF-01A	TCGA-CX-7219-01A	negative	1045	34.8333	2.90278	Alive	0	IL2	0
HNSC	TCGA-QK-A64Z-01A	TCGA-CX-A4AQ-01A	negative	1555	51.8333	4.31944	Alive	0	IL2	0.547548539078039
HNSC	TCGA-CV-6933-01A	TCGA-D6-6515-01A	negative	403	13.4333	1.11944	Dead	1	IL2	0.292781749227846
HNSC	TCGA-CX-7085-01A	TCGA-D6-6516-01A	negative	773	25.7667	2.14722	Alive	0	IL2	0.172743516760187
HNSC	TCGA-CQ-7063-01A	TCGA-D6-6517-01A	negative	292	9.73333	0.811111	Alive	0	IL2	0
HNSC	TCGA-CV-6942-01A	TCGA-D6-6823-01A	negative	701	23.3667	1.94722	Alive	0	IL2	0.113833828959277
HNSC	TCGA-UF-A71A-06A	TCGA-D6-6824-01A	negative	77	2.56667	0.213889	Alive	0	IL2	0.0732718364245194
HNSC	TCGA-UF-A71A-01A	TCGA-D6-6825-01A	negative	491	16.3667	1.36389	Alive	0	IL2	0.288417627311717
HNSC	TCGA-QK-A8Z7-01A	TCGA-D6-6826-01A	negative	348	11.6	0.966667	Dead	1	IL2	0
HNSC	TCGA-CV-6960-01A	TCGA-D6-6827-01A	negative	568	18.9333	1.57778	Alive	0	IL2	0
HNSC	TCGA-CV-A45W-01A	TCGA-D6-8568-01A	negative	759	25.3	2.10833	Alive	0	IL2	0
HNSC	TCGA-CV-7422-01A	TCGA-D6-8569-01A	negative	770	25.6667	2.13889	Alive	0	IL2	0
HNSC	TCGA-CV-7235-01A	TCGA-D6-A4Z9-01A	negative	539	17.9667	1.49722	Alive	0	IL2	0
HNSC	TCGA-CN-6024-01A	TCGA-D6-A4ZB-01A	negative	376	12.5333	1.04444	Alive	0	IL2	0
HNSC	TCGA-CN-4729-01A	TCGA-D6-A6EK-01A	negative	875	29.1667	2.43056	Alive	0	IL2	0
HNSC	TCGA-CN-5366-01A	TCGA-D6-A6EM-01A	negative	232	7.73333	0.644444	Alive	0	IL2	0.0856965806792463
HNSC	TCGA-CV-A45X-01A	TCGA-D6-A6EN-01A	negative	687	22.9	1.90833	Alive	0	IL2	0
HNSC	TCGA-BB-7863-01A	TCGA-D6-A6EO-01A	negative	759	25.3	2.10833	Alive	0	IL2	0
HNSC	TCGA-D6-6826-01A	TCGA-D6-A6EP-01A	negative	424	14.1333	1.17778	Alive	0	IL2	0
HNSC	TCGA-HD-7832-01A	TCGA-D6-A6ES-01A	negative	389	12.9667	1.08056	Alive	0	IL2	0
HNSC	TCGA-QK-A6IG-01A	TCGA-D6-A74Q-01A	negative	710	23.6667	1.97222	Alive	0	IL2	0
HNSC	TCGA-CV-6950-01A	TCGA-DQ-5624-01A	negative	1778	59.2667	4.93889	Alive	0	IL2	0.0542233473371544
HNSC	TCGA-UF-A71D-01A	TCGA-DQ-5625-01A	negative	1133	37.7667	3.14722	Dead	1	IL2	0.194591402773734
HNSC	TCGA-CN-6022-01A	TCGA-DQ-5629-01A	negative	941	31.3667	2.61389	Dead	1	IL2	0.102725310011088
HNSC	TCGA-CN-A498-01A	TCGA-DQ-5630-01A	negative	1030	34.3333	2.86111	Alive	0	IL2	0.0731347046302154
HNSC	TCGA-CN-4730-01A	TCGA-DQ-5631-01A	negative	548	18.2667	1.52222	Dead	1	IL2	0
HNSC	TCGA-BB-8601-01A	TCGA-DQ-7588-01A	negative	427	14.2333	1.18611	Dead	1	IL2	0
HNSC	TCGA-D6-A6EP-01A	TCGA-DQ-7589-01A	negative	1409	46.9667	3.91389	Alive	0	IL2	0.166715444966422
HNSC	TCGA-MT-A51X-01A	TCGA-DQ-7590-01A	positive	1413	47.1	3.925	Alive	0	IL2	0.749148067123597
HNSC	TCGA-P3-A5QE-01A	TCGA-DQ-7591-01A	negative	622	20.7333	1.72778	Alive	0	IL2	0.85303752325548
HNSC	TCGA-CN-6995-01A	TCGA-DQ-7592-01A	negative	1143	38.1	3.175	Alive	0	IL2	0
HNSC	TCGA-P3-A6SW-01A	TCGA-DQ-7593-01A	positive	1224	40.8	3.4	Alive	0	IL2	1.53794209074945
HNSC	TCGA-P3-A5Q5-01A	TCGA-DQ-7594-01A	positive	1218	40.6	3.38333	Alive	0	IL2	0.137110007802351
HNSC	TCGA-QK-A6II-01A	TCGA-DQ-7595-01A	negative	1190	39.6667	3.30556	Alive	0	IL2	0
HNSC	TCGA-UF-A7JF-01A	TCGA-DQ-7596-01A	positive	1265	42.1667	3.51389	Alive	0	IL2	0.409581019902552
HNSC	TCGA-CN-4725-01A	TCGA-F7-7848-01A	negative	1131	37.7	3.14167	Alive	0	IL2	0.0739572999433244
HNSC	TCGA-D6-6827-01A	TCGA-F7-8298-01A	negative	995	33.1667	2.76389	Alive	0	IL2	0.139076515046112
HNSC	TCGA-CV-5442-01A	TCGA-F7-8489-01A	negative	658	21.9333	1.82778	Alive	0	IL2	0.11116488907889
HNSC	TCGA-CX-7219-01A	TCGA-F7-A50G-01A	negative	616	20.5333	1.71111	Alive	0	IL2	0
HNSC	TCGA-CV-A461-01A	TCGA-F7-A50I-01A	negative	92	3.06667	0.255556	Alive	0	IL2	0
HNSC	TCGA-QK-A8ZB-01A	TCGA-F7-A50J-01A	negative	947	31.5667	2.63056	Alive	0	IL2	0.0813396274519388
HNSC	TCGA-QK-A6VC-01A	TCGA-F7-A61S-01A	negative	576	19.2	1.6	Alive	0	IL2	0.103933991056233
HNSC	TCGA-BA-6872-01A	TCGA-F7-A61V-01A	negative	759	25.3	2.10833	Alive	0	IL2	0.0779265786850691
HNSC	TCGA-CV-5439-01A	TCGA-F7-A61W-01A	negative	14	0.466667	0.0388889	Alive	0	IL2	0
HNSC	TCGA-DQ-7591-01A	TCGA-F7-A620-01A	negative	543	18.1	1.50833	Alive	0	IL2	0
HNSC	TCGA-CR-7386-01A	TCGA-F7-A622-01A	negative	359	11.9667	0.997222	Dead	1	IL2	0
HNSC	TCGA-CV-A6K1-01A	TCGA-F7-A623-01A	negative	616	20.5333	1.71111	Alive	0	IL2	0.206268124520983
HNSC	TCGA-CV-6954-01A	TCGA-F7-A624-01A	negative	378	12.6	1.05	Alive	0	IL2	0
HNSC	TCGA-CV-6961-01A	TCGA-H7-7774-01A	negative	407	13.5667	1.13056	Alive	0	IL2	0.100035721161844
HNSC	TCGA-CQ-5325-01A	TCGA-H7-8501-01A	negative	461	15.3667	1.28056	Alive	0	IL2	0.234010733108401
HNSC	TCGA-CV-6003-01A	TCGA-H7-8502-01A	negative	458	15.2667	1.27222	Alive	0	IL2	0
HNSC	TCGA-WA-A7H4-01A	TCGA-H7-A76A-01A	positive	637	21.2333	1.76944	Alive	0	IL2	0.293723609904934
HNSC	TCGA-D6-6825-01A	TCGA-HD-7229-01A	negative	1027	34.2333	2.85278	Alive	0	IL2	0.0817486512341679
HNSC	TCGA-D6-A6EO-01A	TCGA-HD-7753-01A	negative	866	28.8667	2.40556	Alive	0	IL2	0
HNSC	TCGA-CV-A6JD-01A	TCGA-HD-7754-01A	positive	783	26.1	2.175	Alive	0	IL2	0.0683268614345055
HNSC	TCGA-HD-8224-01A	TCGA-HD-7831-01A	negative	667	22.2333	1.85278	Alive	0	IL2	0
HNSC	TCGA-CN-4742-01A	TCGA-HD-7832-01A	negative	836	27.8667	2.32222	Alive	0	IL2	0
HNSC	TCGA-CV-7429-01A	TCGA-HD-7917-01A	negative	836	27.8667	2.32222	Dead	1	IL2	0.250476552502969
HNSC	TCGA-P3-A5Q6-01A	TCGA-HD-8224-01A	negative	446	14.8667	1.23889	Dead	1	IL2	0
HNSC	TCGA-P3-A5QF-01A	TCGA-HD-8314-01A	negative	670	22.3333	1.86111	Alive	0	IL2	0.112099579776235
HNSC	TCGA-CN-5355-01A	TCGA-HD-8634-01A	negative	385	12.8333	1.06944	Dead	1	IL2	0
HNSC	TCGA-CR-7372-01A	TCGA-HD-8635-01A	negative	695	23.1667	1.93056	Alive	0	IL2	0
HNSC	TCGA-DQ-7589-01A	TCGA-HD-A4C1-01A	negative	11	0.366667	0.0305556	Alive	0	IL2	0
HNSC	TCGA-P3-A6T5-01A	TCGA-HD-A633-01A	negative	421	14.0333	1.16944	Alive	0	IL2	0
HNSC	TCGA-CR-6478-01A	TCGA-HD-A634-01A	positive	130	4.33333	0.361111	Dead	1	IL2	0
HNSC	TCGA-CV-A45Y-01A	TCGA-HD-A6I0-01A	negative	210	7	0.583333	Alive	0	IL2	0
HNSC	TCGA-CR-6482-01A	TCGA-HL-7533-01A	positive	1057	35.2333	2.93611	Alive	0	IL2	0
HNSC	TCGA-F7-A624-01A	TCGA-IQ-7630-01A	negative	485	16.1667	1.34722	Alive	0	IL2	0
HNSC	TCGA-CX-7082-01A	TCGA-IQ-7631-01A	negative	1172	39.0667	3.25556	Alive	0	IL2	0
HNSC	TCGA-CN-6996-01A	TCGA-IQ-7632-01A	negative	441	14.7	1.225	Alive	0	IL2	0
HNSC	TCGA-QK-A652-01A	TCGA-IQ-A61E-01A	negative	1147	38.2333	3.18611	Alive	0	IL2	0
HNSC	TCGA-TN-A7HL-01A	TCGA-IQ-A61G-01A	negative	360	12	1	Alive	0	IL2	0
HNSC	TCGA-CV-A6JZ-01A	TCGA-IQ-A61H-01A	negative	1138	37.9333	3.16111	Alive	0	IL2	0
HNSC	TCGA-CV-5444-01A	TCGA-IQ-A61I-01A	negative	2	0.0666667	0.00555556	Dead	1	IL2	0
HNSC	TCGA-CV-6934-01A	TCGA-IQ-A61J-01A	negative	1021	34.0333	2.83611	Alive	0	IL2	0
HNSC	TCGA-CV-5977-01A	TCGA-IQ-A61O-01A	negative	421	14.0333	1.16944	Dead	1	IL2	0.0915305931206165
HNSC	TCGA-CN-4731-01A	TCGA-IQ-A6SG-01A	negative	579	19.3	1.60833	Alive	0	IL2	0.0604624879861069
HNSC	TCGA-MT-A67F-01A	TCGA-IQ-A6SH-01A	negative	471	15.7	1.30833	Alive	0	IL2	0
HNSC	TCGA-CR-7388-01A	TCGA-KU-A66S-01A	negative	406	13.5333	1.12778	Dead	1	IL2	0.0858325236749548
HNSC	TCGA-F7-8489-01A	TCGA-KU-A66T-01A	negative	552	18.4	1.53333	Alive	0	IL2	0
HNSC	TCGA-CV-7255-01A	TCGA-KU-A6H7-01A	positive	586	19.5333	1.62778	Alive	0	IL2	0.139993301903365
HNSC	TCGA-CR-7380-01A	TCGA-KU-A6H7-06A	positive	586	19.5333	1.62778	Alive	0	IL2	0
HNSC	TCGA-DQ-5625-01A	TCGA-KU-A6H8-01A	negative	327	10.9	0.908333	Dead	1	IL2	0.0751903141552192
HNSC	TCGA-CR-7389-01A	TCGA-MT-A51W-01A	negative	437	14.5667	1.21389	Alive	0	IL2	0
HNSC	TCGA-RS-A6TP-01A	TCGA-MT-A51X-01A	negative	242	8.06667	0.672222	Alive	0	IL2	0
HNSC	TCGA-UF-A7JC-01A	TCGA-MT-A67A-01A	negative	914	30.4667	2.53889	Alive	0	IL2	0
HNSC	TCGA-CN-5373-01A	TCGA-MT-A67D-01A	negative	56	1.86667	0.155556	Alive	0	IL2	0.0623980637984785
HNSC	TCGA-CN-6992-01A	TCGA-MT-A67F-01A	negative	384	12.8	1.06667	Alive	0	IL2	0.399444564589458
HNSC	TCGA-BA-A4IG-01A	TCGA-MT-A7BN-01A	negative	469	15.6333	1.30278	Alive	0	IL2	0.111832587077983
HNSC	TCGA-CN-5370-01A	TCGA-MZ-A5BI-01A	negative	217	7.23333	0.602778	Dead	1	IL2	0.333538228788217
HNSC	TCGA-CN-6018-01A	TCGA-MZ-A6I9-01A	positive	489	16.3	1.35833	Dead	1	IL2	0
HNSC	TCGA-D6-A4Z9-01A	TCGA-MZ-A7D7-01A	negative	547	18.2333	1.51944	Alive	0	IL2	0.0775164697020952
HNSC	TCGA-UF-A7JO-01A	TCGA-P3-A5Q5-01A	positive	910	30.3333	2.52778	Alive	0	IL2	0.469677629817189
HNSC	TCGA-CV-7261-01A	TCGA-P3-A5Q6-01A	negative	480	16	1.33333	Dead	1	IL2	0
HNSC	TCGA-BB-8596-01A	TCGA-P3-A5QA-01A	negative	2182	72.7333	6.06111	Alive	0	IL2	0
HNSC	TCGA-CV-7099-01A	TCGA-P3-A5QE-01A	positive	1559	51.9667	4.33056	Alive	0	IL2	0.878843027641787
HNSC	TCGA-IQ-A6SH-01A	TCGA-P3-A5QF-01A	positive	330	11	0.916667	Dead	1	IL2	0.153416242255248
HNSC	TCGA-CN-5360-01A	TCGA-P3-A6SW-01A	positive	1120	37.3333	3.11111	Alive	0	IL2	0.310921735230344
HNSC	TCGA-BB-4224-01A	TCGA-P3-A6SX-01A	negative	1430	47.6667	3.97222	Dead	1	IL2	0
HNSC	TCGA-CV-6441-01A	TCGA-P3-A6T0-01A	negative	578	19.2667	1.60556	Alive	0	IL2	0
HNSC	TCGA-H7-A76A-01A	TCGA-P3-A6T2-01A	negative	2298	76.6	6.38333	Alive	0	IL2	0
HNSC	TCGA-CQ-5327-01A	TCGA-P3-A6T3-01A	negative	577	19.2333	1.60278	Dead	1	IL2	0
HNSC	TCGA-CV-7102-01A	TCGA-P3-A6T4-01A	negative	62	2.06667	0.172222	Dead	1	IL2	0.505179566683373
HNSC	TCGA-CN-A6V6-01A	TCGA-P3-A6T5-01A	negative	882	29.4	2.45	Dead	1	IL2	0
HNSC	TCGA-HD-7229-01A	TCGA-P3-A6T6-01A	positive	395	13.1667	1.09722	Dead	1	IL2	0
HNSC	TCGA-CQ-6227-01A	TCGA-P3-A6T7-01A	negative	487	16.2333	1.35278	Dead	1	IL2	0
HNSC	TCGA-CN-A63W-01A	TCGA-P3-A6T8-01A	negative	400	13.3333	1.11111	Alive	0	IL2	0
HNSC	TCGA-CQ-A4C6-01A	TCGA-QK-A64Z-01A	negative	641	21.3667	1.78056	Dead	1	IL2	0
HNSC	TCGA-CN-4726-01A	TCGA-QK-A652-01A	negative	645	21.5	1.79167	Alive	0	IL2	0.0647449200353551
HNSC	TCGA-KU-A66S-01A	TCGA-QK-A6IH-01A	negative	653	21.7667	1.81389	Alive	0	IL2	0
HNSC	TCGA-D6-8568-01A	TCGA-QK-A6II-01A	negative	284	9.46667	0.788889	Dead	1	IL2	0
HNSC	TCGA-CR-6491-01A	TCGA-QK-A6IJ-01A	negative	387	12.9	1.075	Alive	0	IL2	0
HNSC	TCGA-CN-A49A-01A	TCGA-QK-A6V9-01A	positive	833	27.7667	2.31389	Alive	0	IL2	0.430820496519771
HNSC	TCGA-CN-A641-01A	TCGA-QK-A6VB-01A	negative	641	21.3667	1.78056	Alive	0	IL2	0
HNSC	TCGA-IQ-7632-01A	TCGA-QK-A6VC-01A	negative	600	20	1.66667	Alive	0	IL2	0.221691513510904
HNSC	TCGA-CN-A6UY-01A	TCGA-RS-A6TO-01A	negative	387	12.9	1.075	Dead	1	IL2	0
HNSC	TCGA-CN-5367-01A	TCGA-RS-A6TP-01A	positive	516	17.2	1.43333	Alive	0	IL2	0.139731422243744
HNSC	TCGA-CR-7364-01A	TCGA-T2-A6WX-01A	negative	209	6.96667	0.580556	Dead	1	IL2	0
HNSC	TCGA-DQ-7594-01A	TCGA-T2-A6WZ-01A	negative	484	16.1333	1.34444	Dead	1	IL2	0.12234140752612
HNSC	TCGA-CV-7434-01A	TCGA-T2-A6X0-01A	positive	216	7.2	0.6	Alive	0	IL2	0.12987646083313
HNSC	TCGA-QK-A6VB-01A	TCGA-T2-A6X2-01A	negative	987	32.9	2.74167	Alive	0	IL2	0
HNSC	TCGA-D6-6824-01A	TCGA-TN-A7HI-01A	negative	412	13.7333	1.14444	Alive	0	IL2	0.0939657503694475
HNSC	TCGA-CQ-6218-01A	TCGA-TN-A7HJ-01A	negative	403	13.4333	1.11944	Alive	0	IL2	0
HNSC	TCGA-C9-A47Z-01A	TCGA-TN-A7HL-01A	positive	619	20.6333	1.71944	Alive	0	IL2	0.244887059123534
HNSC	TCGA-CV-5431-01A	TCGA-UF-A718-01A	negative	1971	65.7	5.475	Alive	0	IL2	0.132379425052866
HNSC	TCGA-CV-A45Q-01A	TCGA-UF-A719-01A	negative	1663	55.4333	4.61944	Alive	0	IL2	0
HNSC	TCGA-CV-7435-01A	TCGA-UF-A71A-01A	negative	86	2.86667	0.238889	Dead	1	IL2	0
HNSC	TCGA-CN-A6V7-01A	TCGA-UF-A71B-01A	negative	1506	50.2	4.18333	Alive	0	IL2	0.200378797984026
HNSC	TCGA-QK-AA3J-01A	TCGA-UF-A71D-01A	negative	1461	48.7	4.05833	Alive	0	IL2	0
HNSC	TCGA-DQ-7593-01A	TCGA-UF-A71E-01A	negative	1504	50.1333	4.17778	Dead	1	IL2	0
HNSC	TCGA-CR-7390-01A	TCGA-UF-A7J9-01A	negative	1358	45.2667	3.77222	Alive	0	IL2	0.237563718317676
HNSC	TCGA-CQ-A4CB-01A	TCGA-UF-A7JA-01A	negative	2265	75.5	6.29167	Alive	0	IL2	0
HNSC	TCGA-UF-A7JJ-01A	TCGA-UF-A7JC-01A	negative	546	18.2	1.51667	Dead	1	IL2	0
HNSC	TCGA-CN-6994-01A	TCGA-UF-A7JD-01A	negative	739	24.6333	2.05278	Dead	1	IL2	0
HNSC	TCGA-CR-5247-01A	TCGA-UF-A7JF-01A	negative	1686	56.2	4.68333	Alive	0	IL2	0.0846085753178095
HNSC	TCGA-CN-6023-01A	TCGA-UF-A7JJ-01A	negative	549	18.3	1.525	Alive	0	IL2	0.189413431033673
HNSC	TCGA-CQ-A4C9-01A	TCGA-UF-A7JK-01A	negative	424	14.1333	1.17778	Dead	1	IL2	0
HNSC	TCGA-BA-5558-01A	TCGA-UF-A7JO-01A	negative	631	21.0333	1.75278	Dead	1	IL2	0.204015477399888
HNSC	TCGA-CV-A6JT-01A	TCGA-UF-A7JS-01A	negative	680	22.6667	1.88889	Dead	1	IL2	0
HNSC	TCGA-MT-A51W-01A	TCGA-UF-A7JT-01A	negative	993	33.1	2.75833	Dead	1	IL2	0.192446693735047
HNSC	TCGA-CQ-7071-01A	TCGA-UF-A7JV-01A	negative	90	3	0.25	Dead	1	IL2	0
HNSC	TCGA-CN-A49B-01A	TCGA-UP-A6WW-01A	positive	518	17.2667	1.43889	Alive	0	IL2	0.0615688492680028
HNSC	TCGA-CV-A465-01A	TCGA-WA-A7GZ-01A	negative	625	20.8333	1.73611	Dead	1	IL2	0
HNSC	TCGA-BA-4075-01A	TCGA-WA-A7H4-01A	negative	443	14.7667	1.23056	Alive	0	IL2	0.144176924346527
HNSC	TCGA-BA-5556-01A	TCGA-BA-4074-01A	negative	462	15.4	1.28333	Dead	1	IL2RA	2.36857281085828
HNSC	TCGA-CN-6013-01A	TCGA-BA-4075-01A	negative	283	9.43333	0.786111	Dead	1	IL2RA	2.19187844254636
HNSC	TCGA-CN-4728-01A	TCGA-BA-4076-01A	negative	415	13.8333	1.15278	Dead	1	IL2RA	2.32224545288826
HNSC	TCGA-BA-6870-01A	TCGA-BA-4078-01A	negative	276	9.2	0.766667	Dead	1	IL2RA	2.7976978359237
HNSC	TCGA-T2-A6X2-01A	TCGA-BA-5149-01A	negative	806	26.8667	2.23889	Dead	1	IL2RA	2.63728564389725
HNSC	TCGA-4P-AA8J-01A	TCGA-BA-5151-01A	negative	722	24.0667	2.00556	Alive	0	IL2RA	2.77386976736374
HNSC	TCGA-CN-A497-01A	TCGA-BA-5152-01A	negative	1288	42.9333	3.57778	Alive	0	IL2RA	3.12517166641425
HNSC	TCGA-HD-A4C1-01A	TCGA-BA-5153-01A	positive	1762	58.7333	4.89444	Dead	1	IL2RA	2.85243837251765
HNSC	TCGA-CQ-5324-01A	TCGA-BA-5555-01A	negative	520	17.3333	1.44444	Alive	0	IL2RA	2.38169867597762
HNSC	TCGA-CV-7238-01A	TCGA-BA-5556-01A	negative	725	24.1667	2.01389	Alive	0	IL2RA	3.51726309319787
HNSC	TCGA-F7-A50I-01A	TCGA-BA-5557-01A	negative	623	20.7667	1.73056	Alive	0	IL2RA	3.52332357805327
HNSC	TCGA-F7-A61S-01A	TCGA-BA-5558-01A	negative	1995	66.5	5.54167	Alive	0	IL2RA	3.46323008251262
HNSC	TCGA-CV-A45U-01A	TCGA-BA-5559-01A	positive	2083	69.4333	5.78611	Dead	1	IL2RA	4.72499398943682
HNSC	TCGA-P3-A6T7-01A	TCGA-BA-6869-01A	negative	644	21.4667	1.78889	Alive	0	IL2RA	1.42400836071726
HNSC	TCGA-BA-4076-01A	TCGA-BA-6870-01A	negative	451	15.0333	1.25278	Dead	1	IL2RA	1.89332337591977
HNSC	TCGA-BA-5557-01A	TCGA-BA-6871-01A	negative	108	3.6	0.3	Dead	1	IL2RA	2.86159811894438
HNSC	TCGA-CN-4739-01A	TCGA-BA-6872-01A	negative	384	12.8	1.06667	Dead	1	IL2RA	1.70012895035609
HNSC	TCGA-CV-6952-01A	TCGA-BA-6873-01A	negative	122	4.06667	0.338889	Alive	0	IL2RA	2.7491480671236
HNSC	TCGA-BB-7872-01A	TCGA-BA-7269-01A	negative	1273	42.4333	3.53611	Alive	0	IL2RA	1.31144498798621
HNSC	TCGA-P3-A5QA-01A	TCGA-BA-A4IF-01A	negative	895	29.8333	2.48611	Alive	0	IL2RA	1.12300395405482
HNSC	TCGA-F7-7848-01A	TCGA-BA-A4IG-01A	positive	855	28.5	2.375	Alive	0	IL2RA	2.31559521144692
HNSC	TCGA-UF-A7J9-01A	TCGA-BA-A4IH-01A	positive	622	20.7333	1.72778	Alive	0	IL2RA	2.3389377887953
HNSC	TCGA-CR-7391-01A	TCGA-BA-A4II-01A	negative	918	30.6	2.55	Alive	0	IL2RA	3.05399753948633
HNSC	TCGA-CV-A45T-01A	TCGA-BA-A6D8-01A	negative	850	28.3333	2.36111	Alive	0	IL2RA	1.21057589143712
HNSC	TCGA-CQ-6221-01A	TCGA-BA-A6DA-01A	negative	351	11.7	0.975	Alive	0	IL2RA	1.08820945487053
HNSC	TCGA-D6-8569-01A	TCGA-BA-A6DB-01A	negative	216	7.2	0.6	Alive	0	IL2RA	2.77782997700626
HNSC	TCGA-CV-6436-01A	TCGA-BA-A6DD-01A	negative	173	5.76667	0.480556	Dead	1	IL2RA	2.83363900870948
HNSC	TCGA-CR-7369-01A	TCGA-BA-A6DE-01A	negative	440	14.6667	1.22222	Alive	0	IL2RA	1.56929664556164
HNSC	TCGA-F7-A50G-01A	TCGA-BA-A6DG-01A	negative	69	2.3	0.191667	Dead	1	IL2RA	3.24476530756931
HNSC	TCGA-QK-A8ZA-01A	TCGA-BA-A6DI-01A	negative	336	11.2	0.933333	Dead	1	IL2RA	1.41786601372371
HNSC	TCGA-CR-7370-01A	TCGA-BA-A6DJ-01A	negative	407	13.5667	1.13056	Dead	1	IL2RA	2.7983616304013
HNSC	TCGA-CN-A6V3-01A	TCGA-BA-A6DL-01A	negative	623	20.7667	1.73056	Alive	0	IL2RA	1.07299755979995
HNSC	TCGA-TN-A7HI-01A	TCGA-BB-4217-01A	negative	187	6.23333	0.519444	Alive	0	IL2RA	3.57862478713315
HNSC	TCGA-BA-5555-01A	TCGA-BB-4223-01A	positive	3221	107.367	8.94722	Alive	0	IL2RA	3.63747113988476
HNSC	TCGA-CR-6467-01A	TCGA-BB-4224-01A	negative	278	9.26667	0.772222	Alive	0	IL2RA	1.1783640818468
HNSC	TCGA-DQ-7588-01A	TCGA-BB-4225-01A	negative	146	4.86667	0.405556	Alive	0	IL2RA	3.49010798328815
HNSC	TCGA-CV-6940-01A	TCGA-BB-4228-01A	positive	559	18.6333	1.55278	Alive	0	IL2RA	2.09048085545815
HNSC	TCGA-T2-A6WX-01A	TCGA-BB-7861-01A	positive	682	22.7333	1.89444	Alive	0	IL2RA	5.21523205299306
HNSC	TCGA-CV-6956-01A	TCGA-BB-7862-01A	negative	1117	37.2333	3.10278	Alive	0	IL2RA	2.03273563040589
HNSC	TCGA-D6-6515-01A	TCGA-BB-7863-01A	negative	1025	34.1667	2.84722	Alive	0	IL2RA	0.864730922314751
HNSC	TCGA-CQ-7068-01A	TCGA-BB-7864-01A	negative	1527	50.9	4.24167	Alive	0	IL2RA	0.889239888786831
HNSC	TCGA-P3-A6T8-01A	TCGA-BB-7866-01A	positive	1368	45.6	3.8	Alive	0	IL2RA	3.15532827729476
HNSC	TCGA-F7-A61W-01A	TCGA-BB-7870-01A	negative	2016	67.2	5.6	Alive	0	IL2RA	1.42422340749103
HNSC	TCGA-CV-5973-01A	TCGA-BB-7871-01A	negative	750	25	2.08333	Alive	0	IL2RA	3.28278079231102
HNSC	TCGA-CN-6012-01A	TCGA-BB-7872-01A	negative	1168	38.9333	3.24444	Alive	0	IL2RA	2.39297678981075
HNSC	TCGA-IQ-A61H-01A	TCGA-BB-8596-01A	negative	2161	72.0333	6.00278	Alive	0	IL2RA	3.40150759746772
HNSC	TCGA-CQ-6225-01A	TCGA-BB-8601-01A	negative	624	20.8	1.73333	Alive	0	IL2RA	0.630498665826265
HNSC	TCGA-CV-A45R-01A	TCGA-BB-A5HU-01A	negative	782	26.0667	2.17222	Alive	0	IL2RA	2.98886643217942
HNSC	TCGA-DQ-5630-01A	TCGA-BB-A5HY-01A	negative	321	10.7	0.891667	Dead	1	IL2RA	2.36636418294565
HNSC	TCGA-P3-A6T6-01A	TCGA-BB-A5HZ-01A	negative	827	27.5667	2.29722	Alive	0	IL2RA	1.37139158392421
HNSC	TCGA-CR-7402-01A	TCGA-BB-A6UM-01A	positive	393	13.1	1.09167	Alive	0	IL2RA	2.41983548991032
HNSC	TCGA-HD-A6HZ-01A	TCGA-BB-A6UO-01A	negative	268	8.93333	0.744444	Dead	1	IL2RA	1.91911121643113
HNSC	TCGA-CN-6020-01A	TCGA-C9-A47Z-01A	negative	191	6.36667	0.530556	Dead	1	IL2RA	1.77391195451313
HNSC	TCGA-CV-6936-01A	TCGA-C9-A480-01A	negative	386	12.8667	1.07222	Alive	0	IL2RA	1.22712493444993
HNSC	TCGA-T2-A6WZ-01A	TCGA-CN-4722-01A	negative	1483	49.4333	4.11944	Alive	0	IL2RA	1.3661403357705
HNSC	TCGA-CV-A45V-01A	TCGA-CN-4723-01A	negative	1699	56.6333	4.71944	Alive	0	IL2RA	3.44299655951803
HNSC	TCGA-CV-5436-01A	TCGA-CN-4725-01A	negative	1157	38.5667	3.21389	Alive	0	IL2RA	1.45312244659581
HNSC	TCGA-CN-4723-01A	TCGA-CN-4726-01A	negative	142	4.73333	0.394444	Dead	1	IL2RA	1.60502015306241
HNSC	TCGA-CV-7416-01A	TCGA-CN-4727-01A	negative	1560	52	4.33333	Alive	0	IL2RA	0.832687516439532
HNSC	TCGA-CQ-6220-01A	TCGA-CN-4728-01A	negative	1724	57.4667	4.78889	Alive	0	IL2RA	4.39563866548085
HNSC	TCGA-UF-A7JA-01A	TCGA-CN-4729-01A	negative	392	13.0667	1.08889	Alive	0	IL2RA	2.3239176415721
HNSC	TCGA-CR-6481-01A	TCGA-CN-4730-01A	negative	817	27.2333	2.26944	Alive	0	IL2RA	0.951587794814754
HNSC	TCGA-CR-6487-01A	TCGA-CN-4731-01A	negative	998	33.2667	2.77222	Dead	1	IL2RA	0.911116306378219
HNSC	TCGA-CV-6962-01A	TCGA-CN-4733-01A	negative	1586	52.8667	4.40556	Alive	0	IL2RA	4.13401553005844
HNSC	TCGA-KU-A6H8-01A	TCGA-CN-4734-01A	negative	1690	56.3333	4.69444	Alive	0	IL2RA	2.92691030675289
HNSC	TCGA-F7-A622-01A	TCGA-CN-4735-01A	negative	1737	57.9	4.825	Alive	0	IL2RA	3.87597660213846
HNSC	TCGA-HL-7533-01A	TCGA-CN-4736-01A	negative	395	13.1667	1.09722	Dead	1	IL2RA	3.27179915069723
HNSC	TCGA-BB-7871-01A	TCGA-CN-4737-01A	negative	625	20.8333	1.73611	Alive	0	IL2RA	2.39039254585427
HNSC	TCGA-CR-5250-01A	TCGA-CN-4739-01A	negative	1394	46.4667	3.87222	Dead	1	IL2RA	2.13750352374994
HNSC	TCGA-CV-A45O-01A	TCGA-CN-4740-01A	negative	839	27.9667	2.33056	Dead	1	IL2RA	3.56996494528554
HNSC	TCGA-CN-6021-01A	TCGA-CN-4741-01A	positive	2239	74.6333	6.21944	Alive	0	IL2RA	1.7569805625908
HNSC	TCGA-CR-6474-01A	TCGA-CN-4742-01A	negative	397	13.2333	1.10278	Dead	1	IL2RA	2.92823765530626
HNSC	TCGA-CR-7385-01A	TCGA-CN-5355-01A	negative	1278	42.6	3.55	Alive	0	IL2RA	2.38843754363881
HNSC	TCGA-CQ-5330-01A	TCGA-CN-5356-01A	negative	1409	46.9667	3.91389	Alive	0	IL2RA	2.27607972757473
HNSC	TCGA-CQ-6229-01A	TCGA-CN-5358-01A	negative	261	8.7	0.725	Dead	1	IL2RA	3.96782339081175
HNSC	TCGA-HD-A634-01A	TCGA-CN-5359-01A	negative	377	12.5667	1.04722	Dead	1	IL2RA	4.20521263411615
HNSC	TCGA-CV-A6K2-01A	TCGA-CN-5360-01A	negative	2169	72.3	6.025	Alive	0	IL2RA	4.56475007496758
HNSC	TCGA-CN-A642-01A	TCGA-CN-5361-01A	negative	2120	70.6667	5.88889	Dead	1	IL2RA	2.42304025336151
HNSC	TCGA-BA-A8YP-01A	TCGA-CN-5364-01A	negative	493	16.4333	1.36944	Dead	1	IL2RA	1.94332125061861
HNSC	TCGA-CN-A499-01A	TCGA-CN-5366-01A	negative	360	12	1	Dead	1	IL2RA	2.95484770300517
HNSC	TCGA-CN-A63T-01A	TCGA-CN-5367-01A	negative	352	11.7333	0.977778	Dead	1	IL2RA	1.98975665386885
HNSC	TCGA-CR-7397-01A	TCGA-CN-5369-01A	negative	1	0.0333333	0.00277778	Dead	1	IL2RA	3.12379860846262
HNSC	TCGA-HD-7917-01A	TCGA-CN-5370-01A	negative	259	8.63333	0.719444	Dead	1	IL2RA	4.36322014754461
HNSC	TCGA-CV-6953-01A	TCGA-CN-5373-01A	negative	1584	52.8	4.4	Alive	0	IL2RA	3.25466962231078
HNSC	TCGA-CV-5430-01A	TCGA-CN-5374-01A	positive	1732	57.7333	4.81111	Dead	1	IL2RA	2.49648791545605
HNSC	TCGA-BA-5151-01A	TCGA-CN-6010-01A	negative	1523	50.7667	4.23056	Alive	0	IL2RA	2.6102
HNSC	TCGA-P3-A6T2-01A	TCGA-CN-6011-01A	negative	933	31.1	2.59167	Alive	0	IL2RA	1.52842129078865
HNSC	TCGA-BA-4074-01A	TCGA-CN-6012-01A	negative	1460	48.6667	4.05556	Alive	0	IL2RA	2.68645570489344
HNSC	TCGA-CR-7395-01A	TCGA-CN-6013-01A	negative	727	24.2333	2.01944	Dead	1	IL2RA	4.58164650541198
HNSC	TCGA-UF-A71B-01A	TCGA-CN-6016-01A	negative	1443	48.1	4.00833	Alive	0	IL2RA	2.89054397160114
HNSC	TCGA-BB-A5HZ-01A	TCGA-CN-6017-01A	negative	853	28.4333	2.36944	Dead	1	IL2RA	3.63112757023346
HNSC	TCGA-DQ-7590-01A	TCGA-CN-6018-01A	negative	580	19.3333	1.61111	Dead	1	IL2RA	3.15107947302881
HNSC	TCGA-CR-7365-01A	TCGA-CN-6019-01A	negative	1038	34.6	2.88333	Alive	0	IL2RA	3.91704023637502
HNSC	TCGA-CR-5248-01A	TCGA-CN-6020-01A	negative	205	6.83333	0.569444	Dead	1	IL2RA	2.7388758997972
HNSC	TCGA-CR-6492-01A	TCGA-CN-6021-01A	negative	276	9.2	0.766667	Dead	1	IL2RA	1.54799265022235
HNSC	TCGA-CR-6484-01A	TCGA-CN-6022-01A	negative	281	9.36667	0.780556	Dead	1	IL2RA	3.60290815658948
HNSC	TCGA-CV-7104-01A	TCGA-CN-6023-01A	negative	1584	52.8	4.4	Alive	0	IL2RA	3.4519891329327
HNSC	TCGA-MZ-A6I9-01A	TCGA-CN-6024-01A	negative	337	11.2333	0.936111	Dead	1	IL2RA	1.51777960346301
HNSC	TCGA-KU-A6H7-06A	TCGA-CN-6989-01A	negative	980	32.6667	2.72222	Dead	1	IL2RA	4.7031893145141
HNSC	TCGA-KU-A6H7-01A	TCGA-CN-6992-01A	negative	1066	35.5333	2.96111	Alive	0	IL2RA	2.86453284514812
HNSC	TCGA-QK-A8Z8-01A	TCGA-CN-6994-01A	negative	1183	39.4333	3.28611	Alive	0	IL2RA	1.85099939471647
HNSC	TCGA-CV-7409-01A	TCGA-CN-6995-01A	negative	112	3.73333	0.311111	Dead	1	IL2RA	3.36098224136863
HNSC	TCGA-CX-7086-01A	TCGA-CN-6996-01A	negative	530	17.6667	1.47222	Dead	1	IL2RA	4.61013307645606
HNSC	TCGA-CQ-A4CH-01A	TCGA-CN-6997-01A	negative	988	32.9333	2.74444	Dead	1	IL2RA	1.84193287582641
HNSC	TCGA-CN-6010-01A	TCGA-CN-6998-01A	negative	357	11.9	0.991667	Dead	1	IL2RA	1.91146149920093
HNSC	TCGA-CV-A6JU-01A	TCGA-CN-A497-01A	negative	1065	35.5	2.95833	Alive	0	IL2RA	2.30550364826776
HNSC	TCGA-UF-A719-01A	TCGA-CN-A498-01A	negative	773	25.7667	2.14722	Dead	1	IL2RA	1.98586470124253
HNSC	TCGA-CV-7413-01A	TCGA-CN-A499-01A	positive	717	23.9	1.99167	Alive	0	IL2RA	3.15364322640519
HNSC	TCGA-BA-5153-01A	TCGA-CN-A49A-01A	negative	526	17.5333	1.46111	Dead	1	IL2RA	1.30240679455773
HNSC	TCGA-BA-A6D8-01A	TCGA-CN-A49B-01A	negative	904	30.1333	2.51111	Alive	0	IL2RA	3.76446293509606
HNSC	TCGA-CN-A49C-01A	TCGA-CN-A49C-01A	positive	645	21.5	1.79167	Alive	0	IL2RA	1.69157882970894
HNSC	TCGA-CR-7376-01A	TCGA-CN-A63T-01A	negative	225	7.5	0.625	Alive	0	IL2RA	3.40105698782273
HNSC	TCGA-TN-A7HJ-01A	TCGA-CN-A63U-01A	negative	964	32.1333	2.67778	Alive	0	IL2RA	0.767061497680489
HNSC	TCGA-CR-6493-01A	TCGA-CN-A63W-01A	negative	377	12.5667	1.04722	Dead	1	IL2RA	1.03646816706929
HNSC	TCGA-D6-A6ES-01A	TCGA-CN-A641-01A	negative	367	12.2333	1.01944	Alive	0	IL2RA	1.06384804338205
HNSC	TCGA-DQ-5624-01A	TCGA-CN-A642-01A	negative	82	2.73333	0.227778	Dead	1	IL2RA	2.94880639820511
HNSC	TCGA-F7-8298-01A	TCGA-CN-A6UY-01A	positive	713	23.7667	1.98056	Alive	0	IL2RA	2.83582304165229
HNSC	TCGA-CN-5358-01A	TCGA-CN-A6V1-01A	positive	603	20.1	1.675	Alive	0	IL2RA	3.39033751161592
HNSC	TCGA-CN-4722-01A	TCGA-CN-A6V3-01A	negative	742	24.7333	2.06111	Alive	0	IL2RA	2.59321033103709
HNSC	TCGA-CR-6477-01A	TCGA-CN-A6V6-01A	positive	635	21.1667	1.76389	Alive	0	IL2RA	2.93572374627117
HNSC	TCGA-BA-A6DG-01A	TCGA-CN-A6V7-01A	positive	594	19.8	1.65	Alive	0	IL2RA	2.12703891221075
HNSC	TCGA-CN-4734-01A	TCGA-CQ-5323-01A	positive	1466	48.8667	4.07222	Alive	0	IL2RA	2.02183502726224
HNSC	TCGA-RS-A6TO-01A	TCGA-CQ-5324-01A	negative	1593	53.1	4.425	Alive	0	IL2RA	1.98615605178442
HNSC	TCGA-CN-A63V-01A	TCGA-CQ-5325-01A	negative	654	21.8	1.81667	Dead	1	IL2RA	3.42515042968968
HNSC	TCGA-IQ-A61O-01A	TCGA-CQ-5326-01A	negative	89	2.96667	0.247222	Dead	1	IL2RA	3.89044669267991
HNSC	TCGA-HD-8635-01A	TCGA-CQ-5327-01A	negative	1660	55.3333	4.61111	Alive	0	IL2RA	3.17520520878375
HNSC	TCGA-F7-A620-01A	TCGA-CQ-5329-01A	negative	2143	71.4333	5.95278	Alive	0	IL2RA	4.11136523092765
HNSC	TCGA-BB-4227-01A	TCGA-CQ-5330-01A	negative	1897	63.2333	5.26944	Alive	0	IL2RA	4.41860150943064
HNSC	TCGA-CN-5369-01A	TCGA-CQ-5331-01A	negative	1399	46.6333	3.88611	Alive	0	IL2RA	3.30636432735405
HNSC	TCGA-IQ-A61I-01A	TCGA-CQ-5333-01A	negative	341	11.3667	0.947222	Dead	1	IL2RA	4.56293231020697
HNSC	TCGA-CR-6480-01A	TCGA-CQ-5334-01A	negative	129	4.3	0.358333	Dead	1	IL2RA	3.68743027559471
HNSC	TCGA-BA-6871-01A	TCGA-CQ-6218-01A	negative	1253	41.7667	3.48056	Alive	0	IL2RA	2.18246983839916
HNSC	TCGA-BA-A4IH-01A	TCGA-CQ-6219-01A	negative	479	15.9667	1.33056	Dead	1	IL2RA	3.41957934034042
HNSC	TCGA-QK-A6IJ-01A	TCGA-CQ-6220-01A	negative	985	32.8333	2.73611	Dead	1	IL2RA	2.17814095427847
HNSC	TCGA-BA-6873-01A	TCGA-CQ-6221-01A	negative	1000	33.3333	2.77778	Alive	0	IL2RA	2.96430620803576
HNSC	TCGA-CN-5359-01A	TCGA-CQ-6222-01A	negative	2016	67.2	5.6	Alive	0	IL2RA	2.6562446492219
HNSC	TCGA-MT-A7BN-01A	TCGA-CQ-6223-01A	negative	1428	47.6	3.96667	Alive	0	IL2RA	2.26660666100876
HNSC	TCGA-HD-A633-01A	TCGA-CQ-6224-01A	negative	1721	57.3667	4.78056	Alive	0	IL2RA	2.79508117225615
HNSC	TCGA-QK-A6IH-01A	TCGA-CQ-6225-01A	negative	403	13.4333	1.11944	Dead	1	IL2RA	0.502330601716012
HNSC	TCGA-BB-4225-01A	TCGA-CQ-6227-01A	negative	129	4.3	0.358333	Dead	1	IL2RA	2.08627424996482
HNSC	TCGA-CV-7427-01A	TCGA-CQ-6228-01A	negative	456	15.2	1.26667	Dead	1	IL2RA	1.67382775177345
HNSC	TCGA-IQ-A6SG-01A	TCGA-CQ-6229-01A	negative	1179	39.3	3.275	Alive	0	IL2RA	2.44031440180312
HNSC	TCGA-CV-7414-01A	TCGA-CQ-7063-01A	negative	2133	71.1	5.925	Alive	0	IL2RA	3.39471991299407
HNSC	TCGA-BA-A6DD-01A	TCGA-CQ-7065-01A	negative	1628	54.2667	4.52222	Alive	0	IL2RA	0.174662079533588
HNSC	TCGA-IQ-A61G-01A	TCGA-CQ-7067-01A	negative	509	16.9667	1.41389	Alive	0	IL2RA	2.2236387835214
HNSC	TCGA-CV-5441-01A	TCGA-CQ-7068-01A	negative	1309	43.6333	3.63611	Alive	0	IL2RA	3.43910447192412
HNSC	TCGA-BA-4078-01A	TCGA-CQ-7069-01A	negative	1274	42.4667	3.53889	Alive	0	IL2RA	1.63663622005514
HNSC	TCGA-P3-A6T4-01A	TCGA-CQ-7071-01A	negative	1311	43.7	3.64167	Alive	0	IL2RA	2.22694004070925
HNSC	TCGA-CR-5249-01A	TCGA-CQ-7072-01A	negative	2359	78.6333	6.55278	Alive	0	IL2RA	2.81956600600848
HNSC	TCGA-BA-A6DL-01A	TCGA-CQ-A4C6-01A	negative	1353	45.1	3.75833	Alive	0	IL2RA	3.0152120850685
HNSC	TCGA-CV-7433-01A	TCGA-CQ-A4C7-01A	negative	353	11.7667	0.980556	Dead	1	IL2RA	3.10905961827676
HNSC	TCGA-BB-4228-01A	TCGA-CQ-A4C9-01A	negative	707	23.5667	1.96389	Alive	0	IL2RA	1.62835367134984
HNSC	TCGA-BA-A6DI-01A	TCGA-CQ-A4CB-01A	negative	893	29.7667	2.48056	Alive	0	IL2RA	3.20230800675397
HNSC	TCGA-BA-5149-01A	TCGA-CQ-A4CD-01A	negative	1022	34.0667	2.83889	Alive	0	IL2RA	2.76292280264182
HNSC	TCGA-CV-5435-01A	TCGA-CQ-A4CE-01A	negative	897	29.9	2.49167	Alive	0	IL2RA	1.74897638924621
HNSC	TCGA-BB-A6UO-01A	TCGA-CQ-A4CG-01A	negative	430	14.3333	1.19444	Dead	1	IL2RA	1.84659360410481
HNSC	TCGA-CR-6470-01A	TCGA-CQ-A4CH-01A	negative	379	12.6333	1.05278	Dead	1	IL2RA	1.30287467036558
HNSC	TCGA-H7-8502-01A	TCGA-CQ-A4CI-01A	negative	950	31.6667	2.63889	Alive	0	IL2RA	1.58818092707262
HNSC	TCGA-CR-7404-01A	TCGA-CR-5243-01A	positive	2562	85.4	7.11667	Alive	0	IL2RA	3.09725682101013
HNSC	TCGA-CR-7394-01A	TCGA-CR-5247-01A	negative	358	11.9333	0.994444	Alive	0	IL2RA	0.944783498663914
HNSC	TCGA-IQ-A61E-01A	TCGA-CR-5248-01A	positive	1663	55.4333	4.61944	Alive	0	IL2RA	3.15057592304968
HNSC	TCGA-CV-6433-01A	TCGA-CR-5249-01A	positive	1152	38.4	3.2	Alive	0	IL2RA	2.89753087184781
HNSC	TCGA-CQ-7072-01A	TCGA-CR-5250-01A	positive	799	26.6333	2.21944	Alive	0	IL2RA	2.72689659448049
HNSC	TCGA-IQ-A61J-01A	TCGA-CR-6467-01A	negative	1777	59.2333	4.93611	Alive	0	IL2RA	3.17203940398583
HNSC	TCGA-CN-5374-01A	TCGA-CR-6470-01A	positive	1521	50.7	4.225	Alive	0	IL2RA	3.56741158814907
HNSC	TCGA-CV-7095-01A	TCGA-CR-6471-01A	negative	1202	40.0667	3.33889	Dead	1	IL2RA	3.03899797879751
HNSC	TCGA-DQ-7592-01A	TCGA-CR-6472-01A	positive	1050	35	2.91667	Alive	0	IL2RA	1.4564382019388
HNSC	TCGA-BB-7870-01A	TCGA-CR-6473-01A	positive	1125	37.5	3.125	Alive	0	IL2RA	2.81227230521908
HNSC	TCGA-CQ-6224-01A	TCGA-CR-6474-01A	negative	564	18.8	1.56667	Dead	1	IL2RA	3.87730254099799
HNSC	TCGA-CV-5432-01A	TCGA-CR-6477-01A	negative	514	17.1333	1.42778	Alive	0	IL2RA	2.80018549197821
HNSC	TCGA-IQ-7631-01A	TCGA-CR-6478-01A	negative	183	6.1	0.508333	Dead	1	IL2RA	4.42124350018113
HNSC	TCGA-UF-A7JD-01A	TCGA-CR-6480-01A	positive	362	12.0667	1.00556	Alive	0	IL2RA	1.58168868022865
HNSC	TCGA-CV-7253-01A	TCGA-CR-6481-01A	positive	311	10.3667	0.863889	Alive	0	IL2RA	4.33556900555675
HNSC	TCGA-CQ-6223-01A	TCGA-CR-6482-01A	positive	345	11.5	0.958333	Alive	0	IL2RA	3.76790899523226
HNSC	TCGA-T3-A92N-01A	TCGA-CR-6484-01A	negative	354	11.8	0.983333	Alive	0	IL2RA	2.97300505095225
HNSC	TCGA-T3-A92M-01A	TCGA-CR-6487-01A	positive	234	7.8	0.65	Alive	0	IL2RA	4.20955474063761
HNSC	TCGA-CV-5434-01A	TCGA-CR-6488-01A	negative	379	12.6333	1.05278	Alive	0	IL2RA	2.83659071203691
HNSC	TCGA-CQ-5331-01A	TCGA-CR-6491-01A	negative	693	23.1	1.925	Alive	0	IL2RA	1.04635135892145
HNSC	TCGA-QK-A6V9-01A	TCGA-CR-6492-01A	negative	479	15.9667	1.33056	Alive	0	IL2RA	2.48959431275617
HNSC	TCGA-CV-7183-01A	TCGA-CR-6493-01A	negative	282	9.4	0.783333	Dead	1	IL2RA	1.63946371690372
HNSC	TCGA-CR-7379-01A	TCGA-CR-7364-01A	negative	1435	47.8333	3.98611	Alive	0	IL2RA	2.59005103873311
HNSC	TCGA-HD-A6I0-01A	TCGA-CR-7365-01A	negative	1191	39.7	3.30833	Alive	0	IL2RA	2.52213109686469
HNSC	TCGA-CN-4733-01A	TCGA-CR-7367-01A	negative	1440	48	4	Alive	0	IL2RA	3.1406641516325
HNSC	TCGA-CQ-5323-01A	TCGA-CR-7368-01A	positive	1245	41.5	3.45833	Alive	0	IL2RA	3.62002329762627
HNSC	TCGA-CQ-5326-01A	TCGA-CR-7369-01A	positive	1090	36.3333	3.02778	Dead	1	IL2RA	2.68963463200372
HNSC	TCGA-D6-A4ZB-01A	TCGA-CR-7370-01A	negative	105	3.5	0.291667	Alive	0	IL2RA	2.99998196619928
HNSC	TCGA-CV-A460-01A	TCGA-CR-7371-01A	negative	94	3.13333	0.261111	Dead	1	IL2RA	3.32093229171753
HNSC	TCGA-CV-7421-01A	TCGA-CR-7372-01A	negative	759	25.3	2.10833	Alive	0	IL2RA	2.39025495632187
HNSC	TCGA-CQ-7067-01A	TCGA-CR-7373-01A	negative	889	29.6333	2.46944	Alive	0	IL2RA	4.04675296362416
HNSC	TCGA-CQ-A4CE-01A	TCGA-CR-7374-01A	negative	30	1	0.0833333	Alive	0	IL2RA	3.19273073541752
HNSC	TCGA-CQ-6222-01A	TCGA-CR-7376-01A	negative	972	32.4	2.7	Alive	0	IL2RA	4.02787946400332
HNSC	TCGA-CR-7398-01A	TCGA-CR-7377-01A	negative	279	9.3	0.775	Dead	1	IL2RA	3.47261773813468
HNSC	TCGA-CN-5356-01A	TCGA-CR-7379-01A	negative	1036	34.5333	2.87778	Alive	0	IL2RA	2.78663817853233
HNSC	TCGA-CR-7401-01A	TCGA-CR-7380-01A	negative	606	20.2	1.68333	Dead	1	IL2RA	2.28395139613162
HNSC	TCGA-CQ-6228-01A	TCGA-CR-7382-01A	negative	796	26.5333	2.21111	Alive	0	IL2RA	4.88886012072455
HNSC	TCGA-P3-A6T0-01A	TCGA-CR-7383-01A	negative	521	17.3667	1.44722	Dead	1	IL2RA	3.51969285884056
HNSC	TCGA-CN-4740-01A	TCGA-CR-7385-01A	positive	997	33.2333	2.76944	Alive	0	IL2RA	3.80037189337628
HNSC	TCGA-CR-5243-01A	TCGA-CR-7386-01A	negative	1430	47.6667	3.97222	Alive	0	IL2RA	3.14025513403492
HNSC	TCGA-D6-6516-01A	TCGA-CR-7388-01A	negative	823	27.4333	2.28611	Dead	1	IL2RA	3.36982938015393
HNSC	TCGA-CV-A6JE-01A	TCGA-CR-7389-01A	negative	392	13.0667	1.08889	Alive	0	IL2RA	2.05772752026487
HNSC	TCGA-CV-A45Z-01A	TCGA-CR-7390-01A	negative	1508	50.2667	4.18889	Alive	0	IL2RA	1.69376571221778
HNSC	TCGA-CQ-A4CG-01A	TCGA-CR-7391-01A	negative	913	30.4333	2.53611	Alive	0	IL2RA	2.61228171884598
HNSC	TCGA-CN-6011-01A	TCGA-CR-7392-01A	negative	1425	47.5	3.95833	Alive	0	IL2RA	3.2677155619517
HNSC	TCGA-HD-7753-01A	TCGA-CR-7393-01A	negative	993	33.1	2.75833	Alive	0	IL2RA	3.26322975756061
HNSC	TCGA-CR-6473-01A	TCGA-CR-7394-01A	negative	1346	44.8667	3.73889	Alive	0	IL2RA	3.31941561902777
HNSC	TCGA-C9-A480-01A	TCGA-CR-7395-01A	negative	930	31	2.58333	Alive	0	IL2RA	4.16344237590713
HNSC	TCGA-DQ-5629-01A	TCGA-CR-7397-01A	negative	754	25.1333	2.09444	Alive	0	IL2RA	2.9631411559292
HNSC	TCGA-CV-6941-01A	TCGA-CR-7398-01A	negative	156	5.2	0.433333	Alive	0	IL2RA	3.17331935353604
HNSC	TCGA-CV-7432-01A	TCGA-CR-7399-01A	negative	181	6.03333	0.502778	Alive	0	IL2RA	5.5014009275655
HNSC	TCGA-BA-7269-01A	TCGA-CR-7401-01A	negative	1077	35.9	2.99167	Alive	0	IL2RA	2.39319651187041
HNSC	TCGA-IQ-7630-01A	TCGA-CR-7402-01A	negative	911	30.3667	2.53056	Alive	0	IL2RA	2.27527529229953
HNSC	TCGA-D6-6517-01A	TCGA-CR-7404-01A	positive	1472	49.0667	4.08889	Alive	0	IL2RA	3.55379054423047
HNSC	TCGA-CR-7399-01A	TCGA-CV-5430-01A	negative	4241	141.367	11.7806	Alive	0	IL2RA	2.7621574358859
HNSC	TCGA-CR-6471-01A	TCGA-CV-5431-01A	negative	522	17.4	1.45	Dead	1	IL2RA	2.84340102221446
HNSC	TCGA-MT-A67A-01A	TCGA-CV-5432-01A	negative	3930	131	10.9167	Alive	0	IL2RA	1.72835591941434
HNSC	TCGA-CN-6019-01A	TCGA-CV-5434-01A	negative	3314	110.467	9.20556	Dead	1	IL2RA	3.23633953916837
HNSC	TCGA-H7-7774-01A	TCGA-CV-5435-01A	negative	2319	77.3	6.44167	Dead	1	IL2RA	1.63463973130597
HNSC	TCGA-CV-6959-01A	TCGA-CV-5436-01A	negative	584	19.4667	1.62222	Dead	1	IL2RA	2.45541271081099
HNSC	TCGA-CR-7382-01A	TCGA-CV-5439-01A	negative	546	18.2	1.51667	Dead	1	IL2RA	1.51772922035728
HNSC	TCGA-D6-A74Q-01A	TCGA-CV-5440-01A	negative	3270	109	9.08333	Alive	0	IL2RA	1.59417
HNSC	TCGA-H7-8501-01A	TCGA-CV-5441-01A	negative	2886	96.2	8.01667	Alive	0	IL2RA	1.96191961519888
HNSC	TCGA-D6-A6EM-01A	TCGA-CV-5442-01A	positive	2327	77.5667	6.46389	Alive	0	IL2RA	0.480885502644925
HNSC	TCGA-D6-A6EN-01A	TCGA-CV-5443-01A	positive	2784	92.8	7.73333	Alive	0	IL2RA	3.67657207545333
HNSC	TCGA-HD-8314-01A	TCGA-CV-5444-01A	negative	2437	81.2333	6.76944	Alive	0	IL2RA	3.43330668094913
HNSC	TCGA-D6-A6EK-01A	TCGA-CV-5966-01A	negative	545	18.1667	1.51389	Dead	1	IL2RA	3.40732555587824
HNSC	TCGA-CN-6989-01A	TCGA-CV-5971-01A	positive	701	23.3667	1.94722	Alive	0	IL2RA	3.74494682737173
HNSC	TCGA-BB-A5HU-01A	TCGA-CV-5973-01A	negative	2641	88.0333	7.33611	Alive	0	IL2RA	1.01984422012829
HNSC	TCGA-CR-6488-01A	TCGA-CV-5977-01A	negative	1840	61.3333	5.11111	Alive	0	IL2RA	1.66807372765246
HNSC	TCGA-BB-7862-01A	TCGA-CV-5979-01A	negative	1315	43.8333	3.65278	Alive	0	IL2RA	1.4968202305943
HNSC	TCGA-DQ-7595-01A	TCGA-CV-6003-01A	negative	1665	55.5	4.625	Alive	0	IL2RA	1.80673649165267
HNSC	TCGA-CR-7377-01A	TCGA-CV-6433-01A	positive	641	21.3667	1.78056	Alive	0	IL2RA	3.48502745451998
HNSC	TCGA-BB-7864-01A	TCGA-CV-6436-01A	negative	1899	63.3	5.275	Alive	0	IL2RA	1.45053824685884
HNSC	TCGA-UP-A6WW-01A	TCGA-CV-6441-01A	negative	292	9.73333	0.811111	Dead	1	IL2RA	0.807849475581577
HNSC	TCGA-CR-7371-01A	TCGA-CV-6933-01A	negative	2741	91.3667	7.61389	Dead	1	IL2RA	2.56654728702754
HNSC	TCGA-WA-A7GZ-01A	TCGA-CV-6934-01A	negative	65	2.16667	0.180556	Dead	1	IL2RA	3.81088520207847
HNSC	TCGA-CV-A463-01A	TCGA-CV-6936-01A	negative	166	5.53333	0.461111	Dead	1	IL2RA	2.0374173663994
HNSC	TCGA-BA-6869-01A	TCGA-CV-6938-01A	negative	144	4.8	0.4	Dead	1	IL2RA	3.37162855634116
HNSC	TCGA-D6-6823-01A	TCGA-CV-6940-01A	negative	804	26.8	2.23333	Dead	1	IL2RA	1.75629744811992
HNSC	TCGA-CR-7374-01A	TCGA-CV-6941-01A	negative	342	11.4	0.95	Dead	1	IL2RA	3.03381060492619
HNSC	TCGA-F7-A623-01A	TCGA-CV-6942-01A	negative	4282	142.733	11.8944	Alive	0	IL2RA	3.27285929168711
HNSC	TCGA-CV-6948-01A	TCGA-CV-6948-01A	negative	1289	42.9667	3.58056	Dead	1	IL2RA	2.35749570322523
HNSC	TCGA-MZ-A5BI-01A	TCGA-CV-6950-01A	negative	459	15.3	1.275	Dead	1	IL2RA	2.35323859033755
HNSC	TCGA-CN-4735-01A	TCGA-CV-6952-01A	negative	185	6.16667	0.513889	Dead	1	IL2RA	2.36521659887015
HNSC	TCGA-T2-A6X0-01A	TCGA-CV-6953-01A	negative	1641	54.7	4.55833	Dead	1	IL2RA	1.79668080836691
HNSC	TCGA-CV-6938-01A	TCGA-CV-6954-01A	negative	2002	66.7333	5.56111	Dead	1	IL2RA	2.61421512100095
HNSC	TCGA-CN-6016-01A	TCGA-CV-6956-01A	negative	217	7.23333	0.602778	Dead	1	IL2RA	0.275722256160748
HNSC	TCGA-CQ-5329-01A	TCGA-CV-6959-01A	negative	256	8.53333	0.711111	Dead	1	IL2RA	3.31746326549155
HNSC	TCGA-BB-A5HY-01A	TCGA-CV-6960-01A	negative	862	28.7333	2.39444	Dead	1	IL2RA	1.41229377133342
HNSC	TCGA-CR-7392-01A	TCGA-CV-6961-01A	positive	76	2.53333	0.211111	Dead	1	IL2RA	2.57927671082863
HNSC	TCGA-CN-A6V1-01A	TCGA-CV-6962-01A	negative	126	4.2	0.35	Dead	1	IL2RA	1.38548625891334
HNSC	TCGA-BB-4223-01A	TCGA-CV-7090-01A	negative	5252	175.067	14.5889	Alive	0	IL2RA	2.84374270494853
HNSC	TCGA-CQ-7069-01A	TCGA-CV-7095-01A	negative	572	19.0667	1.58889	Dead	1	IL2RA	1.50756632753404
HNSC	TCGA-MZ-A7D7-01A	TCGA-CV-7099-01A	negative	243	8.1	0.675	Dead	1	IL2RA	2.88025451328193
HNSC	TCGA-CQ-5333-01A	TCGA-CV-7102-01A	negative	56	1.86667	0.155556	Dead	1	IL2RA	3.80488993087831
HNSC	TCGA-CV-7250-01A	TCGA-CV-7104-01A	negative	393	13.1	1.09167	Dead	1	IL2RA	3.11290026153255
HNSC	TCGA-UF-A7JH-01A	TCGA-CV-7183-01A	negative	3981	132.7	11.0583	Alive	0	IL2RA	0.642378113148399
HNSC	TCGA-F7-A61V-01A	TCGA-CV-7235-01A	negative	2347	78.2333	6.51944	Alive	0	IL2RA	3.31672502157875
HNSC	TCGA-CQ-6219-01A	TCGA-CV-7238-01A	negative	2727	90.9	7.575	Alive	0	IL2RA	2.19789683597707
HNSC	TCGA-BA-A6DJ-01A	TCGA-CV-7250-01A	negative	2900	96.6667	8.05556	Dead	1	IL2RA	2.2107005626298
HNSC	TCGA-HD-7831-01A	TCGA-CV-7252-01A	negative	151	5.03333	0.419444	Dead	1	IL2RA	2.52551767705359
HNSC	TCGA-CN-4736-01A	TCGA-CV-7253-01A	negative	361	12.0333	1.00278	Dead	1	IL2RA	0.691444831191137
HNSC	TCGA-CV-A6JN-01A	TCGA-CV-7255-01A	negative	64	2.13333	0.177778	Dead	1	IL2RA	0.360083295913331
HNSC	TCGA-CV-5440-01A	TCGA-CV-7261-01A	negative	1512	50.4	4.2	Alive	0	IL2RA	3.17896953992226
HNSC	TCGA-MT-A67D-01A	TCGA-CV-7409-01A	negative	543	18.1	1.50833	Dead	1	IL2RA	3.19189423032429
HNSC	TCGA-UF-A7JV-01A	TCGA-CV-7413-01A	negative	294	9.8	0.816667	Dead	1	IL2RA	2.17635469031927
HNSC	TCGA-UF-A7JT-01A	TCGA-CV-7414-01A	negative	14	0.466667	0.0388889	Dead	1	IL2RA	1.46231412717042
HNSC	TCGA-CQ-A4C7-01A	TCGA-CV-7416-01A	negative	763	25.4333	2.11944	Dead	1	IL2RA	3.08159528090502
HNSC	TCGA-P3-A6T3-01A	TCGA-CV-7418-01A	negative	789	26.3	2.19167	Dead	1	IL2RA	2.69997354135681
HNSC	TCGA-CN-5364-01A	TCGA-CV-7421-01A	negative	2	0.0666667	0.00555556	Dead	1	IL2RA	1.57419841130281
HNSC	TCGA-F7-A50J-01A	TCGA-CV-7422-01A	negative	1037	34.5667	2.88056	Dead	1	IL2RA	2.42239448735832
HNSC	TCGA-CQ-A4CD-01A	TCGA-CV-7427-01A	negative	4760	158.667	13.2222	Dead	1	IL2RA	3.18448660569045
HNSC	TCGA-BA-A6DA-01A	TCGA-CV-7429-01A	negative	107	3.56667	0.297222	Dead	1	IL2RA	3.32635038391721
HNSC	TCGA-BA-5559-01A	TCGA-CV-7432-01A	negative	2570	85.6667	7.13889	Dead	1	IL2RA	1.53953107147415
HNSC	TCGA-CX-A4AQ-01A	TCGA-CV-7433-01A	negative	601	20.0333	1.66944	Dead	1	IL2RA	4.44422973994434
HNSC	TCGA-BB-7861-01A	TCGA-CV-7434-01A	negative	218	7.26667	0.605556	Dead	1	IL2RA	1.9297909977186
HNSC	TCGA-CV-A45P-01A	TCGA-CV-7435-01A	negative	4680	156	13	Dead	1	IL2RA	3.90863039815463
HNSC	TCGA-CV-A468-01A	TCGA-CV-7438-01A	negative	194	6.46667	0.538889	Dead	1	IL2RA	2.9330815851836
HNSC	TCGA-CR-7367-01A	TCGA-CV-A45O-01A	negative	851	28.3667	2.36389	Alive	0	IL2RA	0.823504815000307
HNSC	TCGA-UF-A7JK-01A	TCGA-CV-A45P-01A	negative	639	21.3	1.775	Alive	0	IL2RA	1.02460336714066
HNSC	TCGA-CV-5979-01A	TCGA-CV-A45Q-01A	negative	5152	171.733	14.3111	Dead	1	IL2RA	0.660746112752018
HNSC	TCGA-CN-4737-01A	TCGA-CV-A45R-01A	negative	5480	182.667	15.2222	Alive	0	IL2RA	2.4235781709818
HNSC	TCGA-CV-7418-01A	TCGA-CV-A45T-01A	negative	4856	161.867	13.4889	Dead	1	IL2RA	2.94942287468142
HNSC	TCGA-HD-8634-01A	TCGA-CV-A45U-01A	negative	1079	35.9667	2.99722	Dead	1	IL2RA	2.23103296994708
HNSC	TCGA-QK-A6IF-01A	TCGA-CV-A45V-01A	negative	32	1.06667	0.0888889	Dead	1	IL2RA	1.94837657694739
HNSC	TCGA-BB-4217-01A	TCGA-CV-A45W-01A	negative	1398	46.6	3.88333	Dead	1	IL2RA	2.88424623952767
HNSC	TCGA-CV-7252-01A	TCGA-CV-A45X-01A	negative	198	6.6	0.55	Dead	1	IL2RA	1.02694166663092
HNSC	TCGA-CV-A464-01A	TCGA-CV-A45Y-01A	negative	2703	90.1	7.50833	Dead	1	IL2RA	3.66900408144701
HNSC	TCGA-BA-A4II-01A	TCGA-CV-A45Z-01A	negative	1466	48.8667	4.07222	Dead	1	IL2RA	2.27441076931784
HNSC	TCGA-BA-A4IF-01A	TCGA-CV-A460-01A	negative	1838	61.2667	5.10556	Dead	1	IL2RA	3.44462731532877
HNSC	TCGA-QK-A64Z-01A	TCGA-CV-A461-01A	negative	2064	68.8	5.73333	Dead	1	IL2RA	3.37325842919923
HNSC	TCGA-CV-6933-01A	TCGA-CV-A463-01A	negative	23	0.766667	0.0638889	Dead	1	IL2RA	0.769687121223036
HNSC	TCGA-CX-7085-01A	TCGA-CV-A464-01A	negative	1722	57.4	4.78333	Alive	0	IL2RA	2.39837773531862
HNSC	TCGA-CQ-7063-01A	TCGA-CV-A465-01A	negative	215	7.16667	0.597222	Dead	1	IL2RA	0.586404474895063
HNSC	TCGA-CV-6942-01A	TCGA-CV-A468-01A	negative	464	15.4667	1.28889	Dead	1	IL2RA	2.81247768860318
HNSC	TCGA-QK-A8Z7-01A	TCGA-CV-A6JD-01A	negative	182	6.06667	0.505556	Dead	1	IL2RA	3.08617232513233
HNSC	TCGA-CV-7235-01A	TCGA-CV-A6JE-01A	negative	1075	35.8333	2.98611	Alive	0	IL2RA	1.86024772705551
HNSC	TCGA-CN-4729-01A	TCGA-CV-A6JM-01A	negative	194	6.46667	0.538889	Dead	1	IL2RA	1.4806787387548
HNSC	TCGA-CN-5366-01A	TCGA-CV-A6JN-01A	negative	906	30.2	2.51667	Alive	0	IL2RA	1.47196778766152
HNSC	TCGA-CV-A45X-01A	TCGA-CV-A6JU-01A	negative	110	3.66667	0.305556	Alive	0	IL2RA	2.29933258858087
HNSC	TCGA-D6-6826-01A	TCGA-CV-A6JY-01A	negative	646	21.5333	1.79444	Alive	0	IL2RA	0.628353671349842
HNSC	TCGA-QK-A6IG-01A	TCGA-CV-A6JZ-01A	negative	714	23.8	1.98333	Alive	0	IL2RA	4.51377496135955
HNSC	TCGA-CN-6022-01A	TCGA-CV-A6K1-01A	negative	685	22.8333	1.90278	Alive	0	IL2RA	1.50151557730855
HNSC	TCGA-D6-A6EP-01A	TCGA-CX-7082-01A	negative	11	0.366667	0.0305556	Dead	1	IL2RA	1.96173444300974
HNSC	TCGA-P3-A5QE-01A	TCGA-CX-7085-01A	negative	321	10.7	0.891667	Alive	0	IL2RA	3.8013138875241
HNSC	TCGA-P3-A6SW-01A	TCGA-CX-7086-01A	negative	573	19.1	1.59167	Alive	0	IL2RA	1.54675867043477
HNSC	TCGA-P3-A5Q5-01A	TCGA-CX-7219-01A	negative	1045	34.8333	2.90278	Alive	0	IL2RA	4.21423362522808
HNSC	TCGA-UF-A7JF-01A	TCGA-CX-A4AQ-01A	negative	1555	51.8333	4.31944	Alive	0	IL2RA	4.00613641864081
HNSC	TCGA-CX-7219-01A	TCGA-D6-6515-01A	negative	403	13.4333	1.11944	Dead	1	IL2RA	3.22085616396088
HNSC	TCGA-CV-A461-01A	TCGA-D6-6516-01A	negative	773	25.7667	2.14722	Alive	0	IL2RA	1.97173666673624
HNSC	TCGA-QK-A6VC-01A	TCGA-D6-6517-01A	negative	292	9.73333	0.811111	Alive	0	IL2RA	2.85483348395161
HNSC	TCGA-DQ-7591-01A	TCGA-D6-6823-01A	negative	701	23.3667	1.94722	Alive	0	IL2RA	1.88346441810232
HNSC	TCGA-CV-A6K1-01A	TCGA-D6-6824-01A	negative	77	2.56667	0.213889	Alive	0	IL2RA	3.90091509821994
HNSC	TCGA-CV-6961-01A	TCGA-D6-6825-01A	negative	491	16.3667	1.36389	Alive	0	IL2RA	4.14730669878029
HNSC	TCGA-D6-6825-01A	TCGA-D6-6826-01A	negative	348	11.6	0.966667	Dead	1	IL2RA	3.93413903035397
HNSC	TCGA-D6-A6EO-01A	TCGA-D6-6827-01A	negative	568	18.9333	1.57778	Alive	0	IL2RA	3.55488349972296
HNSC	TCGA-CV-A6JD-01A	TCGA-D6-8568-01A	negative	759	25.3	2.10833	Alive	0	IL2RA	2.72003763108956
HNSC	TCGA-CV-7429-01A	TCGA-D6-8569-01A	negative	770	25.6667	2.13889	Alive	0	IL2RA	3.07698657299804
HNSC	TCGA-P3-A5Q6-01A	TCGA-D6-A4Z9-01A	negative	539	17.9667	1.49722	Alive	0	IL2RA	2.54880649908363
HNSC	TCGA-CN-5355-01A	TCGA-D6-A4ZB-01A	negative	376	12.5333	1.04444	Alive	0	IL2RA	1.71409162198718
HNSC	TCGA-CV-A45Y-01A	TCGA-D6-A6EK-01A	negative	875	29.1667	2.43056	Alive	0	IL2RA	2.02268739007029
HNSC	TCGA-CR-6482-01A	TCGA-D6-A6EM-01A	negative	232	7.73333	0.644444	Alive	0	IL2RA	3.10217099259662
HNSC	TCGA-F7-A624-01A	TCGA-D6-A6EN-01A	negative	687	22.9	1.90833	Alive	0	IL2RA	3.88723280291461
HNSC	TCGA-CN-6996-01A	TCGA-D6-A6EO-01A	negative	759	25.3	2.10833	Alive	0	IL2RA	1.78098194027602
HNSC	TCGA-QK-A652-01A	TCGA-D6-A6EP-01A	negative	424	14.1333	1.17778	Alive	0	IL2RA	0.853436818888067
HNSC	TCGA-TN-A7HL-01A	TCGA-D6-A6ES-01A	negative	389	12.9667	1.08056	Alive	0	IL2RA	0.813442599051074
HNSC	TCGA-CV-A6JZ-01A	TCGA-D6-A74Q-01A	negative	710	23.6667	1.97222	Alive	0	IL2RA	1.84936
HNSC	TCGA-CV-5444-01A	TCGA-DQ-5624-01A	negative	1778	59.2667	4.93889	Alive	0	IL2RA	3.20015904962839
HNSC	TCGA-CV-6934-01A	TCGA-DQ-5625-01A	negative	1133	37.7667	3.14722	Dead	1	IL2RA	3.01751219567806
HNSC	TCGA-CV-5977-01A	TCGA-DQ-5629-01A	negative	941	31.3667	2.61389	Dead	1	IL2RA	1.35805861830549
HNSC	TCGA-MT-A67F-01A	TCGA-DQ-5630-01A	negative	1030	34.3333	2.86111	Alive	0	IL2RA	3.77457623944358
HNSC	TCGA-F7-8489-01A	TCGA-DQ-5631-01A	negative	548	18.2667	1.52222	Dead	1	IL2RA	1.98859380548196
HNSC	TCGA-CV-7255-01A	TCGA-DQ-7588-01A	negative	427	14.2333	1.18611	Dead	1	IL2RA	0.153416242255248
HNSC	TCGA-CR-7380-01A	TCGA-DQ-7589-01A	negative	1409	46.9667	3.91389	Alive	0	IL2RA	1.28101568277577
HNSC	TCGA-DQ-5625-01A	TCGA-DQ-7590-01A	positive	1413	47.1	3.925	Alive	0	IL2RA	4.68067879765192
HNSC	TCGA-RS-A6TP-01A	TCGA-DQ-7591-01A	negative	622	20.7333	1.72778	Alive	0	IL2RA	3.51331387195665
HNSC	TCGA-BA-A4IG-01A	TCGA-DQ-7592-01A	negative	1143	38.1	3.175	Alive	0	IL2RA	2.98480806202707
HNSC	TCGA-CN-5370-01A	TCGA-DQ-7593-01A	positive	1224	40.8	3.4	Alive	0	IL2RA	3.51244182068398
HNSC	TCGA-CN-6018-01A	TCGA-DQ-7594-01A	positive	1218	40.6	3.38333	Alive	0	IL2RA	2.96574735119629
HNSC	TCGA-UF-A7JO-01A	TCGA-DQ-7595-01A	negative	1190	39.6667	3.30556	Alive	0	IL2RA	0.929866727754094
HNSC	TCGA-BB-8596-01A	TCGA-DQ-7596-01A	positive	1265	42.1667	3.51389	Alive	0	IL2RA	2.10144838048991
HNSC	TCGA-CN-5360-01A	TCGA-F7-7848-01A	negative	1131	37.7	3.14167	Alive	0	IL2RA	3.33303724578944
HNSC	TCGA-BB-4224-01A	TCGA-F7-8298-01A	negative	995	33.1667	2.76389	Alive	0	IL2RA	2.46357014643869
HNSC	TCGA-H7-A76A-01A	TCGA-F7-8489-01A	negative	658	21.9333	1.82778	Alive	0	IL2RA	2.81610814400735
HNSC	TCGA-HD-7229-01A	TCGA-F7-A50G-01A	negative	616	20.5333	1.71111	Alive	0	IL2RA	2.03083043015327
HNSC	TCGA-CQ-6227-01A	TCGA-F7-A50I-01A	negative	92	3.06667	0.255556	Alive	0	IL2RA	2.26101923725874
HNSC	TCGA-CN-A63W-01A	TCGA-F7-A50J-01A	negative	947	31.5667	2.63056	Alive	0	IL2RA	2.01592568999025
HNSC	TCGA-CQ-A4C6-01A	TCGA-F7-A61S-01A	negative	576	19.2	1.6	Alive	0	IL2RA	2.37155886261196
HNSC	TCGA-KU-A66S-01A	TCGA-F7-A61V-01A	negative	759	25.3	2.10833	Alive	0	IL2RA	1.36843312446466
HNSC	TCGA-D6-8568-01A	TCGA-F7-A61W-01A	negative	14	0.466667	0.0388889	Alive	0	IL2RA	0.810237430590725
HNSC	TCGA-CN-A49A-01A	TCGA-F7-A620-01A	negative	543	18.1	1.50833	Alive	0	IL2RA	2.73033562656157
HNSC	TCGA-CN-A641-01A	TCGA-F7-A622-01A	negative	359	11.9667	0.997222	Dead	1	IL2RA	0.761115033814441
HNSC	TCGA-IQ-7632-01A	TCGA-F7-A623-01A	negative	616	20.5333	1.71111	Alive	0	IL2RA	1.74768815356736
HNSC	TCGA-CN-A6UY-01A	TCGA-F7-A624-01A	negative	378	12.6	1.05	Alive	0	IL2RA	3.56597485906734
HNSC	TCGA-CN-5367-01A	TCGA-H7-7774-01A	negative	407	13.5667	1.13056	Alive	0	IL2RA	1.48789790121009
HNSC	TCGA-DQ-7594-01A	TCGA-H7-8501-01A	negative	461	15.3667	1.28056	Alive	0	IL2RA	5.84054883627122
HNSC	TCGA-D6-6824-01A	TCGA-H7-8502-01A	negative	458	15.2667	1.27222	Alive	0	IL2RA	3.16827297160914
HNSC	TCGA-QK-AA3J-01A	TCGA-H7-A76A-01A	positive	637	21.2333	1.76944	Alive	0	IL2RA	3.32545837490823
HNSC	TCGA-DQ-7593-01A	TCGA-HD-7229-01A	negative	1027	34.2333	2.85278	Alive	0	IL2RA	2.89242988586252
HNSC	TCGA-CQ-A4CB-01A	TCGA-HD-7753-01A	negative	866	28.8667	2.40556	Alive	0	IL2RA	2.83889127532566
HNSC	TCGA-CR-5247-01A	TCGA-HD-7754-01A	positive	783	26.1	2.175	Alive	0	IL2RA	3.38443668462176
HNSC	TCGA-CQ-A4C9-01A	TCGA-HD-7831-01A	negative	667	22.2333	1.85278	Alive	0	IL2RA	2.63556867441194
HNSC	TCGA-CV-A6JT-01A	TCGA-HD-7832-01A	negative	836	27.8667	2.32222	Alive	0	IL2RA	2.76211490360285
HNSC	TCGA-MT-A51W-01A	TCGA-HD-7917-01A	negative	836	27.8667	2.32222	Dead	1	IL2RA	0.892740727779348
HNSC	TCGA-CN-A49B-01A	TCGA-HD-8224-01A	negative	446	14.8667	1.23889	Dead	1	IL2RA	1.95620537619387
HNSC	TCGA-BA-5556-01A	TCGA-HD-8314-01A	negative	670	22.3333	1.86111	Alive	0	IL2RA	3.29485597170867
HNSC	TCGA-CN-6013-01A	TCGA-HD-8634-01A	negative	385	12.8333	1.06944	Dead	1	IL2RA	1.43664159159096
HNSC	TCGA-CN-4728-01A	TCGA-HD-8635-01A	negative	695	23.1667	1.93056	Alive	0	IL2RA	2.08736100035891
HNSC	TCGA-BA-6870-01A	TCGA-HD-A4C1-01A	negative	11	0.366667	0.0305556	Alive	0	IL2RA	0.750177705593057
HNSC	TCGA-4P-AA8J-01A	TCGA-HD-A633-01A	negative	421	14.0333	1.16944	Alive	0	IL2RA	0.771716585304339
HNSC	TCGA-HD-A4C1-01A	TCGA-HD-A634-01A	positive	130	4.33333	0.361111	Dead	1	IL2RA	0.692159346176776
HNSC	TCGA-CV-7238-01A	TCGA-HD-A6I0-01A	negative	210	7	0.583333	Alive	0	IL2RA	1.96838571384769
HNSC	TCGA-F7-A50I-01A	TCGA-HL-7533-01A	positive	1057	35.2333	2.93611	Alive	0	IL2RA	2.28190592389719
HNSC	TCGA-F7-A61S-01A	TCGA-IQ-7630-01A	negative	485	16.1667	1.34722	Alive	0	IL2RA	2.64927055049718
HNSC	TCGA-P3-A6T7-01A	TCGA-IQ-7631-01A	negative	1172	39.0667	3.25556	Alive	0	IL2RA	0.332049083748974
HNSC	TCGA-BA-4076-01A	TCGA-IQ-7632-01A	negative	441	14.7	1.225	Alive	0	IL2RA	0.802813597532287
HNSC	TCGA-P3-A5QA-01A	TCGA-IQ-A61E-01A	negative	1147	38.2333	3.18611	Alive	0	IL2RA	3.24531310866726
HNSC	TCGA-F7-7848-01A	TCGA-IQ-A61G-01A	negative	360	12	1	Alive	0	IL2RA	1.32065796431192
HNSC	TCGA-UF-A7J9-01A	TCGA-IQ-A61H-01A	negative	1138	37.9333	3.16111	Alive	0	IL2RA	1.60226682682211
HNSC	TCGA-CV-A45T-01A	TCGA-IQ-A61I-01A	negative	2	0.0666667	0.00555556	Dead	1	IL2RA	1.95928794004168
HNSC	TCGA-D6-8569-01A	TCGA-IQ-A61J-01A	negative	1021	34.0333	2.83611	Alive	0	IL2RA	2.17127088883068
HNSC	TCGA-CV-6436-01A	TCGA-IQ-A61O-01A	negative	421	14.0333	1.16944	Dead	1	IL2RA	2.07608016949772
HNSC	TCGA-F7-A50G-01A	TCGA-IQ-A6SG-01A	negative	579	19.3	1.60833	Alive	0	IL2RA	1.48522071315591
HNSC	TCGA-QK-A8ZA-01A	TCGA-IQ-A6SH-01A	negative	471	15.7	1.30833	Alive	0	IL2RA	2.39385547733903
HNSC	TCGA-CR-6467-01A	TCGA-KU-A66S-01A	negative	406	13.5333	1.12778	Dead	1	IL2RA	1.96694720511653
HNSC	TCGA-T2-A6WX-01A	TCGA-KU-A66T-01A	negative	552	18.4	1.53333	Alive	0	IL2RA	0.881116408511902
HNSC	TCGA-D6-6515-01A	TCGA-KU-A6H7-01A	positive	586	19.5333	1.62778	Alive	0	IL2RA	2.40296769784702
HNSC	TCGA-CQ-7068-01A	TCGA-KU-A6H7-06A	positive	586	19.5333	1.62778	Alive	0	IL2RA	1.54057288977766
HNSC	TCGA-P3-A6T8-01A	TCGA-KU-A6H8-01A	negative	327	10.9	0.908333	Dead	1	IL2RA	1.20113196690789
HNSC	TCGA-CV-5973-01A	TCGA-MT-A51W-01A	negative	437	14.5667	1.21389	Alive	0	IL2RA	1.22607688980434
HNSC	TCGA-CQ-6225-01A	TCGA-MT-A51X-01A	negative	242	8.06667	0.672222	Alive	0	IL2RA	1.52376266488328
HNSC	TCGA-CV-A45R-01A	TCGA-MT-A67A-01A	negative	914	30.4667	2.53889	Alive	0	IL2RA	0.447949409916247
HNSC	TCGA-DQ-5630-01A	TCGA-MT-A67D-01A	negative	56	1.86667	0.155556	Alive	0	IL2RA	2.1431648160355
HNSC	TCGA-P3-A6T6-01A	TCGA-MT-A67F-01A	negative	384	12.8	1.06667	Alive	0	IL2RA	4.16877038350082
HNSC	TCGA-CR-7402-01A	TCGA-MT-A7BN-01A	negative	469	15.6333	1.30278	Alive	0	IL2RA	2.12008647067253
HNSC	TCGA-CV-6936-01A	TCGA-MZ-A5BI-01A	negative	217	7.23333	0.602778	Dead	1	IL2RA	5.75589703539667
HNSC	TCGA-T2-A6WZ-01A	TCGA-MZ-A6I9-01A	positive	489	16.3	1.35833	Dead	1	IL2RA	1.23100223932731
HNSC	TCGA-CV-5436-01A	TCGA-MZ-A7D7-01A	negative	547	18.2333	1.51944	Alive	0	IL2RA	0.599032083222812
HNSC	TCGA-CN-4723-01A	TCGA-P3-A5Q5-01A	positive	910	30.3333	2.52778	Alive	0	IL2RA	3.08717427338441
HNSC	TCGA-CQ-6220-01A	TCGA-P3-A5Q6-01A	negative	480	16	1.33333	Dead	1	IL2RA	1.8292406992993
HNSC	TCGA-CR-6481-01A	TCGA-P3-A5QA-01A	negative	2182	72.7333	6.06111	Alive	0	IL2RA	1.2417181745967
HNSC	TCGA-KU-A6H8-01A	TCGA-P3-A5QE-01A	positive	1559	51.9667	4.33056	Alive	0	IL2RA	3.53240424161281
HNSC	TCGA-F7-A622-01A	TCGA-P3-A5QF-01A	positive	330	11	0.916667	Dead	1	IL2RA	1.3608137317567
HNSC	TCGA-CV-A45O-01A	TCGA-P3-A6SW-01A	positive	1120	37.3333	3.11111	Alive	0	IL2RA	2.50342506621913
HNSC	TCGA-CN-6021-01A	TCGA-P3-A6SX-01A	negative	1430	47.6667	3.97222	Dead	1	IL2RA	0.775261292347751
HNSC	TCGA-CR-6474-01A	TCGA-P3-A6T0-01A	negative	578	19.2667	1.60556	Alive	0	IL2RA	1.69068527107836
HNSC	TCGA-HD-A634-01A	TCGA-P3-A6T2-01A	negative	2298	76.6	6.38333	Alive	0	IL2RA	2.50128626871061
HNSC	TCGA-CV-A6K2-01A	TCGA-P3-A6T3-01A	negative	577	19.2333	1.60278	Dead	1	IL2RA	1.6915341649192
HNSC	TCGA-CN-A642-01A	TCGA-P3-A6T4-01A	negative	62	2.06667	0.172222	Dead	1	IL2RA	1.86362133974221
HNSC	TCGA-BA-A8YP-01A	TCGA-P3-A6T5-01A	negative	882	29.4	2.45	Dead	1	IL2RA	1.39369076418745
HNSC	TCGA-CN-A499-01A	TCGA-P3-A6T6-01A	positive	395	13.1667	1.09722	Dead	1	IL2RA	0.519944414183025
HNSC	TCGA-HD-7917-01A	TCGA-P3-A6T7-01A	negative	487	16.2333	1.35278	Dead	1	IL2RA	1.75552855751322
HNSC	TCGA-CV-5430-01A	TCGA-P3-A6T8-01A	negative	400	13.3333	1.11111	Alive	0	IL2RA	2.42312095379174
HNSC	TCGA-P3-A6T2-01A	TCGA-QK-A64Z-01A	negative	641	21.3667	1.78056	Dead	1	IL2RA	1.28107504927747
HNSC	TCGA-BA-4074-01A	TCGA-QK-A652-01A	negative	645	21.5	1.79167	Alive	0	IL2RA	2.47331935591744
HNSC	TCGA-MZ-A6I9-01A	TCGA-QK-A6IH-01A	negative	653	21.7667	1.81389	Alive	0	IL2RA	0.882525672787199
HNSC	TCGA-KU-A6H7-01A	TCGA-QK-A6II-01A	negative	284	9.46667	0.788889	Dead	1	IL2RA	0.937570384115954
HNSC	TCGA-CQ-A4CH-01A	TCGA-QK-A6IJ-01A	negative	387	12.9	1.075	Alive	0	IL2RA	1.35417002602486
HNSC	TCGA-CN-6010-01A	TCGA-QK-A6V9-01A	positive	833	27.7667	2.31389	Alive	0	IL2RA	2.75834582193588
HNSC	TCGA-CV-A6JU-01A	TCGA-QK-A6VB-01A	negative	641	21.3667	1.78056	Alive	0	IL2RA	0.943208708588446
HNSC	TCGA-CV-7413-01A	TCGA-QK-A6VC-01A	negative	600	20	1.66667	Alive	0	IL2RA	2.87456092286134
HNSC	TCGA-F7-8298-01A	TCGA-RS-A6TO-01A	negative	387	12.9	1.075	Dead	1	IL2RA	3.00406986750552
HNSC	TCGA-CN-4722-01A	TCGA-RS-A6TP-01A	positive	516	17.2	1.43333	Alive	0	IL2RA	2.40849448946944
HNSC	TCGA-CR-6477-01A	TCGA-T2-A6WX-01A	negative	209	6.96667	0.580556	Dead	1	IL2RA	3.4924300589612
HNSC	TCGA-BA-A6DG-01A	TCGA-T2-A6WZ-01A	negative	484	16.1333	1.34444	Dead	1	IL2RA	1.21741685841058
HNSC	TCGA-CN-4734-01A	TCGA-T2-A6X0-01A	positive	216	7.2	0.6	Alive	0	IL2RA	3.59214603943032
HNSC	TCGA-RS-A6TO-01A	TCGA-T2-A6X2-01A	negative	987	32.9	2.74167	Alive	0	IL2RA	2.99472452949951
HNSC	TCGA-CN-A63V-01A	TCGA-TN-A7HI-01A	negative	412	13.7333	1.14444	Alive	0	IL2RA	2.22370055859381
HNSC	TCGA-IQ-A61O-01A	TCGA-TN-A7HJ-01A	negative	403	13.4333	1.11944	Alive	0	IL2RA	1.68266318208895
HNSC	TCGA-HD-8635-01A	TCGA-TN-A7HL-01A	positive	619	20.6333	1.71944	Alive	0	IL2RA	3.01224684689484
HNSC	TCGA-BB-4227-01A	TCGA-UF-A718-01A	negative	1971	65.7	5.475	Alive	0	IL2RA	2.08993875637814
HNSC	TCGA-CN-5369-01A	TCGA-UF-A719-01A	negative	1663	55.4333	4.61944	Alive	0	IL2RA	0.867342995359762
HNSC	TCGA-IQ-A61I-01A	TCGA-UF-A71A-01A	negative	86	2.86667	0.238889	Dead	1	IL2RA	2.15234569283519
HNSC	TCGA-CR-6480-01A	TCGA-UF-A71B-01A	negative	1506	50.2	4.18333	Alive	0	IL2RA	2.32771610283484
HNSC	TCGA-BA-6871-01A	TCGA-UF-A71D-01A	negative	1461	48.7	4.05833	Alive	0	IL2RA	1.21157295945029
HNSC	TCGA-BA-A4IH-01A	TCGA-UF-A71E-01A	negative	1504	50.1333	4.17778	Dead	1	IL2RA	0.416839741912829
HNSC	TCGA-QK-A6IJ-01A	TCGA-UF-A7J9-01A	negative	1358	45.2667	3.77222	Alive	0	IL2RA	3.0110304091829
HNSC	TCGA-CN-5359-01A	TCGA-UF-A7JA-01A	negative	2265	75.5	6.29167	Alive	0	IL2RA	1.14854369453634
HNSC	TCGA-MT-A7BN-01A	TCGA-UF-A7JC-01A	negative	546	18.2	1.51667	Dead	1	IL2RA	0.499373945002167
HNSC	TCGA-HD-A633-01A	TCGA-UF-A7JD-01A	negative	739	24.6333	2.05278	Dead	1	IL2RA	2.06787960480957
HNSC	TCGA-BB-4225-01A	TCGA-UF-A7JF-01A	negative	1686	56.2	4.68333	Alive	0	IL2RA	1.32250505751888
HNSC	TCGA-CV-7427-01A	TCGA-UF-A7JJ-01A	negative	549	18.3	1.525	Alive	0	IL2RA	3.18957157099381
HNSC	TCGA-IQ-A6SG-01A	TCGA-UF-A7JK-01A	negative	424	14.1333	1.17778	Dead	1	IL2RA	0.217602976586788
HNSC	TCGA-BA-4078-01A	TCGA-UF-A7JO-01A	negative	631	21.0333	1.75278	Dead	1	IL2RA	4.63073744885772
HNSC	TCGA-P3-A6T4-01A	TCGA-UF-A7JS-01A	negative	680	22.6667	1.88889	Dead	1	IL2RA	2.70205906649228
HNSC	TCGA-CR-5249-01A	TCGA-UF-A7JT-01A	negative	993	33.1	2.75833	Dead	1	IL2RA	2.73485049624351
HNSC	TCGA-BA-A6DI-01A	TCGA-UF-A7JV-01A	negative	90	3	0.25	Dead	1	IL2RA	4.83824083010383
HNSC	TCGA-BA-5149-01A	TCGA-UP-A6WW-01A	positive	518	17.2667	1.43889	Alive	0	IL2RA	2.5235368654903
HNSC	TCGA-CV-5435-01A	TCGA-WA-A7GZ-01A	negative	625	20.8333	1.73611	Dead	1	IL2RA	1.31004922535138
HNSC	TCGA-BB-A6UO-01A	TCGA-WA-A7H4-01A	negative	443	14.7667	1.23056	Alive	0	IL2RA	2.83116787684723
HNSC	TCGA-CR-6470-01A	TCGA-BA-4074-01A	negative	462	15.4	1.28333	Dead	1	IL4	0.152507948364903
HNSC	TCGA-CR-7404-01A	TCGA-BA-4075-01A	negative	283	9.43333	0.786111	Dead	1	IL4	0
HNSC	TCGA-IQ-A61E-01A	TCGA-BA-4076-01A	negative	415	13.8333	1.15278	Dead	1	IL4	0.218843151201874
HNSC	TCGA-CQ-7072-01A	TCGA-BA-4078-01A	negative	276	9.2	0.766667	Dead	1	IL4	0.0794293150029151
HNSC	TCGA-IQ-A61J-01A	TCGA-BA-5149-01A	negative	806	26.8667	2.23889	Dead	1	IL4	0.0930192331335447
HNSC	TCGA-CN-5374-01A	TCGA-BA-5151-01A	negative	722	24.0667	2.00556	Alive	0	IL4	0
HNSC	TCGA-CV-7095-01A	TCGA-BA-5152-01A	negative	1288	42.9333	3.57778	Alive	0	IL4	0
HNSC	TCGA-BB-7870-01A	TCGA-BA-5153-01A	positive	1762	58.7333	4.89444	Dead	1	IL4	0
HNSC	TCGA-CQ-6224-01A	TCGA-BA-5555-01A	negative	520	17.3333	1.44444	Alive	0	IL4	0
HNSC	TCGA-CV-7253-01A	TCGA-BA-5556-01A	negative	725	24.1667	2.01389	Alive	0	IL4	0.0874628412503394
HNSC	TCGA-T3-A92N-01A	TCGA-BA-5557-01A	negative	623	20.7667	1.73056	Alive	0	IL4	0
HNSC	TCGA-T3-A92M-01A	TCGA-BA-5558-01A	negative	1995	66.5	5.54167	Alive	0	IL4	0
HNSC	TCGA-CV-5434-01A	TCGA-BA-5559-01A	positive	2083	69.4333	5.78611	Dead	1	IL4	0.0803847874146045
HNSC	TCGA-QK-A6V9-01A	TCGA-BA-6869-01A	negative	644	21.4667	1.78889	Alive	0	IL4	0
HNSC	TCGA-CQ-5323-01A	TCGA-BA-6870-01A	negative	451	15.0333	1.25278	Dead	1	IL4	0.056860943046751
HNSC	TCGA-CQ-5326-01A	TCGA-BA-6871-01A	negative	108	3.6	0.3	Dead	1	IL4	0.159241659730106
HNSC	TCGA-D6-A4ZB-01A	TCGA-BA-6872-01A	negative	384	12.8	1.06667	Dead	1	IL4	0
HNSC	TCGA-CQ-7067-01A	TCGA-BA-6873-01A	negative	122	4.06667	0.338889	Alive	0	IL4	0
HNSC	TCGA-CQ-A4CE-01A	TCGA-BA-7269-01A	negative	1273	42.4333	3.53611	Alive	0	IL4	0
HNSC	TCGA-CN-5356-01A	TCGA-BA-A4IF-01A	negative	895	29.8333	2.48611	Alive	0	IL4	0.117562069256979
HNSC	TCGA-CR-7401-01A	TCGA-BA-A4IG-01A	positive	855	28.5	2.375	Alive	0	IL4	0.21685835977496
HNSC	TCGA-P3-A6T0-01A	TCGA-BA-A4IH-01A	positive	622	20.7333	1.72778	Alive	0	IL4	0.109026176498367
HNSC	TCGA-CR-5243-01A	TCGA-BA-A4II-01A	negative	918	30.6	2.55	Alive	0	IL4	0.291957116429807
HNSC	TCGA-CV-A6JE-01A	TCGA-BA-A6D8-01A	negative	850	28.3333	2.36111	Alive	0	IL4	0
HNSC	TCGA-CQ-A4CG-01A	TCGA-BA-A6DA-01A	negative	351	11.7	0.975	Alive	0	IL4	0.106482330469981
HNSC	TCGA-CV-6941-01A	TCGA-BA-A6DB-01A	negative	216	7.2	0.6	Alive	0	IL4	0
HNSC	TCGA-IQ-7630-01A	TCGA-BA-A6DD-01A	negative	173	5.76667	0.480556	Dead	1	IL4	0
HNSC	TCGA-D6-6517-01A	TCGA-BA-A6DE-01A	negative	440	14.6667	1.22222	Alive	0	IL4	0
HNSC	TCGA-CR-7399-01A	TCGA-BA-A6DG-01A	negative	69	2.3	0.191667	Dead	1	IL4	0.368600746514095
HNSC	TCGA-CV-6959-01A	TCGA-BA-A6DI-01A	negative	336	11.2	0.933333	Dead	1	IL4	0.0832474137479361
HNSC	TCGA-CR-7382-01A	TCGA-BA-A6DJ-01A	negative	407	13.5667	1.13056	Dead	1	IL4	0.0926133927142838
HNSC	TCGA-D6-A74Q-01A	TCGA-BA-A6DL-01A	negative	623	20.7667	1.73056	Alive	0	IL4	0
HNSC	TCGA-H7-8501-01A	TCGA-BB-4217-01A	negative	187	6.23333	0.519444	Alive	0	IL4	0.237196573630394
HNSC	TCGA-D6-A6EM-01A	TCGA-BB-4223-01A	positive	3221	107.367	8.94722	Alive	0	IL4	0.152507948364903
HNSC	TCGA-CN-6989-01A	TCGA-BB-4224-01A	negative	278	9.26667	0.772222	Alive	0	IL4	0.102322191196686
HNSC	TCGA-BB-A5HU-01A	TCGA-BB-4225-01A	negative	146	4.86667	0.405556	Alive	0	IL4	0.0932897300014767
HNSC	TCGA-CR-6488-01A	TCGA-BB-4228-01A	positive	559	18.6333	1.55278	Alive	0	IL4	0
HNSC	TCGA-DQ-7595-01A	TCGA-BB-7861-01A	positive	682	22.7333	1.89444	Alive	0	IL4	0.0897693086335084
HNSC	TCGA-CR-7377-01A	TCGA-BB-7862-01A	negative	1117	37.2333	3.10278	Alive	0	IL4	0
HNSC	TCGA-WA-A7GZ-01A	TCGA-BB-7863-01A	negative	1025	34.1667	2.84722	Alive	0	IL4	0
HNSC	TCGA-D6-6823-01A	TCGA-BB-7864-01A	negative	1527	50.9	4.24167	Alive	0	IL4	0
HNSC	TCGA-CR-7374-01A	TCGA-BB-7866-01A	positive	1368	45.6	3.8	Alive	0	IL4	0
HNSC	TCGA-F7-A623-01A	TCGA-BB-7870-01A	negative	2016	67.2	5.6	Alive	0	IL4	0.177854025259949
HNSC	TCGA-CV-6948-01A	TCGA-BB-7871-01A	negative	750	25	2.08333	Alive	0	IL4	0
HNSC	TCGA-CN-4735-01A	TCGA-BB-7872-01A	negative	1168	38.9333	3.24444	Alive	0	IL4	0
HNSC	TCGA-CN-6016-01A	TCGA-BB-8596-01A	negative	2161	72.0333	6.00278	Alive	0	IL4	0.185993370069966
HNSC	TCGA-BA-5152-01A	TCGA-BB-8601-01A	negative	624	20.8	1.73333	Alive	0	IL4	0
HNSC	TCGA-CQ-5329-01A	TCGA-BB-A5HU-01A	negative	782	26.0667	2.17222	Alive	0	IL4	0.10715219863491
HNSC	TCGA-BB-A5HY-01A	TCGA-BB-A5HY-01A	negative	321	10.7	0.891667	Dead	1	IL4	0.493852247694877
HNSC	TCGA-CN-6998-01A	TCGA-BB-A5HZ-01A	negative	827	27.5667	2.29722	Alive	0	IL4	0
HNSC	TCGA-CR-7392-01A	TCGA-BB-A6UM-01A	positive	393	13.1	1.09167	Alive	0	IL4	0
HNSC	TCGA-CN-A6V1-01A	TCGA-BB-A6UO-01A	negative	268	8.93333	0.744444	Dead	1	IL4	0.122208861700229
HNSC	TCGA-BB-A6UM-01A	TCGA-C9-A47Z-01A	negative	191	6.36667	0.530556	Dead	1	IL4	0
HNSC	TCGA-CN-5361-01A	TCGA-C9-A480-01A	negative	386	12.8667	1.07222	Alive	0	IL4	0
HNSC	TCGA-BB-4223-01A	TCGA-CN-4722-01A	negative	1483	49.4333	4.11944	Alive	0	IL4	0.0739572999433244
HNSC	TCGA-CV-7090-01A	TCGA-CN-4723-01A	negative	1699	56.6333	4.71944	Alive	0	IL4	0.0989584800881688
HNSC	TCGA-CQ-7069-01A	TCGA-CN-4725-01A	negative	1157	38.5667	3.21389	Alive	0	IL4	0
HNSC	TCGA-CV-A6JY-01A	TCGA-CN-4726-01A	negative	142	4.73333	0.394444	Dead	1	IL4	0
HNSC	TCGA-MZ-A7D7-01A	TCGA-CN-4727-01A	negative	1560	52	4.33333	Alive	0	IL4	0
HNSC	TCGA-CQ-5333-01A	TCGA-CN-4728-01A	negative	1724	57.4667	4.78889	Alive	0	IL4	0.105275783415687
HNSC	TCGA-CV-7250-01A	TCGA-CN-4729-01A	negative	392	13.0667	1.08889	Alive	0	IL4	0.0880058712900202
HNSC	TCGA-CV-7438-01A	TCGA-CN-4730-01A	negative	817	27.2333	2.26944	Alive	0	IL4	0
HNSC	TCGA-CV-A6JM-01A	TCGA-CN-4731-01A	negative	998	33.2667	2.77222	Dead	1	IL4	0
HNSC	TCGA-CR-6472-01A	TCGA-CN-4733-01A	negative	1586	52.8667	4.40556	Alive	0	IL4	0
HNSC	TCGA-QK-AA3K-01A	TCGA-CN-4734-01A	negative	1690	56.3333	4.69444	Alive	0	IL4	0.0919367382105852
HNSC	TCGA-UF-A7JH-01A	TCGA-CN-4735-01A	negative	1737	57.9	4.825	Alive	0	IL4	0.110630508096434
HNSC	TCGA-F7-A61V-01A	TCGA-CN-4736-01A	negative	395	13.1667	1.09722	Dead	1	IL4	0.302055788098619
HNSC	TCGA-CQ-6219-01A	TCGA-CN-4737-01A	negative	625	20.8333	1.73611	Alive	0	IL4	0.24049751707326
HNSC	TCGA-CV-5966-01A	TCGA-CN-4739-01A	negative	1394	46.4667	3.87222	Dead	1	IL4	0
HNSC	TCGA-BA-A6DJ-01A	TCGA-CN-4740-01A	negative	839	27.9667	2.33056	Dead	1	IL4	0
HNSC	TCGA-DQ-7596-01A	TCGA-CN-4741-01A	positive	2239	74.6333	6.21944	Alive	0	IL4	0
HNSC	TCGA-CR-7393-01A	TCGA-CN-4742-01A	negative	397	13.2333	1.10278	Dead	1	IL4	0
HNSC	TCGA-HD-7831-01A	TCGA-CN-5355-01A	negative	1278	42.6	3.55	Alive	0	IL4	0.100035721161844
HNSC	TCGA-CN-4736-01A	TCGA-CN-5356-01A	negative	1409	46.9667	3.91389	Alive	0	IL4	0.0827025893302493
HNSC	TCGA-CV-A6JN-01A	TCGA-CN-5358-01A	negative	261	8.7	0.725	Dead	1	IL4	0
HNSC	TCGA-DQ-5631-01A	TCGA-CN-5359-01A	negative	377	12.5667	1.04722	Dead	1	IL4	0.17976580835815
HNSC	TCGA-CV-5440-01A	TCGA-CN-5360-01A	negative	2169	72.3	6.025	Alive	0	IL4	0.223422549934937
HNSC	TCGA-HD-7754-01A	TCGA-CN-5361-01A	negative	2120	70.6667	5.88889	Dead	1	IL4	0
HNSC	TCGA-BA-A6DE-01A	TCGA-CN-5364-01A	negative	493	16.4333	1.36944	Dead	1	IL4	0.0968015818491687
HNSC	TCGA-UF-A71E-01A	TCGA-CN-5366-01A	negative	360	12	1	Dead	1	IL4	0.243669080966863
HNSC	TCGA-MT-A67D-01A	TCGA-CN-5367-01A	negative	352	11.7333	0.977778	Dead	1	IL4	0.181675061414897
HNSC	TCGA-CN-4727-01A	TCGA-CN-5369-01A	negative	1	0.0333333	0.00277778	Dead	1	IL4	0.225891861690341
HNSC	TCGA-UF-A7JV-01A	TCGA-CN-5370-01A	negative	259	8.63333	0.719444	Dead	1	IL4	0.0850166734887139
HNSC	TCGA-UF-A7JT-01A	TCGA-CN-5373-01A	negative	1584	52.8	4.4	Alive	0	IL4	0
HNSC	TCGA-CQ-A4C7-01A	TCGA-CN-5374-01A	positive	1732	57.7333	4.81111	Dead	1	IL4	0.218843151201874
HNSC	TCGA-P3-A6T3-01A	TCGA-CN-6010-01A	negative	1523	50.7667	4.23056	Alive	0	IL4	0.101381142355025
HNSC	TCGA-CN-5364-01A	TCGA-CN-6011-01A	negative	933	31.1	2.59167	Alive	0	IL4	0
HNSC	TCGA-CV-5971-01A	TCGA-CN-6012-01A	negative	1460	48.6667	4.05556	Alive	0	IL4	0
HNSC	TCGA-F7-A50J-01A	TCGA-CN-6013-01A	negative	727	24.2333	2.01944	Dead	1	IL4	0.0994972011701899
HNSC	TCGA-CQ-A4CD-01A	TCGA-CN-6016-01A	negative	1443	48.1	4.00833	Alive	0	IL4	0.440739630614947
HNSC	TCGA-CR-7383-01A	TCGA-CN-6017-01A	negative	853	28.4333	2.36944	Dead	1	IL4	0
HNSC	TCGA-BB-7866-01A	TCGA-CN-6018-01A	negative	580	19.3333	1.61111	Dead	1	IL4	0.330443668229009
HNSC	TCGA-CN-6997-01A	TCGA-CN-6019-01A	negative	1038	34.6	2.88333	Alive	0	IL4	0
HNSC	TCGA-BA-A6DA-01A	TCGA-CN-6020-01A	negative	205	6.83333	0.569444	Dead	1	IL4	0
HNSC	TCGA-BA-5559-01A	TCGA-CN-6021-01A	negative	276	9.2	0.766667	Dead	1	IL4	0.0954518810856605
HNSC	TCGA-CV-5443-01A	TCGA-CN-6022-01A	negative	281	9.36667	0.780556	Dead	1	IL4	0.109561151953051
HNSC	TCGA-CX-A4AQ-01A	TCGA-CN-6023-01A	negative	1584	52.8	4.4	Alive	0	IL4	0
HNSC	TCGA-D6-A6EQ-01A	TCGA-CN-6024-01A	negative	337	11.2333	0.936111	Dead	1	IL4	0
HNSC	TCGA-BB-7861-01A	TCGA-CN-6989-01A	negative	980	32.6667	2.72222	Dead	1	IL4	0.184089827056126
HNSC	TCGA-UF-A7JS-01A	TCGA-CN-6992-01A	negative	1066	35.5333	2.96111	Alive	0	IL4	0
HNSC	TCGA-CQ-5334-01A	TCGA-CN-6994-01A	negative	1183	39.4333	3.28611	Alive	0	IL4	0
HNSC	TCGA-CV-A45P-01A	TCGA-CN-6995-01A	negative	112	3.73333	0.311111	Dead	1	IL4	0
HNSC	TCGA-CV-A468-01A	TCGA-CN-6996-01A	negative	530	17.6667	1.47222	Dead	1	IL4	0.181166174269977
HNSC	TCGA-CR-7367-01A	TCGA-CN-6997-01A	negative	988	32.9333	2.74444	Dead	1	IL4	0
HNSC	TCGA-UF-A7JK-01A	TCGA-CN-6998-01A	negative	357	11.9	0.991667	Dead	1	IL4	0
HNSC	TCGA-CV-5979-01A	TCGA-CN-A497-01A	negative	1065	35.5	2.95833	Alive	0	IL4	0
HNSC	TCGA-CN-4737-01A	TCGA-CN-A498-01A	negative	773	25.7667	2.14722	Dead	1	IL4	0
HNSC	TCGA-BA-A6DB-01A	TCGA-CN-A499-01A	positive	717	23.9	1.99167	Alive	0	IL4	0.335711910320462
HNSC	TCGA-CV-7418-01A	TCGA-CN-A49A-01A	negative	526	17.5333	1.46111	Dead	1	IL4	0.62760683812965
HNSC	TCGA-CQ-7065-01A	TCGA-CN-A49B-01A	negative	904	30.1333	2.51111	Alive	0	IL4	0.11169907219742
HNSC	TCGA-UF-A718-01A	TCGA-CN-A49C-01A	positive	645	21.5	1.79167	Alive	0	IL4	0
HNSC	TCGA-P3-A6SX-01A	TCGA-CN-A63T-01A	negative	225	7.5	0.625	Alive	0	IL4	0
HNSC	TCGA-CN-A63U-01A	TCGA-CN-A63U-01A	negative	964	32.1333	2.67778	Alive	0	IL4	0
HNSC	TCGA-HD-8634-01A	TCGA-CN-A63W-01A	negative	377	12.5667	1.04722	Dead	1	IL4	0.176578094301317
HNSC	TCGA-QK-A6IF-01A	TCGA-CN-A641-01A	negative	367	12.2333	1.01944	Alive	0	IL4	0.0747794264966133
HNSC	TCGA-CN-6017-01A	TCGA-CN-A642-01A	negative	82	2.73333	0.227778	Dead	1	IL4	0.224410781870753
HNSC	TCGA-CR-7373-01A	TCGA-CN-A6UY-01A	positive	713	23.7667	1.98056	Alive	0	IL4	0.321119959365393
HNSC	TCGA-BB-4217-01A	TCGA-CN-A6V1-01A	positive	603	20.1	1.675	Alive	0	IL4	0.46602668781373
HNSC	TCGA-CV-7252-01A	TCGA-CN-A6V3-01A	negative	742	24.7333	2.06111	Alive	0	IL4	0
HNSC	TCGA-CQ-A4CI-01A	TCGA-CN-A6V6-01A	positive	635	21.1667	1.76389	Alive	0	IL4	0
HNSC	TCGA-KU-A66T-01A	TCGA-CN-A6V7-01A	positive	594	19.8	1.65	Alive	0	IL4	0
HNSC	TCGA-CV-A464-01A	TCGA-CQ-5323-01A	positive	1466	48.8667	4.07222	Alive	0	IL4	0.143915803071445
HNSC	TCGA-CN-4741-01A	TCGA-CQ-5324-01A	negative	1593	53.1	4.425	Alive	0	IL4	0
HNSC	TCGA-CR-7368-01A	TCGA-CQ-5325-01A	negative	654	21.8	1.81667	Dead	1	IL4	0
HNSC	TCGA-BA-A4II-01A	TCGA-CQ-5326-01A	negative	89	2.96667	0.247222	Dead	1	IL4	0.092478087200385
HNSC	TCGA-BA-A4IF-01A	TCGA-CQ-5327-01A	negative	1660	55.3333	4.61111	Alive	0	IL4	0
HNSC	TCGA-QK-A64Z-01A	TCGA-CQ-5329-01A	negative	2143	71.4333	5.95278	Alive	0	IL4	0.158337027167101
HNSC	TCGA-CV-6933-01A	TCGA-CQ-5330-01A	negative	1897	63.2333	5.26944	Alive	0	IL4	0
HNSC	TCGA-CX-7085-01A	TCGA-CQ-5331-01A	negative	1399	46.6333	3.88611	Alive	0	IL4	0
HNSC	TCGA-CQ-7063-01A	TCGA-CQ-5333-01A	negative	341	11.3667	0.947222	Dead	1	IL4	0.137110007802351
HNSC	TCGA-CV-6942-01A	TCGA-CQ-5334-01A	negative	129	4.3	0.358333	Dead	1	IL4	0
HNSC	TCGA-UF-A71A-06A	TCGA-CQ-6218-01A	negative	1253	41.7667	3.48056	Alive	0	IL4	0
HNSC	TCGA-UF-A71A-01A	TCGA-CQ-6219-01A	negative	479	15.9667	1.33056	Dead	1	IL4	0.187134291474536
HNSC	TCGA-QK-A8Z7-01A	TCGA-CQ-6220-01A	negative	985	32.8333	2.73611	Dead	1	IL4	0.100977647724821
HNSC	TCGA-CV-6960-01A	TCGA-CQ-6221-01A	negative	1000	33.3333	2.77778	Alive	0	IL4	0
HNSC	TCGA-CV-A45W-01A	TCGA-CQ-6222-01A	negative	2016	67.2	5.6	Alive	0	IL4	0
HNSC	TCGA-CV-7422-01A	TCGA-CQ-6223-01A	negative	1428	47.6	3.96667	Alive	0	IL4	0
HNSC	TCGA-CV-7235-01A	TCGA-CQ-6224-01A	negative	1721	57.3667	4.78056	Alive	0	IL4	0.25519856641969
HNSC	TCGA-CN-6024-01A	TCGA-CQ-6225-01A	negative	403	13.4333	1.11944	Dead	1	IL4	0.0784732093786936
HNSC	TCGA-CN-4729-01A	TCGA-CQ-6227-01A	negative	129	4.3	0.358333	Dead	1	IL4	0.0754641742625125
HNSC	TCGA-CN-5366-01A	TCGA-CQ-6228-01A	negative	456	15.2	1.26667	Dead	1	IL4	0
HNSC	TCGA-CV-A45X-01A	TCGA-CQ-6229-01A	negative	1179	39.3	3.275	Alive	0	IL4	0
HNSC	TCGA-BB-7863-01A	TCGA-CQ-7063-01A	negative	2133	71.1	5.925	Alive	0	IL4	0.138028044766761
HNSC	TCGA-D6-6826-01A	TCGA-CQ-7065-01A	negative	1628	54.2667	4.52222	Alive	0	IL4	0
HNSC	TCGA-HD-7832-01A	TCGA-CQ-7067-01A	negative	509	16.9667	1.41389	Alive	0	IL4	0.0938305716351355
HNSC	TCGA-QK-A6IG-01A	TCGA-CQ-7068-01A	negative	1309	43.6333	3.63611	Alive	0	IL4	0.0866479127551883
HNSC	TCGA-CV-6950-01A	TCGA-CQ-7069-01A	negative	1274	42.4667	3.53889	Alive	0	IL4	0.323888827147044
HNSC	TCGA-UF-A71D-01A	TCGA-CQ-7071-01A	negative	1311	43.7	3.64167	Alive	0	IL4	0
HNSC	TCGA-CN-6022-01A	TCGA-CQ-7072-01A	negative	2359	78.6333	6.55278	Alive	0	IL4	0.113700499164728
HNSC	TCGA-CN-A498-01A	TCGA-CQ-A4C6-01A	negative	1353	45.1	3.75833	Alive	0	IL4	0.108624814681649
HNSC	TCGA-CN-4730-01A	TCGA-CQ-A4C7-01A	negative	353	11.7667	0.980556	Dead	1	IL4	0.268793675122479
HNSC	TCGA-BB-8601-01A	TCGA-CQ-A4C9-01A	negative	707	23.5667	1.96389	Alive	0	IL4	0.359858472001253
HNSC	TCGA-D6-A6EP-01A	TCGA-CQ-A4CB-01A	negative	893	29.7667	2.48056	Alive	0	IL4	0.133168933486044
HNSC	TCGA-MT-A51X-01A	TCGA-CQ-A4CD-01A	negative	1022	34.0667	2.83889	Alive	0	IL4	0.120086470672526
HNSC	TCGA-P3-A5QE-01A	TCGA-CQ-A4CE-01A	negative	897	29.9	2.49167	Alive	0	IL4	0.0905824763624423
HNSC	TCGA-CN-6995-01A	TCGA-CQ-A4CG-01A	negative	430	14.3333	1.19444	Dead	1	IL4	0.233274538990934
HNSC	TCGA-P3-A6SW-01A	TCGA-CQ-A4CH-01A	negative	379	12.6333	1.05278	Dead	1	IL4	0.213253950733534
HNSC	TCGA-P3-A5Q5-01A	TCGA-CQ-A4CI-01A	negative	950	31.6667	2.63889	Alive	0	IL4	0
HNSC	TCGA-QK-A6II-01A	TCGA-CR-5243-01A	positive	2562	85.4	7.11667	Alive	0	IL4	0.0972062459743658
HNSC	TCGA-UF-A7JF-01A	TCGA-CR-5247-01A	negative	358	11.9333	0.994444	Alive	0	IL4	0.125915549474723
HNSC	TCGA-CN-4725-01A	TCGA-CR-5248-01A	positive	1663	55.4333	4.61944	Alive	0	IL4	0
HNSC	TCGA-D6-6827-01A	TCGA-CR-5249-01A	positive	1152	38.4	3.2	Alive	0	IL4	0.0938305716351355
HNSC	TCGA-CV-5442-01A	TCGA-CR-5250-01A	positive	799	26.6333	2.21944	Alive	0	IL4	0
HNSC	TCGA-CX-7219-01A	TCGA-CR-6467-01A	negative	1777	59.2333	4.93611	Alive	0	IL4	0.0612923384782941
HNSC	TCGA-CV-A461-01A	TCGA-CR-6470-01A	positive	1521	50.7	4.225	Alive	0	IL4	0.092342768995447
HNSC	TCGA-QK-A8ZB-01A	TCGA-CR-6471-01A	negative	1202	40.0667	3.33889	Dead	1	IL4	0
HNSC	TCGA-QK-A6VC-01A	TCGA-CR-6472-01A	positive	1050	35	2.91667	Alive	0	IL4	0
HNSC	TCGA-BA-6872-01A	TCGA-CR-6473-01A	positive	1125	37.5	3.125	Alive	0	IL4	0
HNSC	TCGA-CV-5439-01A	TCGA-CR-6474-01A	negative	564	18.8	1.56667	Dead	1	IL4	0.0799753767205959
HNSC	TCGA-DQ-7591-01A	TCGA-CR-6477-01A	negative	514	17.1333	1.42778	Alive	0	IL4	0.173894960564314
HNSC	TCGA-CR-7386-01A	TCGA-CR-6478-01A	negative	183	6.1	0.508333	Dead	1	IL4	0
HNSC	TCGA-CV-A6K1-01A	TCGA-CR-6480-01A	positive	362	12.0667	1.00556	Alive	0	IL4	0.0980152338689594
HNSC	TCGA-CV-6954-01A	TCGA-CR-6481-01A	positive	311	10.3667	0.863889	Alive	0	IL4	0.358958825832329
HNSC	TCGA-CV-6961-01A	TCGA-CR-6482-01A	positive	345	11.5	0.958333	Alive	0	IL4	0.0862402758207441
HNSC	TCGA-CQ-5325-01A	TCGA-CR-6484-01A	negative	354	11.8	0.983333	Alive	0	IL4	0
HNSC	TCGA-CV-6003-01A	TCGA-CR-6487-01A	positive	234	7.8	0.65	Alive	0	IL4	0
HNSC	TCGA-WA-A7H4-01A	TCGA-CR-6488-01A	negative	379	12.6333	1.05278	Alive	0	IL4	0.0880058712900202
HNSC	TCGA-D6-6825-01A	TCGA-CR-6491-01A	negative	693	23.1	1.925	Alive	0	IL4	0
HNSC	TCGA-D6-A6EO-01A	TCGA-CR-6492-01A	negative	479	15.9667	1.33056	Alive	0	IL4	0
HNSC	TCGA-CV-A6JD-01A	TCGA-CR-6493-01A	negative	282	9.4	0.783333	Dead	1	IL4	0
HNSC	TCGA-HD-8224-01A	TCGA-CR-7364-01A	negative	1435	47.8333	3.98611	Alive	0	IL4	0
HNSC	TCGA-CN-4742-01A	TCGA-CR-7365-01A	negative	1191	39.7	3.30833	Alive	0	IL4	0
HNSC	TCGA-CV-7429-01A	TCGA-CR-7367-01A	negative	1440	48	4	Alive	0	IL4	0.0777898886436676
HNSC	TCGA-P3-A5Q6-01A	TCGA-CR-7368-01A	positive	1245	41.5	3.45833	Alive	0	IL4	0
HNSC	TCGA-P3-A5QF-01A	TCGA-CR-7369-01A	positive	1090	36.3333	3.02778	Dead	1	IL4	0
HNSC	TCGA-CN-5355-01A	TCGA-CR-7370-01A	negative	105	3.5	0.291667	Alive	0	IL4	0
HNSC	TCGA-CR-7372-01A	TCGA-CR-7371-01A	negative	94	3.13333	0.261111	Dead	1	IL4	0
HNSC	TCGA-DQ-7589-01A	TCGA-CR-7372-01A	negative	759	25.3	2.10833	Alive	0	IL4	0
HNSC	TCGA-P3-A6T5-01A	TCGA-CR-7373-01A	negative	889	29.6333	2.46944	Alive	0	IL4	0
HNSC	TCGA-CR-6478-01A	TCGA-CR-7374-01A	negative	30	1	0.0833333	Alive	0	IL4	0.295605488588061
HNSC	TCGA-CV-A45Y-01A	TCGA-CR-7376-01A	negative	972	32.4	2.7	Alive	0	IL4	0
HNSC	TCGA-CR-6482-01A	TCGA-CR-7377-01A	negative	279	9.3	0.775	Dead	1	IL4	0.178746505981816
HNSC	TCGA-F7-A624-01A	TCGA-CR-7379-01A	negative	1036	34.5333	2.87778	Alive	0	IL4	0
HNSC	TCGA-CX-7082-01A	TCGA-CR-7380-01A	negative	606	20.2	1.68333	Dead	1	IL4	0.135403530597651
HNSC	TCGA-CN-6996-01A	TCGA-CR-7382-01A	negative	796	26.5333	2.21111	Alive	0	IL4	0.215367972203479
HNSC	TCGA-QK-A652-01A	TCGA-CR-7383-01A	negative	521	17.3667	1.44722	Dead	1	IL4	0
HNSC	TCGA-TN-A7HL-01A	TCGA-CR-7385-01A	positive	997	33.2333	2.76944	Alive	0	IL4	0
HNSC	TCGA-CV-A6JZ-01A	TCGA-CR-7386-01A	negative	1430	47.6667	3.97222	Alive	0	IL4	0
HNSC	TCGA-CV-5444-01A	TCGA-CR-7388-01A	negative	823	27.4333	2.28611	Dead	1	IL4	0
HNSC	TCGA-CV-6934-01A	TCGA-CR-7389-01A	negative	392	13.0667	1.08889	Alive	0	IL4	0
HNSC	TCGA-CV-5977-01A	TCGA-CR-7390-01A	negative	1508	50.2667	4.18889	Alive	0	IL4	0
HNSC	TCGA-CN-4731-01A	TCGA-CR-7391-01A	negative	913	30.4333	2.53611	Alive	0	IL4	0
HNSC	TCGA-MT-A67F-01A	TCGA-CR-7392-01A	negative	1425	47.5	3.95833	Alive	0	IL4	0.102725310011088
HNSC	TCGA-CR-7388-01A	TCGA-CR-7393-01A	negative	993	33.1	2.75833	Alive	0	IL4	0
HNSC	TCGA-F7-8489-01A	TCGA-CR-7394-01A	negative	1346	44.8667	3.73889	Alive	0	IL4	0
HNSC	TCGA-CV-7255-01A	TCGA-CR-7395-01A	negative	930	31	2.58333	Alive	0	IL4	0
HNSC	TCGA-CR-7380-01A	TCGA-CR-7397-01A	negative	754	25.1333	2.09444	Alive	0	IL4	0
HNSC	TCGA-DQ-5625-01A	TCGA-CR-7398-01A	negative	156	5.2	0.433333	Alive	0	IL4	0
HNSC	TCGA-CR-7389-01A	TCGA-CR-7399-01A	negative	181	6.03333	0.502778	Alive	0	IL4	0.0870554345433757
HNSC	TCGA-RS-A6TP-01A	TCGA-CR-7401-01A	negative	1077	35.9	2.99167	Alive	0	IL4	0.0988237683796915
HNSC	TCGA-UF-A7JC-01A	TCGA-CR-7402-01A	negative	911	30.3667	2.53056	Alive	0	IL4	0.0651586751285468
HNSC	TCGA-CN-5373-01A	TCGA-CR-7404-01A	positive	1472	49.0667	4.08889	Alive	0	IL4	0.0874628412503394
HNSC	TCGA-CN-6992-01A	TCGA-CV-5430-01A	negative	4241	141.367	11.7806	Alive	0	IL4	0.148869043531001
HNSC	TCGA-BA-A4IG-01A	TCGA-CV-5431-01A	negative	522	17.4	1.45	Dead	1	IL4	0
HNSC	TCGA-CN-5370-01A	TCGA-CV-5432-01A	negative	3930	131	10.9167	Alive	0	IL4	0
HNSC	TCGA-CN-6018-01A	TCGA-CV-5434-01A	negative	3314	110.467	9.20556	Dead	1	IL4	0.11116488907889
HNSC	TCGA-D6-A4Z9-01A	TCGA-CV-5435-01A	negative	2319	77.3	6.44167	Dead	1	IL4	0.27988725484113
HNSC	TCGA-UF-A7JO-01A	TCGA-CV-5436-01A	negative	584	19.4667	1.62222	Dead	1	IL4	0.240375394498092
HNSC	TCGA-CV-7261-01A	TCGA-CV-5439-01A	negative	546	18.2	1.51667	Dead	1	IL4	0
HNSC	TCGA-BB-8596-01A	TCGA-CV-5440-01A	negative	3270	109	9.08333	Alive	0	IL4	0.136978811963504
HNSC	TCGA-CV-7099-01A	TCGA-CV-5441-01A	negative	2886	96.2	8.01667	Alive	0	IL4	0
HNSC	TCGA-IQ-A6SH-01A	TCGA-CV-5442-01A	positive	2327	77.5667	6.46389	Alive	0	IL4	0
HNSC	TCGA-CN-5360-01A	TCGA-CV-5443-01A	positive	2784	92.8	7.73333	Alive	0	IL4	0
HNSC	TCGA-BB-4224-01A	TCGA-CV-5444-01A	negative	2437	81.2333	6.76944	Alive	0	IL4	0.27500704749987
HNSC	TCGA-CV-6441-01A	TCGA-CV-5966-01A	negative	545	18.1667	1.51389	Dead	1	IL4	0
HNSC	TCGA-H7-A76A-01A	TCGA-CV-5971-01A	positive	701	23.3667	1.94722	Alive	0	IL4	0
HNSC	TCGA-CQ-5327-01A	TCGA-CV-5973-01A	negative	2641	88.0333	7.33611	Alive	0	IL4	0.238175418577376
HNSC	TCGA-CV-7102-01A	TCGA-CV-5977-01A	negative	1840	61.3333	5.11111	Alive	0	IL4	0.113967146433002
HNSC	TCGA-CN-A6V6-01A	TCGA-CV-5979-01A	negative	1315	43.8333	3.65278	Alive	0	IL4	0.11609855223658
HNSC	TCGA-HD-7229-01A	TCGA-CV-6003-01A	negative	1665	55.5	4.625	Alive	0	IL4	0
HNSC	TCGA-CQ-6227-01A	TCGA-CV-6433-01A	positive	641	21.3667	1.78056	Alive	0	IL4	0
HNSC	TCGA-CN-A63W-01A	TCGA-CV-6436-01A	negative	1899	63.3	5.275	Alive	0	IL4	0.110229592423189
HNSC	TCGA-CQ-A4C6-01A	TCGA-CV-6441-01A	negative	292	9.73333	0.811111	Dead	1	IL4	0
HNSC	TCGA-CN-4726-01A	TCGA-CV-6933-01A	negative	2741	91.3667	7.61389	Dead	1	IL4	0.0725860470685965
HNSC	TCGA-KU-A66S-01A	TCGA-CV-6934-01A	negative	65	2.16667	0.180556	Dead	1	IL4	0.0758748669751276
HNSC	TCGA-D6-8568-01A	TCGA-CV-6936-01A	negative	166	5.53333	0.461111	Dead	1	IL4	0.142086629617527
HNSC	TCGA-CR-6491-01A	TCGA-CV-6938-01A	negative	144	4.8	0.4	Dead	1	IL4	0
HNSC	TCGA-CN-A49A-01A	TCGA-CV-6940-01A	negative	804	26.8	2.23333	Dead	1	IL4	0
HNSC	TCGA-CN-A641-01A	TCGA-CV-6941-01A	negative	342	11.4	0.95	Dead	1	IL4	0.105007524760974
HNSC	TCGA-IQ-7632-01A	TCGA-CV-6942-01A	negative	4282	142.733	11.8944	Alive	0	IL4	0.215740713464018
HNSC	TCGA-CN-A6UY-01A	TCGA-CV-6948-01A	negative	1289	42.9667	3.58056	Dead	1	IL4	0.202386375334789
HNSC	TCGA-CN-5367-01A	TCGA-CV-6950-01A	negative	459	15.3	1.275	Dead	1	IL4	0
HNSC	TCGA-CR-7364-01A	TCGA-CV-6952-01A	negative	185	6.16667	0.513889	Dead	1	IL4	0
HNSC	TCGA-DQ-7594-01A	TCGA-CV-6953-01A	negative	1641	54.7	4.55833	Dead	1	IL4	0
HNSC	TCGA-CV-7434-01A	TCGA-CV-6954-01A	negative	2002	66.7333	5.56111	Dead	1	IL4	0
HNSC	TCGA-QK-A6VB-01A	TCGA-CV-6956-01A	negative	217	7.23333	0.602778	Dead	1	IL4	0
HNSC	TCGA-D6-6824-01A	TCGA-CV-6959-01A	negative	256	8.53333	0.711111	Dead	1	IL4	0.084744620868468
HNSC	TCGA-CQ-6218-01A	TCGA-CV-6960-01A	negative	862	28.7333	2.39444	Dead	1	IL4	0
HNSC	TCGA-C9-A47Z-01A	TCGA-CV-6961-01A	positive	76	2.53333	0.211111	Dead	1	IL4	0.0788830465219891
HNSC	TCGA-CV-5431-01A	TCGA-CV-6962-01A	negative	126	4.2	0.35	Dead	1	IL4	0
HNSC	TCGA-CV-A45Q-01A	TCGA-CV-7090-01A	negative	5252	175.067	14.5889	Alive	0	IL4	0
HNSC	TCGA-CV-7435-01A	TCGA-CV-7095-01A	negative	572	19.0667	1.58889	Dead	1	IL4	0.118492625869405
HNSC	TCGA-CN-A6V7-01A	TCGA-CV-7099-01A	negative	243	8.1	0.675	Dead	1	IL4	0
HNSC	TCGA-QK-AA3J-01A	TCGA-CV-7102-01A	negative	56	1.86667	0.155556	Dead	1	IL4	0
HNSC	TCGA-DQ-7593-01A	TCGA-CV-7104-01A	negative	393	13.1	1.09167	Dead	1	IL4	0
HNSC	TCGA-CR-7390-01A	TCGA-CV-7183-01A	negative	3981	132.7	11.0583	Alive	0	IL4	0
HNSC	TCGA-CQ-A4CB-01A	TCGA-CV-7235-01A	negative	2347	78.2333	6.51944	Alive	0	IL4	0.119688174519196
HNSC	TCGA-UF-A7JJ-01A	TCGA-CV-7238-01A	negative	2727	90.9	7.575	Alive	0	IL4	0.155360662839202
HNSC	TCGA-CN-6994-01A	TCGA-CV-7250-01A	negative	2900	96.6667	8.05556	Dead	1	IL4	0.217975140922887
HNSC	TCGA-CR-5247-01A	TCGA-CV-7252-01A	negative	151	5.03333	0.419444	Dead	1	IL4	0.193708673382423
HNSC	TCGA-CN-6023-01A	TCGA-CV-7253-01A	negative	361	12.0333	1.00278	Dead	1	IL4	0.147957881387101
HNSC	TCGA-CQ-A4C9-01A	TCGA-CV-7255-01A	negative	64	2.13333	0.177778	Dead	1	IL4	0.0740943535738734
HNSC	TCGA-BA-5558-01A	TCGA-CV-7261-01A	negative	1512	50.4	4.2	Alive	0	IL4	0
HNSC	TCGA-CV-A6JT-01A	TCGA-CV-7409-01A	negative	543	18.1	1.50833	Dead	1	IL4	0
HNSC	TCGA-MT-A51W-01A	TCGA-CV-7413-01A	negative	294	9.8	0.816667	Dead	1	IL4	0.167614840755111
HNSC	TCGA-CQ-7071-01A	TCGA-CV-7414-01A	negative	14	0.466667	0.0388889	Dead	1	IL4	0
HNSC	TCGA-CN-A49B-01A	TCGA-CV-7416-01A	negative	763	25.4333	2.11944	Dead	1	IL4	0
HNSC	TCGA-CV-A465-01A	TCGA-CV-7418-01A	negative	789	26.3	2.19167	Dead	1	IL4	0.191183609220039
HNSC	TCGA-BA-4075-01A	TCGA-CV-7421-01A	negative	2	0.0666667	0.00555556	Dead	1	IL4	0
HNSC	TCGA-BA-5556-01A	TCGA-CV-7422-01A	negative	1037	34.5667	2.88056	Dead	1	IL4	0
HNSC	TCGA-CN-6013-01A	TCGA-CV-7427-01A	negative	4760	158.667	13.2222	Dead	1	IL4	0.0855606248726255
HNSC	TCGA-CN-4728-01A	TCGA-CV-7429-01A	negative	107	3.56667	0.297222	Dead	1	IL4	0.208891775026153
HNSC	TCGA-BA-6870-01A	TCGA-CV-7432-01A	negative	2570	85.6667	7.13889	Dead	1	IL4	0
HNSC	TCGA-T2-A6X2-01A	TCGA-CV-7433-01A	negative	601	20.0333	1.66944	Dead	1	IL4	0
HNSC	TCGA-4P-AA8J-01A	TCGA-CV-7434-01A	negative	218	7.26667	0.605556	Dead	1	IL4	0
HNSC	TCGA-CN-A497-01A	TCGA-CV-7435-01A	negative	4680	156	13	Dead	1	IL4	0
HNSC	TCGA-HD-A4C1-01A	TCGA-CV-7438-01A	negative	194	6.46667	0.538889	Dead	1	IL4	0
HNSC	TCGA-CQ-5324-01A	TCGA-CV-A45O-01A	negative	851	28.3667	2.36389	Alive	0	IL4	0.216237552053823
HNSC	TCGA-CV-7238-01A	TCGA-CV-A45P-01A	negative	639	21.3	1.775	Alive	0	IL4	0.250719083400555
HNSC	TCGA-F7-A50I-01A	TCGA-CV-A45Q-01A	negative	5152	171.733	14.3111	Dead	1	IL4	0
HNSC	TCGA-F7-A61S-01A	TCGA-CV-A45R-01A	negative	5480	182.667	15.2222	Alive	0	IL4	0.0980152338689594
HNSC	TCGA-CV-A45U-01A	TCGA-CV-A45T-01A	negative	4856	161.867	13.4889	Dead	1	IL4	0.328606717427416
HNSC	TCGA-P3-A6T7-01A	TCGA-CV-A45U-01A	negative	1079	35.9667	2.99722	Dead	1	IL4	0
HNSC	TCGA-BA-4076-01A	TCGA-CV-A45V-01A	negative	32	1.06667	0.0888889	Dead	1	IL4	0
HNSC	TCGA-BA-5557-01A	TCGA-CV-A45W-01A	negative	1398	46.6	3.88333	Dead	1	IL4	0
HNSC	TCGA-CN-4739-01A	TCGA-CV-A45X-01A	negative	198	6.6	0.55	Dead	1	IL4	0.263755573077448
HNSC	TCGA-CV-6952-01A	TCGA-CV-A45Y-01A	negative	2703	90.1	7.50833	Dead	1	IL4	0.294194309759318
HNSC	TCGA-BB-7872-01A	TCGA-CV-A45Z-01A	negative	1466	48.8667	4.07222	Dead	1	IL4	0
HNSC	TCGA-P3-A5QA-01A	TCGA-CV-A460-01A	negative	1838	61.2667	5.10556	Dead	1	IL4	0
HNSC	TCGA-F7-7848-01A	TCGA-CV-A461-01A	negative	2064	68.8	5.73333	Dead	1	IL4	0.109828565307087
HNSC	TCGA-UF-A7J9-01A	TCGA-CV-A463-01A	negative	23	0.766667	0.0638889	Dead	1	IL4	0
HNSC	TCGA-CR-7391-01A	TCGA-CV-A464-01A	negative	1722	57.4	4.78333	Alive	0	IL4	0.112766845428428
HNSC	TCGA-CV-A45T-01A	TCGA-CV-A465-01A	negative	215	7.16667	0.597222	Dead	1	IL4	0
HNSC	TCGA-CQ-6221-01A	TCGA-CV-A468-01A	negative	464	15.4667	1.28889	Dead	1	IL4	0.201759307458229
HNSC	TCGA-D6-8569-01A	TCGA-CV-A6JD-01A	negative	182	6.06667	0.505556	Dead	1	IL4	0.114633549068939
HNSC	TCGA-CV-6436-01A	TCGA-CV-A6JE-01A	negative	1075	35.8333	2.98611	Alive	0	IL4	0.209141397838592
HNSC	TCGA-CR-7369-01A	TCGA-CV-A6JM-01A	negative	194	6.46667	0.538889	Dead	1	IL4	0
HNSC	TCGA-F7-A50G-01A	TCGA-CV-A6JN-01A	negative	906	30.2	2.51667	Alive	0	IL4	0.0881415968690176
HNSC	TCGA-QK-A8ZA-01A	TCGA-CV-A6JU-01A	negative	110	3.66667	0.305556	Alive	0	IL4	0.206018004020896
HNSC	TCGA-CR-7370-01A	TCGA-CV-A6JY-01A	negative	646	21.5333	1.79444	Alive	0	IL4	0
HNSC	TCGA-CN-A6V3-01A	TCGA-CV-A6JZ-01A	negative	714	23.8	1.98333	Alive	0	IL4	0.229833990460998
HNSC	TCGA-TN-A7HI-01A	TCGA-CV-A6K1-01A	negative	685	22.8333	1.90278	Alive	0	IL4	0.59741198755465
HNSC	TCGA-BA-5555-01A	TCGA-CX-7082-01A	negative	11	0.366667	0.0305556	Dead	1	IL4	0
HNSC	TCGA-CR-6467-01A	TCGA-CX-7085-01A	negative	321	10.7	0.891667	Alive	0	IL4	0.0825663510714117
HNSC	TCGA-DQ-7588-01A	TCGA-CX-7086-01A	negative	573	19.1	1.59167	Alive	0	IL4	0
HNSC	TCGA-CV-6940-01A	TCGA-CX-7219-01A	negative	1045	34.8333	2.90278	Alive	0	IL4	0.0897693086335084
HNSC	TCGA-T2-A6WX-01A	TCGA-CX-A4AQ-01A	negative	1555	51.8333	4.31944	Alive	0	IL4	0.782408564927373
HNSC	TCGA-CV-6956-01A	TCGA-D6-6515-01A	negative	403	13.4333	1.11944	Dead	1	IL4	0.106616328987784
HNSC	TCGA-D6-6515-01A	TCGA-D6-6516-01A	negative	773	25.7667	2.14722	Alive	0	IL4	0
HNSC	TCGA-CQ-7068-01A	TCGA-D6-6517-01A	negative	292	9.73333	0.811111	Alive	0	IL4	0.303809967021285
HNSC	TCGA-P3-A6T8-01A	TCGA-D6-6823-01A	negative	701	23.3667	1.94722	Alive	0	IL4	0.0786098346963665
HNSC	TCGA-F7-A61W-01A	TCGA-D6-6824-01A	negative	77	2.56667	0.213889	Alive	0	IL4	0.0989584800881688
HNSC	TCGA-CV-5973-01A	TCGA-D6-6825-01A	negative	491	16.3667	1.36389	Alive	0	IL4	0.105007524760974
HNSC	TCGA-CN-6012-01A	TCGA-D6-6826-01A	negative	348	11.6	0.966667	Dead	1	IL4	0.0807940819582424
HNSC	TCGA-IQ-A61H-01A	TCGA-D6-6827-01A	negative	568	18.9333	1.57778	Alive	0	IL4	0
HNSC	TCGA-CQ-6225-01A	TCGA-D6-8568-01A	negative	759	25.3	2.10833	Alive	0	IL4	0.166972472410695
HNSC	TCGA-CV-A45R-01A	TCGA-D6-8569-01A	negative	770	25.6667	2.13889	Alive	0	IL4	0.331819848022602
HNSC	TCGA-DQ-5630-01A	TCGA-D6-A4Z9-01A	negative	539	17.9667	1.49722	Alive	0	IL4	0
HNSC	TCGA-P3-A6T6-01A	TCGA-D6-A4ZB-01A	negative	376	12.5333	1.04444	Alive	0	IL4	0.120086470672526
HNSC	TCGA-CR-7402-01A	TCGA-D6-A6EK-01A	negative	875	29.1667	2.43056	Alive	0	IL4	0
HNSC	TCGA-HD-A6HZ-01A	TCGA-D6-A6EM-01A	negative	232	7.73333	0.644444	Alive	0	IL4	0.115699153431586
HNSC	TCGA-CN-6020-01A	TCGA-D6-A6EN-01A	negative	687	22.9	1.90833	Alive	0	IL4	0
HNSC	TCGA-CV-6936-01A	TCGA-D6-A6EO-01A	negative	759	25.3	2.10833	Alive	0	IL4	0.0913951860117
HNSC	TCGA-T2-A6WZ-01A	TCGA-D6-A6EP-01A	negative	424	14.1333	1.17778	Alive	0	IL4	0.225891861690341
HNSC	TCGA-CV-A45V-01A	TCGA-D6-A6ES-01A	negative	389	12.9667	1.08056	Alive	0	IL4	0
HNSC	TCGA-CV-5436-01A	TCGA-D6-A74Q-01A	negative	710	23.6667	1.97222	Alive	0	IL4	0.0939657503694475
HNSC	TCGA-CN-4723-01A	TCGA-DQ-5624-01A	negative	1778	59.2667	4.93889	Alive	0	IL4	0
HNSC	TCGA-CV-7416-01A	TCGA-DQ-5625-01A	negative	1133	37.7667	3.14722	Dead	1	IL4	0.0918013692176743
HNSC	TCGA-CQ-6220-01A	TCGA-DQ-5629-01A	negative	941	31.3667	2.61389	Dead	1	IL4	0
HNSC	TCGA-UF-A7JA-01A	TCGA-DQ-5630-01A	negative	1030	34.3333	2.86111	Alive	0	IL4	0.0988237683796915
HNSC	TCGA-CR-6481-01A	TCGA-DQ-5631-01A	negative	548	18.2667	1.52222	Dead	1	IL4	0
HNSC	TCGA-CR-6487-01A	TCGA-DQ-7588-01A	negative	427	14.2333	1.18611	Dead	1	IL4	0
HNSC	TCGA-CV-6962-01A	TCGA-DQ-7589-01A	negative	1409	46.9667	3.91389	Alive	0	IL4	0
HNSC	TCGA-KU-A6H8-01A	TCGA-DQ-7590-01A	positive	1413	47.1	3.925	Alive	0	IL4	0
HNSC	TCGA-F7-A622-01A	TCGA-DQ-7591-01A	negative	622	20.7333	1.72778	Alive	0	IL4	0.938775077085814
HNSC	TCGA-HL-7533-01A	TCGA-DQ-7592-01A	negative	1143	38.1	3.175	Alive	0	IL4	0
HNSC	TCGA-BB-7871-01A	TCGA-DQ-7593-01A	positive	1224	40.8	3.4	Alive	0	IL4	0.235236889089815
HNSC	TCGA-CR-5250-01A	TCGA-DQ-7594-01A	positive	1218	40.6	3.38333	Alive	0	IL4	0.094911647025467
HNSC	TCGA-CV-A45O-01A	TCGA-DQ-7595-01A	negative	1190	39.6667	3.30556	Alive	0	IL4	0.190425227369271
HNSC	TCGA-CN-6021-01A	TCGA-DQ-7596-01A	positive	1265	42.1667	3.51389	Alive	0	IL4	0
HNSC	TCGA-CR-6474-01A	TCGA-F7-7848-01A	negative	1131	37.7	3.14167	Alive	0	IL4	0.100035721161844
HNSC	TCGA-CR-7385-01A	TCGA-F7-8298-01A	negative	995	33.1667	2.76389	Alive	0	IL4	0.634500338235999
HNSC	TCGA-CQ-5330-01A	TCGA-F7-8489-01A	negative	658	21.9333	1.82778	Alive	0	IL4	0.149649581894975
HNSC	TCGA-CQ-6229-01A	TCGA-F7-A50G-01A	negative	616	20.5333	1.71111	Alive	0	IL4	0.0962618530584035
HNSC	TCGA-HD-A634-01A	TCGA-F7-A50I-01A	negative	92	3.06667	0.255556	Alive	0	IL4	0.141432790929296
HNSC	TCGA-CV-A6K2-01A	TCGA-F7-A50J-01A	negative	947	31.5667	2.63056	Alive	0	IL4	0.211884401940305
HNSC	TCGA-CN-A642-01A	TCGA-F7-A61S-01A	negative	576	19.2	1.6	Alive	0	IL4	0.384712962422046
HNSC	TCGA-BA-A8YP-01A	TCGA-F7-A61V-01A	negative	759	25.3	2.10833	Alive	0	IL4	0.105275783415687
HNSC	TCGA-CN-A499-01A	TCGA-F7-A61W-01A	negative	14	0.466667	0.0388889	Alive	0	IL4	0
HNSC	TCGA-CN-A63T-01A	TCGA-F7-A620-01A	negative	543	18.1	1.50833	Alive	0	IL4	0
HNSC	TCGA-CR-7397-01A	TCGA-F7-A622-01A	negative	359	11.9667	0.997222	Dead	1	IL4	0.169027045134817
HNSC	TCGA-HD-7917-01A	TCGA-F7-A623-01A	negative	616	20.5333	1.71111	Alive	0	IL4	0.0974759590132685
HNSC	TCGA-CV-6953-01A	TCGA-F7-A624-01A	negative	378	12.6	1.05	Alive	0	IL4	0.0775164697020952
HNSC	TCGA-CV-5430-01A	TCGA-H7-7774-01A	negative	407	13.5667	1.13056	Alive	0	IL4	0
HNSC	TCGA-BA-5151-01A	TCGA-H7-8501-01A	negative	461	15.3667	1.28056	Alive	0	IL4	0.163756333397909
HNSC	TCGA-P3-A6T2-01A	TCGA-H7-8502-01A	negative	458	15.2667	1.27222	Alive	0	IL4	0
HNSC	TCGA-BA-4074-01A	TCGA-H7-A76A-01A	positive	637	21.2333	1.76944	Alive	0	IL4	0.10701824988212
HNSC	TCGA-CR-7395-01A	TCGA-HD-7229-01A	negative	1027	34.2333	2.85278	Alive	0	IL4	0.21312950000748
HNSC	TCGA-UF-A71B-01A	TCGA-HD-7753-01A	negative	866	28.8667	2.40556	Alive	0	IL4	0
HNSC	TCGA-BB-A5HZ-01A	TCGA-HD-7754-01A	positive	783	26.1	2.175	Alive	0	IL4	0
HNSC	TCGA-DQ-7590-01A	TCGA-HD-7831-01A	negative	667	22.2333	1.85278	Alive	0	IL4	0.288063200325316
HNSC	TCGA-CR-7365-01A	TCGA-HD-7832-01A	negative	836	27.8667	2.32222	Alive	0	IL4	0
HNSC	TCGA-CR-5248-01A	TCGA-HD-7917-01A	negative	836	27.8667	2.32222	Dead	1	IL4	0.0904469802326514
HNSC	TCGA-CR-6492-01A	TCGA-HD-8224-01A	negative	446	14.8667	1.23889	Dead	1	IL4	0
HNSC	TCGA-CR-6484-01A	TCGA-HD-8314-01A	negative	670	22.3333	1.86111	Alive	0	IL4	0
HNSC	TCGA-CV-7104-01A	TCGA-HD-8634-01A	negative	385	12.8333	1.06944	Dead	1	IL4	0.116630912036306
HNSC	TCGA-MZ-A6I9-01A	TCGA-HD-8635-01A	negative	695	23.1667	1.93056	Alive	0	IL4	0.28463257625083
HNSC	TCGA-KU-A6H7-06A	TCGA-HD-A4C1-01A	negative	11	0.366667	0.0305556	Alive	0	IL4	0.109026176498367
HNSC	TCGA-KU-A6H7-01A	TCGA-HD-A633-01A	negative	421	14.0333	1.16944	Alive	0	IL4	0.0935601761623378
HNSC	TCGA-QK-A8Z8-01A	TCGA-HD-A634-01A	positive	130	4.33333	0.361111	Dead	1	IL4	0.13224779829844
HNSC	TCGA-CV-7409-01A	TCGA-HD-A6I0-01A	negative	210	7	0.583333	Alive	0	IL4	0
HNSC	TCGA-CX-7086-01A	TCGA-HL-7533-01A	positive	1057	35.2333	2.93611	Alive	0	IL4	0
HNSC	TCGA-CQ-A4CH-01A	TCGA-IQ-7630-01A	negative	485	16.1667	1.34722	Alive	0	IL4	0.293958979028694
HNSC	TCGA-CN-6010-01A	TCGA-IQ-7631-01A	negative	1172	39.0667	3.25556	Alive	0	IL4	0
HNSC	TCGA-CV-A6JU-01A	TCGA-IQ-7632-01A	negative	441	14.7	1.225	Alive	0	IL4	0.168642035558839
HNSC	TCGA-UF-A719-01A	TCGA-IQ-A61E-01A	negative	1147	38.2333	3.18611	Alive	0	IL4	0.11410045158818
HNSC	TCGA-CV-7413-01A	TCGA-IQ-A61G-01A	negative	360	12	1	Alive	0	IL4	0
HNSC	TCGA-BA-5153-01A	TCGA-IQ-A61H-01A	negative	1138	37.9333	3.16111	Alive	0	IL4	0
HNSC	TCGA-BA-A6D8-01A	TCGA-IQ-A61I-01A	negative	2	0.0666667	0.00555556	Dead	1	IL4	0.0867837661420666
HNSC	TCGA-CN-A49C-01A	TCGA-IQ-A61J-01A	negative	1021	34.0333	2.83611	Alive	0	IL4	0.0976107966264223
HNSC	TCGA-CR-7376-01A	TCGA-IQ-A61O-01A	negative	421	14.0333	1.16944	Dead	1	IL4	0.34255474547732
HNSC	TCGA-TN-A7HJ-01A	TCGA-IQ-A6SG-01A	negative	579	19.3	1.60833	Alive	0	IL4	0.0818849667292274
HNSC	TCGA-CR-6493-01A	TCGA-IQ-A6SH-01A	negative	471	15.7	1.30833	Alive	0	IL4	0
HNSC	TCGA-D6-A6ES-01A	TCGA-KU-A66S-01A	negative	406	13.5333	1.12778	Dead	1	IL4	0.22329897333279
HNSC	TCGA-DQ-5624-01A	TCGA-KU-A66T-01A	negative	552	18.4	1.53333	Alive	0	IL4	0
HNSC	TCGA-F7-8298-01A	TCGA-KU-A6H7-01A	positive	586	19.5333	1.62778	Alive	0	IL4	0.273336847150222
HNSC	TCGA-CN-5358-01A	TCGA-KU-A6H7-06A	positive	586	19.5333	1.62778	Alive	0	IL4	0
HNSC	TCGA-CN-4722-01A	TCGA-KU-A6H8-01A	negative	327	10.9	0.908333	Dead	1	IL4	0.196607044094818
HNSC	TCGA-CR-6477-01A	TCGA-MT-A51W-01A	negative	437	14.5667	1.21389	Alive	0	IL4	0.0959919129246028
HNSC	TCGA-BA-A6DG-01A	TCGA-MT-A51X-01A	negative	242	8.06667	0.672222	Alive	0	IL4	0
HNSC	TCGA-CN-4734-01A	TCGA-MT-A67A-01A	negative	914	30.4667	2.53889	Alive	0	IL4	0
HNSC	TCGA-RS-A6TO-01A	TCGA-MT-A67D-01A	negative	56	1.86667	0.155556	Alive	0	IL4	0.0844725169369015
HNSC	TCGA-CN-A63V-01A	TCGA-MT-A67F-01A	negative	384	12.8	1.06667	Alive	0	IL4	0.195473592387265
HNSC	TCGA-IQ-A61O-01A	TCGA-MT-A7BN-01A	negative	469	15.6333	1.30278	Alive	0	IL4	0.286881147788162
HNSC	TCGA-HD-8635-01A	TCGA-MZ-A5BI-01A	negative	217	7.23333	0.602778	Dead	1	IL4	0
HNSC	TCGA-F7-A620-01A	TCGA-MZ-A6I9-01A	positive	489	16.3	1.35833	Dead	1	IL4	0.366587995394262
HNSC	TCGA-BB-4227-01A	TCGA-MZ-A7D7-01A	negative	547	18.2333	1.51944	Alive	0	IL4	0.202511756210103
HNSC	TCGA-CN-5369-01A	TCGA-P3-A5Q5-01A	positive	910	30.3333	2.52778	Alive	0	IL4	0.608903842527424
HNSC	TCGA-IQ-A61I-01A	TCGA-P3-A5Q6-01A	negative	480	16	1.33333	Dead	1	IL4	0.10111215847415
HNSC	TCGA-CR-6480-01A	TCGA-P3-A5QA-01A	negative	2182	72.7333	6.06111	Alive	0	IL4	0.301821736339363
HNSC	TCGA-BA-6871-01A	TCGA-P3-A5QE-01A	positive	1559	51.9667	4.33056	Alive	0	IL4	0.234010733108401
HNSC	TCGA-BA-A4IH-01A	TCGA-P3-A5QF-01A	positive	330	11	0.916667	Dead	1	IL4	0
HNSC	TCGA-QK-A6IJ-01A	TCGA-P3-A6SW-01A	positive	1120	37.3333	3.11111	Alive	0	IL4	0.219214995795424
HNSC	TCGA-BA-6873-01A	TCGA-P3-A6SX-01A	negative	1430	47.6667	3.97222	Dead	1	IL4	0
HNSC	TCGA-CN-5359-01A	TCGA-P3-A6T0-01A	negative	578	19.2667	1.60556	Alive	0	IL4	0.0911243336611647
HNSC	TCGA-MT-A7BN-01A	TCGA-P3-A6T2-01A	negative	2298	76.6	6.38333	Alive	0	IL4	0.403704010250962
HNSC	TCGA-HD-A633-01A	TCGA-P3-A6T3-01A	negative	577	19.2333	1.60278	Dead	1	IL4	0.119289768374751
HNSC	TCGA-QK-A6IH-01A	TCGA-P3-A6T4-01A	negative	62	2.06667	0.172222	Dead	1	IL4	0.31637748191973
HNSC	TCGA-BB-4225-01A	TCGA-P3-A6T5-01A	negative	882	29.4	2.45	Dead	1	IL4	0
HNSC	TCGA-CV-7427-01A	TCGA-P3-A6T6-01A	positive	395	13.1667	1.09722	Dead	1	IL4	0.177598929327733
HNSC	TCGA-IQ-A6SG-01A	TCGA-P3-A6T7-01A	negative	487	16.2333	1.35278	Dead	1	IL4	0.169668499523086
HNSC	TCGA-CV-7414-01A	TCGA-P3-A6T8-01A	negative	400	13.3333	1.11111	Alive	0	IL4	0.361656083062749
HNSC	TCGA-BA-A6DD-01A	TCGA-QK-A64Z-01A	negative	641	21.3667	1.78056	Dead	1	IL4	0.299010149498923
HNSC	TCGA-IQ-A61G-01A	TCGA-QK-A652-01A	negative	645	21.5	1.79167	Alive	0	IL4	0.170437868508108
HNSC	TCGA-CV-5441-01A	TCGA-QK-A6IH-01A	negative	653	21.7667	1.81389	Alive	0	IL4	0
HNSC	TCGA-BA-4078-01A	TCGA-QK-A6II-01A	negative	284	9.46667	0.788889	Dead	1	IL4	0
HNSC	TCGA-P3-A6T4-01A	TCGA-QK-A6IJ-01A	negative	387	12.9	1.075	Alive	0	IL4	0.402067249827825
HNSC	TCGA-CR-5249-01A	TCGA-QK-A6V9-01A	positive	833	27.7667	2.31389	Alive	0	IL4	0.307311939064188
HNSC	TCGA-BA-A6DL-01A	TCGA-QK-A6VB-01A	negative	641	21.3667	1.78056	Alive	0	IL4	0
HNSC	TCGA-CV-7433-01A	TCGA-QK-A6VC-01A	negative	600	20	1.66667	Alive	0	IL4	0.2030131707745
HNSC	TCGA-BB-4228-01A	TCGA-RS-A6TO-01A	negative	387	12.9	1.075	Dead	1	IL4	0.16285452819051
HNSC	TCGA-BA-A6DI-01A	TCGA-RS-A6TP-01A	positive	516	17.2	1.43333	Alive	0	IL4	0.187514398192816
HNSC	TCGA-BA-5149-01A	TCGA-T2-A6WX-01A	negative	209	6.96667	0.580556	Dead	1	IL4	0.234623941363856
HNSC	TCGA-CV-5435-01A	TCGA-T2-A6WZ-01A	negative	484	16.1333	1.34444	Dead	1	IL4	0.164528860881369
HNSC	TCGA-BB-A6UO-01A	TCGA-T2-A6X0-01A	positive	216	7.2	0.6	Alive	0	IL4	0
HNSC	TCGA-CR-6470-01A	TCGA-T2-A6X2-01A	negative	987	32.9	2.74167	Alive	0	IL4	0
HNSC	TCGA-H7-8502-01A	TCGA-TN-A7HI-01A	negative	412	13.7333	1.14444	Alive	0	IL4	0
HNSC	TCGA-CR-7404-01A	TCGA-TN-A7HJ-01A	negative	403	13.4333	1.11944	Alive	0	IL4	0
HNSC	TCGA-CR-7394-01A	TCGA-TN-A7HL-01A	positive	619	20.6333	1.71944	Alive	0	IL4	0.250233980826754
HNSC	TCGA-IQ-A61E-01A	TCGA-UF-A718-01A	negative	1971	65.7	5.475	Alive	0	IL4	0
HNSC	TCGA-CV-6433-01A	TCGA-UF-A719-01A	negative	1663	55.4333	4.61944	Alive	0	IL4	0
HNSC	TCGA-CQ-7072-01A	TCGA-UF-A71A-01A	negative	86	2.86667	0.238889	Dead	1	IL4	0
HNSC	TCGA-IQ-A61J-01A	TCGA-UF-A71B-01A	negative	1506	50.2	4.18333	Alive	0	IL4	0
HNSC	TCGA-CN-5374-01A	TCGA-UF-A71D-01A	negative	1461	48.7	4.05833	Alive	0	IL4	0
HNSC	TCGA-CV-7095-01A	TCGA-UF-A71E-01A	negative	1504	50.1333	4.17778	Dead	1	IL4	0
HNSC	TCGA-DQ-7592-01A	TCGA-UF-A7J9-01A	negative	1358	45.2667	3.77222	Alive	0	IL4	0.315334360334379
HNSC	TCGA-BB-7870-01A	TCGA-UF-A7JA-01A	negative	2265	75.5	6.29167	Alive	0	IL4	0
HNSC	TCGA-CQ-6224-01A	TCGA-UF-A7JC-01A	negative	546	18.2	1.51667	Dead	1	IL4	0
HNSC	TCGA-CV-5432-01A	TCGA-UF-A7JD-01A	negative	739	24.6333	2.05278	Dead	1	IL4	0
HNSC	TCGA-IQ-7631-01A	TCGA-UF-A7JF-01A	negative	1686	56.2	4.68333	Alive	0	IL4	0.220082260649247
HNSC	TCGA-UF-A7JD-01A	TCGA-UF-A7JJ-01A	negative	549	18.3	1.525	Alive	0	IL4	0
HNSC	TCGA-CV-7253-01A	TCGA-UF-A7JK-01A	negative	424	14.1333	1.17778	Dead	1	IL4	0.135272179476252
HNSC	TCGA-CQ-6223-01A	TCGA-UF-A7JO-01A	negative	631	21.0333	1.75278	Dead	1	IL4	0.0963968041871571
HNSC	TCGA-T3-A92N-01A	TCGA-UF-A7JS-01A	negative	680	22.6667	1.88889	Dead	1	IL4	0
HNSC	TCGA-T3-A92M-01A	TCGA-UF-A7JT-01A	negative	993	33.1	2.75833	Dead	1	IL4	0.0907179597677998
HNSC	TCGA-CV-5434-01A	TCGA-UF-A7JV-01A	negative	90	3	0.25	Dead	1	IL4	0.18269229751619
HNSC	TCGA-CQ-5331-01A	TCGA-UP-A6WW-01A	positive	518	17.2667	1.43889	Alive	0	IL4	0
HNSC	TCGA-QK-A6V9-01A	TCGA-WA-A7GZ-01A	negative	625	20.8333	1.73611	Dead	1	IL4	0.113967146433002
HNSC	TCGA-CV-7183-01A	TCGA-WA-A7H4-01A	negative	443	14.7667	1.23056	Alive	0	IL4	0
HNSC	TCGA-CR-7379-01A	TCGA-BA-4074-01A	negative	462	15.4	1.28333	Dead	1	IL4R	5.40467836456891
HNSC	TCGA-HD-A6I0-01A	TCGA-BA-4075-01A	negative	283	9.43333	0.786111	Dead	1	IL4R	6.20417593839717
HNSC	TCGA-CN-4733-01A	TCGA-BA-4076-01A	negative	415	13.8333	1.15278	Dead	1	IL4R	6.43451647698767
HNSC	TCGA-CQ-5323-01A	TCGA-BA-4078-01A	negative	276	9.2	0.766667	Dead	1	IL4R	5.03775119547205
HNSC	TCGA-CQ-5326-01A	TCGA-BA-5149-01A	negative	806	26.8667	2.23889	Dead	1	IL4R	7.17674761887913
HNSC	TCGA-D6-A4ZB-01A	TCGA-BA-5151-01A	negative	722	24.0667	2.00556	Alive	0	IL4R	7.19185673406961
HNSC	TCGA-CV-A460-01A	TCGA-BA-5152-01A	negative	1288	42.9333	3.57778	Alive	0	IL4R	7.06110220656342
HNSC	TCGA-CV-7421-01A	TCGA-BA-5153-01A	positive	1762	58.7333	4.89444	Dead	1	IL4R	6.82393528889538
HNSC	TCGA-CQ-7067-01A	TCGA-BA-5555-01A	negative	520	17.3333	1.44444	Alive	0	IL4R	6.02783303083763
HNSC	TCGA-CQ-A4CE-01A	TCGA-BA-5556-01A	negative	725	24.1667	2.01389	Alive	0	IL4R	7.03745031349342
HNSC	TCGA-CQ-6222-01A	TCGA-BA-5557-01A	negative	623	20.7667	1.73056	Alive	0	IL4R	6.41048018391619
HNSC	TCGA-CR-7398-01A	TCGA-BA-5558-01A	negative	1995	66.5	5.54167	Alive	0	IL4R	7.04132732099459
HNSC	TCGA-CN-5356-01A	TCGA-BA-5559-01A	positive	2083	69.4333	5.78611	Dead	1	IL4R	6.53731470644125
HNSC	TCGA-CR-7401-01A	TCGA-BA-6869-01A	negative	644	21.4667	1.78889	Alive	0	IL4R	6.53217823198607
HNSC	TCGA-CQ-6228-01A	TCGA-BA-6870-01A	negative	451	15.0333	1.25278	Dead	1	IL4R	6.60583209260859
HNSC	TCGA-P3-A6T0-01A	TCGA-BA-6871-01A	negative	108	3.6	0.3	Dead	1	IL4R	5.14765674596454
HNSC	TCGA-CN-4740-01A	TCGA-BA-6872-01A	negative	384	12.8	1.06667	Dead	1	IL4R	6.32144651504936
HNSC	TCGA-CR-5243-01A	TCGA-BA-6873-01A	negative	122	4.06667	0.338889	Alive	0	IL4R	6.2669289295422
HNSC	TCGA-D6-6516-01A	TCGA-BA-7269-01A	negative	1273	42.4333	3.53611	Alive	0	IL4R	5.0337709684507
HNSC	TCGA-CV-A6JE-01A	TCGA-BA-A4IF-01A	negative	895	29.8333	2.48611	Alive	0	IL4R	5.1918350252662
HNSC	TCGA-CV-A45Z-01A	TCGA-BA-A4IG-01A	positive	855	28.5	2.375	Alive	0	IL4R	5.1827042140009
HNSC	TCGA-CQ-A4CG-01A	TCGA-BA-A4IH-01A	positive	622	20.7333	1.72778	Alive	0	IL4R	5.36004816948647
HNSC	TCGA-CN-6011-01A	TCGA-BA-A4II-01A	negative	918	30.6	2.55	Alive	0	IL4R	6.64164573112893
HNSC	TCGA-HD-7753-01A	TCGA-BA-A6D8-01A	negative	850	28.3333	2.36111	Alive	0	IL4R	4.21329283938392
HNSC	TCGA-CR-6473-01A	TCGA-BA-A6DA-01A	negative	351	11.7	0.975	Alive	0	IL4R	4.49518987508749
HNSC	TCGA-C9-A480-01A	TCGA-BA-A6DB-01A	negative	216	7.2	0.6	Alive	0	IL4R	6.07139585760926
HNSC	TCGA-DQ-5629-01A	TCGA-BA-A6DD-01A	negative	173	5.76667	0.480556	Dead	1	IL4R	6.28932544922708
HNSC	TCGA-CV-6941-01A	TCGA-BA-A6DE-01A	negative	440	14.6667	1.22222	Alive	0	IL4R	5.75552588704015
HNSC	TCGA-CV-7432-01A	TCGA-BA-A6DG-01A	negative	69	2.3	0.191667	Dead	1	IL4R	6.38560359805024
HNSC	TCGA-BA-7269-01A	TCGA-BA-A6DI-01A	negative	336	11.2	0.933333	Dead	1	IL4R	6.35608921501959
HNSC	TCGA-IQ-7630-01A	TCGA-BA-A6DJ-01A	negative	407	13.5667	1.13056	Dead	1	IL4R	6.85994098217897
HNSC	TCGA-D6-6517-01A	TCGA-BA-A6DL-01A	negative	623	20.7667	1.73056	Alive	0	IL4R	6.47671866591867
HNSC	TCGA-CR-7399-01A	TCGA-BB-4217-01A	negative	187	6.23333	0.519444	Alive	0	IL4R	6.77452748289603
HNSC	TCGA-CR-6471-01A	TCGA-BB-4223-01A	positive	3221	107.367	8.94722	Alive	0	IL4R	6.34234673151723
HNSC	TCGA-MT-A67A-01A	TCGA-BB-4224-01A	negative	278	9.26667	0.772222	Alive	0	IL4R	5.22025255500074
HNSC	TCGA-CN-6019-01A	TCGA-BB-4225-01A	negative	146	4.86667	0.405556	Alive	0	IL4R	6.53044379400941
HNSC	TCGA-H7-7774-01A	TCGA-BB-4228-01A	positive	559	18.6333	1.55278	Alive	0	IL4R	6.70585490806956
HNSC	TCGA-CV-6959-01A	TCGA-BB-7861-01A	positive	682	22.7333	1.89444	Alive	0	IL4R	6.58415677103619
HNSC	TCGA-CR-7382-01A	TCGA-BB-7862-01A	negative	1117	37.2333	3.10278	Alive	0	IL4R	6.52818684067213
HNSC	TCGA-D6-A74Q-01A	TCGA-BB-7863-01A	negative	1025	34.1667	2.84722	Alive	0	IL4R	7.11820500672237
HNSC	TCGA-H7-8501-01A	TCGA-BB-7864-01A	negative	1527	50.9	4.24167	Alive	0	IL4R	4.26043220374816
HNSC	TCGA-D6-A6EM-01A	TCGA-BB-7866-01A	positive	1368	45.6	3.8	Alive	0	IL4R	6.94455512007893
HNSC	TCGA-D6-A6EN-01A	TCGA-BB-7870-01A	negative	2016	67.2	5.6	Alive	0	IL4R	4.02649024493649
HNSC	TCGA-HD-8314-01A	TCGA-BB-7871-01A	negative	750	25	2.08333	Alive	0	IL4R	5.18706697047122
HNSC	TCGA-D6-A6EK-01A	TCGA-BB-7872-01A	negative	1168	38.9333	3.24444	Alive	0	IL4R	6.32396446378542
HNSC	TCGA-CN-6989-01A	TCGA-BB-8596-01A	negative	2161	72.0333	6.00278	Alive	0	IL4R	6.34442197175914
HNSC	TCGA-BB-A5HU-01A	TCGA-BB-8601-01A	negative	624	20.8	1.73333	Alive	0	IL4R	4.21052134440236
HNSC	TCGA-CR-6488-01A	TCGA-BB-A5HU-01A	negative	782	26.0667	2.17222	Alive	0	IL4R	7.3163023516656
HNSC	TCGA-BB-7862-01A	TCGA-BB-A5HY-01A	negative	321	10.7	0.891667	Dead	1	IL4R	6.3339996948854
HNSC	TCGA-DQ-7595-01A	TCGA-BB-A5HZ-01A	negative	827	27.5667	2.29722	Alive	0	IL4R	6.03291631736723
HNSC	TCGA-CR-7377-01A	TCGA-BB-A6UM-01A	positive	393	13.1	1.09167	Alive	0	IL4R	6.80792544664711
HNSC	TCGA-BB-7864-01A	TCGA-BB-A6UO-01A	negative	268	8.93333	0.744444	Dead	1	IL4R	6.18628660963003
HNSC	TCGA-UP-A6WW-01A	TCGA-C9-A47Z-01A	negative	191	6.36667	0.530556	Dead	1	IL4R	6.52357293304274
HNSC	TCGA-CR-7371-01A	TCGA-C9-A480-01A	negative	386	12.8667	1.07222	Alive	0	IL4R	6.74128630112858
HNSC	TCGA-WA-A7GZ-01A	TCGA-CN-4722-01A	negative	1483	49.4333	4.11944	Alive	0	IL4R	5.80955592843079
HNSC	TCGA-CV-A463-01A	TCGA-CN-4723-01A	negative	1699	56.6333	4.71944	Alive	0	IL4R	6.49956688592791
HNSC	TCGA-BA-6869-01A	TCGA-CN-4725-01A	negative	1157	38.5667	3.21389	Alive	0	IL4R	6.20994262921835
HNSC	TCGA-D6-6823-01A	TCGA-CN-4726-01A	negative	142	4.73333	0.394444	Dead	1	IL4R	6.09601089474117
HNSC	TCGA-CR-7374-01A	TCGA-CN-4727-01A	negative	1560	52	4.33333	Alive	0	IL4R	6.19517433851438
HNSC	TCGA-F7-A623-01A	TCGA-CN-4728-01A	negative	1724	57.4667	4.78889	Alive	0	IL4R	6.12593001006667
HNSC	TCGA-CV-6948-01A	TCGA-CN-4729-01A	negative	392	13.0667	1.08889	Alive	0	IL4R	6.91605141668208
HNSC	TCGA-MZ-A5BI-01A	TCGA-CN-4730-01A	negative	817	27.2333	2.26944	Alive	0	IL4R	5.50434072396874
HNSC	TCGA-CN-4735-01A	TCGA-CN-4731-01A	negative	998	33.2667	2.77222	Dead	1	IL4R	5.65101149613029
HNSC	TCGA-T2-A6X0-01A	TCGA-CN-4733-01A	negative	1586	52.8667	4.40556	Alive	0	IL4R	5.94974268481945
HNSC	TCGA-CV-6938-01A	TCGA-CN-4734-01A	negative	1690	56.3333	4.69444	Alive	0	IL4R	6.5196849970293
HNSC	TCGA-CN-6016-01A	TCGA-CN-4735-01A	negative	1737	57.9	4.825	Alive	0	IL4R	5.69482727444301
HNSC	TCGA-BA-5152-01A	TCGA-CN-4736-01A	negative	395	13.1667	1.09722	Dead	1	IL4R	6.09544977118988
HNSC	TCGA-CQ-5329-01A	TCGA-CN-4737-01A	negative	625	20.8333	1.73611	Alive	0	IL4R	6.19817980675019
HNSC	TCGA-BB-A5HY-01A	TCGA-CN-4739-01A	negative	1394	46.4667	3.87222	Dead	1	IL4R	6.57061927523651
HNSC	TCGA-CN-6998-01A	TCGA-CN-4740-01A	negative	839	27.9667	2.33056	Dead	1	IL4R	6.11787578375052
HNSC	TCGA-CR-7392-01A	TCGA-CN-4741-01A	positive	2239	74.6333	6.21944	Alive	0	IL4R	6.49884123031042
HNSC	TCGA-CN-A6V1-01A	TCGA-CN-4742-01A	negative	397	13.2333	1.10278	Dead	1	IL4R	6.88448802974188
HNSC	TCGA-BB-A6UM-01A	TCGA-CN-5355-01A	negative	1278	42.6	3.55	Alive	0	IL4R	6.33435374320532
HNSC	TCGA-CN-5361-01A	TCGA-CN-5356-01A	negative	1409	46.9667	3.91389	Alive	0	IL4R	6.7301752843847
HNSC	TCGA-BB-4223-01A	TCGA-CN-5358-01A	negative	261	8.7	0.725	Dead	1	IL4R	6.21204009797664
HNSC	TCGA-CV-7090-01A	TCGA-CN-5359-01A	negative	377	12.5667	1.04722	Dead	1	IL4R	6.92497991776076
HNSC	TCGA-CQ-7069-01A	TCGA-CN-5360-01A	negative	2169	72.3	6.025	Alive	0	IL4R	6.2247927682547
HNSC	TCGA-CV-A6JY-01A	TCGA-CN-5361-01A	negative	2120	70.6667	5.88889	Dead	1	IL4R	7.61537288980533
HNSC	TCGA-MZ-A7D7-01A	TCGA-CN-5364-01A	negative	493	16.4333	1.36944	Dead	1	IL4R	6.89604898414015
HNSC	TCGA-CQ-5333-01A	TCGA-CN-5366-01A	negative	360	12	1	Dead	1	IL4R	6.34289603673962
HNSC	TCGA-CV-7250-01A	TCGA-CN-5367-01A	negative	352	11.7333	0.977778	Dead	1	IL4R	5.99331432230327
HNSC	TCGA-CV-7438-01A	TCGA-CN-5369-01A	negative	1	0.0333333	0.00277778	Dead	1	IL4R	6.93573553079057
HNSC	TCGA-CV-A6JM-01A	TCGA-CN-5370-01A	negative	259	8.63333	0.719444	Dead	1	IL4R	6.83183038323575
HNSC	TCGA-CR-6472-01A	TCGA-CN-5373-01A	negative	1584	52.8	4.4	Alive	0	IL4R	6.33472379175422
HNSC	TCGA-QK-AA3K-01A	TCGA-CN-5374-01A	positive	1732	57.7333	4.81111	Dead	1	IL4R	6.00121901300084
HNSC	TCGA-UF-A7JH-01A	TCGA-CN-6010-01A	negative	1523	50.7667	4.23056	Alive	0	IL4R	4.95888442465641
HNSC	TCGA-F7-A61V-01A	TCGA-CN-6011-01A	negative	933	31.1	2.59167	Alive	0	IL4R	7.17038278410612
HNSC	TCGA-CQ-6219-01A	TCGA-CN-6012-01A	negative	1460	48.6667	4.05556	Alive	0	IL4R	5.14911300713633
HNSC	TCGA-CV-5966-01A	TCGA-CN-6013-01A	negative	727	24.2333	2.01944	Dead	1	IL4R	7.41978156746438
HNSC	TCGA-BA-A6DJ-01A	TCGA-CN-6016-01A	negative	1443	48.1	4.00833	Alive	0	IL4R	6.1741287353354
HNSC	TCGA-DQ-7596-01A	TCGA-CN-6017-01A	negative	853	28.4333	2.36944	Dead	1	IL4R	5.76512893131231
HNSC	TCGA-CR-7393-01A	TCGA-CN-6018-01A	negative	580	19.3333	1.61111	Dead	1	IL4R	6.51704099992769
HNSC	TCGA-HD-7831-01A	TCGA-CN-6019-01A	negative	1038	34.6	2.88333	Alive	0	IL4R	5.20297792075823
HNSC	TCGA-CN-4736-01A	TCGA-CN-6020-01A	negative	205	6.83333	0.569444	Dead	1	IL4R	7.21578244672463
HNSC	TCGA-CV-A6JN-01A	TCGA-CN-6021-01A	negative	276	9.2	0.766667	Dead	1	IL4R	4.6832416810863
HNSC	TCGA-DQ-5631-01A	TCGA-CN-6022-01A	negative	281	9.36667	0.780556	Dead	1	IL4R	7.89022353437301
HNSC	TCGA-CV-5440-01A	TCGA-CN-6023-01A	negative	1584	52.8	4.4	Alive	0	IL4R	4.8066179288778
HNSC	TCGA-HD-7754-01A	TCGA-CN-6024-01A	negative	337	11.2333	0.936111	Dead	1	IL4R	5.2867333231002
HNSC	TCGA-BA-A6DE-01A	TCGA-CN-6989-01A	negative	980	32.6667	2.72222	Dead	1	IL4R	6.19829965958037
HNSC	TCGA-UF-A71E-01A	TCGA-CN-6992-01A	negative	1066	35.5333	2.96111	Alive	0	IL4R	4.63836929867901
HNSC	TCGA-MT-A67D-01A	TCGA-CN-6994-01A	negative	1183	39.4333	3.28611	Alive	0	IL4R	7.05781631502564
HNSC	TCGA-CN-4727-01A	TCGA-CN-6995-01A	negative	112	3.73333	0.311111	Dead	1	IL4R	6.71295750930896
HNSC	TCGA-UF-A7JV-01A	TCGA-CN-6996-01A	negative	530	17.6667	1.47222	Dead	1	IL4R	7.15732672233101
HNSC	TCGA-UF-A7JT-01A	TCGA-CN-6997-01A	negative	988	32.9333	2.74444	Dead	1	IL4R	5.78546946979029
HNSC	TCGA-CQ-A4C7-01A	TCGA-CN-6998-01A	negative	357	11.9	0.991667	Dead	1	IL4R	6.57361386501831
HNSC	TCGA-P3-A6T3-01A	TCGA-CN-A497-01A	negative	1065	35.5	2.95833	Alive	0	IL4R	6.34146811954589
HNSC	TCGA-CN-5364-01A	TCGA-CN-A498-01A	negative	773	25.7667	2.14722	Dead	1	IL4R	6.19579443383132
HNSC	TCGA-CV-5971-01A	TCGA-CN-A499-01A	positive	717	23.9	1.99167	Alive	0	IL4R	6.65033519007721
HNSC	TCGA-F7-A50J-01A	TCGA-CN-A49A-01A	negative	526	17.5333	1.46111	Dead	1	IL4R	5.91636676612792
HNSC	TCGA-CQ-A4CD-01A	TCGA-CN-A49B-01A	negative	904	30.1333	2.51111	Alive	0	IL4R	6.71632699224103
HNSC	TCGA-CR-7383-01A	TCGA-CN-A49C-01A	positive	645	21.5	1.79167	Alive	0	IL4R	6.95206443390827
HNSC	TCGA-BB-7866-01A	TCGA-CN-A63T-01A	negative	225	7.5	0.625	Alive	0	IL4R	5.96913667241798
HNSC	TCGA-CN-6997-01A	TCGA-CN-A63U-01A	negative	964	32.1333	2.67778	Alive	0	IL4R	4.72613912405058
HNSC	TCGA-BA-5559-01A	TCGA-CN-A63W-01A	negative	377	12.5667	1.04722	Dead	1	IL4R	6.34419291800921
HNSC	TCGA-CV-5443-01A	TCGA-CN-A641-01A	negative	367	12.2333	1.01944	Alive	0	IL4R	5.45253283925065
HNSC	TCGA-CX-A4AQ-01A	TCGA-CN-A642-01A	negative	82	2.73333	0.227778	Dead	1	IL4R	6.26653732639144
HNSC	TCGA-D6-A6EQ-01A	TCGA-CN-A6UY-01A	positive	713	23.7667	1.98056	Alive	0	IL4R	6.45829668942674
HNSC	TCGA-BB-7861-01A	TCGA-CN-A6V1-01A	positive	603	20.1	1.675	Alive	0	IL4R	6.28042002735341
HNSC	TCGA-UF-A7JS-01A	TCGA-CN-A6V3-01A	negative	742	24.7333	2.06111	Alive	0	IL4R	6.70209786418677
HNSC	TCGA-CQ-5334-01A	TCGA-CN-A6V6-01A	positive	635	21.1667	1.76389	Alive	0	IL4R	6.44233312332975
HNSC	TCGA-CV-A45P-01A	TCGA-CN-A6V7-01A	positive	594	19.8	1.65	Alive	0	IL4R	5.69166257246284
HNSC	TCGA-CV-A468-01A	TCGA-CQ-5323-01A	positive	1466	48.8667	4.07222	Alive	0	IL4R	6.69757228846676
HNSC	TCGA-CR-7367-01A	TCGA-CQ-5324-01A	negative	1593	53.1	4.425	Alive	0	IL4R	6.7901620992648
HNSC	TCGA-UF-A7JK-01A	TCGA-CQ-5325-01A	negative	654	21.8	1.81667	Dead	1	IL4R	6.05549936581374
HNSC	TCGA-CV-5979-01A	TCGA-CQ-5326-01A	negative	89	2.96667	0.247222	Dead	1	IL4R	6.01883221067381
HNSC	TCGA-CN-4737-01A	TCGA-CQ-5327-01A	negative	1660	55.3333	4.61111	Alive	0	IL4R	6.68077301924661
HNSC	TCGA-BA-A6DB-01A	TCGA-CQ-5329-01A	negative	2143	71.4333	5.95278	Alive	0	IL4R	6.61948931059625
HNSC	TCGA-CV-7418-01A	TCGA-CQ-5330-01A	negative	1897	63.2333	5.26944	Alive	0	IL4R	6.53918983647423
HNSC	TCGA-CQ-7065-01A	TCGA-CQ-5331-01A	negative	1399	46.6333	3.88611	Alive	0	IL4R	6.53987997835168
HNSC	TCGA-UF-A718-01A	TCGA-CQ-5333-01A	negative	341	11.3667	0.947222	Dead	1	IL4R	6.35983036654864
HNSC	TCGA-P3-A6SX-01A	TCGA-CQ-5334-01A	negative	129	4.3	0.358333	Dead	1	IL4R	7.26043784943865
HNSC	TCGA-CN-A63U-01A	TCGA-CQ-6218-01A	negative	1253	41.7667	3.48056	Alive	0	IL4R	6.0292099130093
HNSC	TCGA-HD-8634-01A	TCGA-CQ-6219-01A	negative	479	15.9667	1.33056	Dead	1	IL4R	6.45191003130475
HNSC	TCGA-QK-A6IF-01A	TCGA-CQ-6220-01A	negative	985	32.8333	2.73611	Dead	1	IL4R	6.90927028097988
HNSC	TCGA-CN-6017-01A	TCGA-CQ-6221-01A	negative	1000	33.3333	2.77778	Alive	0	IL4R	5.91534401874766
HNSC	TCGA-CR-7373-01A	TCGA-CQ-6222-01A	negative	2016	67.2	5.6	Alive	0	IL4R	6.03644179150446
HNSC	TCGA-BB-4217-01A	TCGA-CQ-6223-01A	negative	1428	47.6	3.96667	Alive	0	IL4R	7.16732581039436
HNSC	TCGA-CV-7252-01A	TCGA-CQ-6224-01A	negative	1721	57.3667	4.78056	Alive	0	IL4R	6.49620346959098
HNSC	TCGA-CQ-A4CI-01A	TCGA-CQ-6225-01A	negative	403	13.4333	1.11944	Dead	1	IL4R	5.07670017683069
HNSC	TCGA-KU-A66T-01A	TCGA-CQ-6227-01A	negative	129	4.3	0.358333	Dead	1	IL4R	6.3628853839992
HNSC	TCGA-CV-A464-01A	TCGA-CQ-6228-01A	negative	456	15.2	1.26667	Dead	1	IL4R	4.94368695159709
HNSC	TCGA-CN-4741-01A	TCGA-CQ-6229-01A	negative	1179	39.3	3.275	Alive	0	IL4R	5.84034992876267
HNSC	TCGA-CR-7368-01A	TCGA-CQ-7063-01A	negative	2133	71.1	5.925	Alive	0	IL4R	7.15446878270099
HNSC	TCGA-BA-A4II-01A	TCGA-CQ-7065-01A	negative	1628	54.2667	4.52222	Alive	0	IL4R	5.71839724779836
HNSC	TCGA-BA-A4IF-01A	TCGA-CQ-7067-01A	negative	509	16.9667	1.41389	Alive	0	IL4R	7.2715302587281
HNSC	TCGA-QK-A64Z-01A	TCGA-CQ-7068-01A	negative	1309	43.6333	3.63611	Alive	0	IL4R	6.31125787425054
HNSC	TCGA-CV-6933-01A	TCGA-CQ-7069-01A	negative	1274	42.4667	3.53889	Alive	0	IL4R	8.0127066570201
HNSC	TCGA-CX-7085-01A	TCGA-CQ-7071-01A	negative	1311	43.7	3.64167	Alive	0	IL4R	6.41224972986916
HNSC	TCGA-CQ-7063-01A	TCGA-CQ-7072-01A	negative	2359	78.6333	6.55278	Alive	0	IL4R	5.77961168241713
HNSC	TCGA-CV-6942-01A	TCGA-CQ-A4C6-01A	negative	1353	45.1	3.75833	Alive	0	IL4R	6.95444294361775
HNSC	TCGA-UF-A71A-06A	TCGA-CQ-A4C7-01A	negative	353	11.7667	0.980556	Dead	1	IL4R	6.07505550454122
HNSC	TCGA-UF-A71A-01A	TCGA-CQ-A4C9-01A	negative	707	23.5667	1.96389	Alive	0	IL4R	6.40136594369431
HNSC	TCGA-QK-A8Z7-01A	TCGA-CQ-A4CB-01A	negative	893	29.7667	2.48056	Alive	0	IL4R	7.24489561939308
HNSC	TCGA-CV-6960-01A	TCGA-CQ-A4CD-01A	negative	1022	34.0667	2.83889	Alive	0	IL4R	7.08638996838947
HNSC	TCGA-CV-A45W-01A	TCGA-CQ-A4CE-01A	negative	897	29.9	2.49167	Alive	0	IL4R	6.58614172241453
HNSC	TCGA-CV-7422-01A	TCGA-CQ-A4CG-01A	negative	430	14.3333	1.19444	Dead	1	IL4R	6.64399179673514
HNSC	TCGA-CV-7235-01A	TCGA-CQ-A4CH-01A	negative	379	12.6333	1.05278	Dead	1	IL4R	7.53345199601642
HNSC	TCGA-CN-6024-01A	TCGA-CQ-A4CI-01A	negative	950	31.6667	2.63889	Alive	0	IL4R	5.56747243491361
HNSC	TCGA-CN-4729-01A	TCGA-CR-5243-01A	positive	2562	85.4	7.11667	Alive	0	IL4R	6.54114618898511
HNSC	TCGA-CN-5366-01A	TCGA-CR-5247-01A	negative	358	11.9333	0.994444	Alive	0	IL4R	5.36599691541972
HNSC	TCGA-CV-A45X-01A	TCGA-CR-5248-01A	positive	1663	55.4333	4.61944	Alive	0	IL4R	6.22804134938451
HNSC	TCGA-BB-7863-01A	TCGA-CR-5249-01A	positive	1152	38.4	3.2	Alive	0	IL4R	6.84508102028483
HNSC	TCGA-D6-6826-01A	TCGA-CR-5250-01A	positive	799	26.6333	2.21944	Alive	0	IL4R	7.22292141986467
HNSC	TCGA-HD-7832-01A	TCGA-CR-6467-01A	negative	1777	59.2333	4.93611	Alive	0	IL4R	5.63780729058377
HNSC	TCGA-QK-A6IG-01A	TCGA-CR-6470-01A	positive	1521	50.7	4.225	Alive	0	IL4R	5.27556211002979
HNSC	TCGA-CV-6950-01A	TCGA-CR-6471-01A	negative	1202	40.0667	3.33889	Dead	1	IL4R	7.1481633498878
HNSC	TCGA-UF-A71D-01A	TCGA-CR-6472-01A	positive	1050	35	2.91667	Alive	0	IL4R	5.22537134285843
HNSC	TCGA-CN-6022-01A	TCGA-CR-6473-01A	positive	1125	37.5	3.125	Alive	0	IL4R	5.43149927573577
HNSC	TCGA-CN-A498-01A	TCGA-CR-6474-01A	negative	564	18.8	1.56667	Dead	1	IL4R	6.23166472324417
HNSC	TCGA-CN-4730-01A	TCGA-CR-6477-01A	negative	514	17.1333	1.42778	Alive	0	IL4R	6.17042184417173
HNSC	TCGA-BB-8601-01A	TCGA-CR-6478-01A	negative	183	6.1	0.508333	Dead	1	IL4R	6.67836633137929
HNSC	TCGA-D6-A6EP-01A	TCGA-CR-6480-01A	positive	362	12.0667	1.00556	Alive	0	IL4R	7.23332535612362
HNSC	TCGA-MT-A51X-01A	TCGA-CR-6481-01A	positive	311	10.3667	0.863889	Alive	0	IL4R	7.20323933788695
HNSC	TCGA-P3-A5QE-01A	TCGA-CR-6482-01A	positive	345	11.5	0.958333	Alive	0	IL4R	5.91383007368432
HNSC	TCGA-CN-6995-01A	TCGA-CR-6484-01A	negative	354	11.8	0.983333	Alive	0	IL4R	6.74138204017366
HNSC	TCGA-P3-A6SW-01A	TCGA-CR-6487-01A	positive	234	7.8	0.65	Alive	0	IL4R	4.74062539358993
HNSC	TCGA-P3-A5Q5-01A	TCGA-CR-6488-01A	negative	379	12.6333	1.05278	Alive	0	IL4R	6.65992170496791
HNSC	TCGA-QK-A6II-01A	TCGA-CR-6491-01A	negative	693	23.1	1.925	Alive	0	IL4R	6.01070152656821
HNSC	TCGA-UF-A7JF-01A	TCGA-CR-6492-01A	negative	479	15.9667	1.33056	Alive	0	IL4R	6.95174979984929
HNSC	TCGA-CN-4725-01A	TCGA-CR-6493-01A	negative	282	9.4	0.783333	Dead	1	IL4R	6.57349268589343
HNSC	TCGA-D6-6827-01A	TCGA-CR-7364-01A	negative	1435	47.8333	3.98611	Alive	0	IL4R	6.38915893120355
HNSC	TCGA-CV-5442-01A	TCGA-CR-7365-01A	negative	1191	39.7	3.30833	Alive	0	IL4R	6.77850954460572
HNSC	TCGA-CX-7219-01A	TCGA-CR-7367-01A	negative	1440	48	4	Alive	0	IL4R	6.95864666879241
HNSC	TCGA-CV-A461-01A	TCGA-CR-7368-01A	positive	1245	41.5	3.45833	Alive	0	IL4R	6.98287039863422
HNSC	TCGA-QK-A8ZB-01A	TCGA-CR-7369-01A	positive	1090	36.3333	3.02778	Dead	1	IL4R	6.88994316943117
HNSC	TCGA-QK-A6VC-01A	TCGA-CR-7370-01A	negative	105	3.5	0.291667	Alive	0	IL4R	3.96368681333433
HNSC	TCGA-BA-6872-01A	TCGA-CR-7371-01A	negative	94	3.13333	0.261111	Dead	1	IL4R	6.21420253467271
HNSC	TCGA-CV-5439-01A	TCGA-CR-7372-01A	negative	759	25.3	2.10833	Alive	0	IL4R	6.17928212768169
HNSC	TCGA-DQ-7591-01A	TCGA-CR-7373-01A	negative	889	29.6333	2.46944	Alive	0	IL4R	7.28306334300555
HNSC	TCGA-CR-7386-01A	TCGA-CR-7374-01A	negative	30	1	0.0833333	Alive	0	IL4R	4.23366568889105
HNSC	TCGA-CV-A6K1-01A	TCGA-CR-7376-01A	negative	972	32.4	2.7	Alive	0	IL4R	6.65930523081986
HNSC	TCGA-CV-6954-01A	TCGA-CR-7377-01A	negative	279	9.3	0.775	Dead	1	IL4R	6.76875599522188
HNSC	TCGA-CV-6961-01A	TCGA-CR-7379-01A	negative	1036	34.5333	2.87778	Alive	0	IL4R	6.23173767389163
HNSC	TCGA-CQ-5325-01A	TCGA-CR-7380-01A	negative	606	20.2	1.68333	Dead	1	IL4R	7.20921647125166
HNSC	TCGA-CV-6003-01A	TCGA-CR-7382-01A	negative	796	26.5333	2.21111	Alive	0	IL4R	6.80910698983426
HNSC	TCGA-WA-A7H4-01A	TCGA-CR-7383-01A	negative	521	17.3667	1.44722	Dead	1	IL4R	5.73037367124192
HNSC	TCGA-D6-6825-01A	TCGA-CR-7385-01A	positive	997	33.2333	2.76944	Alive	0	IL4R	6.84481872795333
HNSC	TCGA-D6-A6EO-01A	TCGA-CR-7386-01A	negative	1430	47.6667	3.97222	Alive	0	IL4R	5.24807177573468
HNSC	TCGA-CV-A6JD-01A	TCGA-CR-7388-01A	negative	823	27.4333	2.28611	Dead	1	IL4R	6.39762158699602
HNSC	TCGA-HD-8224-01A	TCGA-CR-7389-01A	negative	392	13.0667	1.08889	Alive	0	IL4R	5.69476321278311
HNSC	TCGA-CN-4742-01A	TCGA-CR-7390-01A	negative	1508	50.2667	4.18889	Alive	0	IL4R	6.75831117312867
HNSC	TCGA-CV-7429-01A	TCGA-CR-7391-01A	negative	913	30.4333	2.53611	Alive	0	IL4R	6.09052531548455
HNSC	TCGA-P3-A5Q6-01A	TCGA-CR-7392-01A	negative	1425	47.5	3.95833	Alive	0	IL4R	6.53567196602522
HNSC	TCGA-P3-A5QF-01A	TCGA-CR-7393-01A	negative	993	33.1	2.75833	Alive	0	IL4R	6.05475732912281
HNSC	TCGA-CN-5355-01A	TCGA-CR-7394-01A	negative	1346	44.8667	3.73889	Alive	0	IL4R	6.46289811589144
HNSC	TCGA-CR-7372-01A	TCGA-CR-7395-01A	negative	930	31	2.58333	Alive	0	IL4R	6.6471245172435
HNSC	TCGA-DQ-7589-01A	TCGA-CR-7397-01A	negative	754	25.1333	2.09444	Alive	0	IL4R	7.12680873540772
HNSC	TCGA-P3-A6T5-01A	TCGA-CR-7398-01A	negative	156	5.2	0.433333	Alive	0	IL4R	5.06094230351058
HNSC	TCGA-CR-6478-01A	TCGA-CR-7399-01A	negative	181	6.03333	0.502778	Alive	0	IL4R	5.5734533004862
HNSC	TCGA-CV-A45Y-01A	TCGA-CR-7401-01A	negative	1077	35.9	2.99167	Alive	0	IL4R	6.44550821701801
HNSC	TCGA-CR-6482-01A	TCGA-CR-7402-01A	negative	911	30.3667	2.53056	Alive	0	IL4R	6.33631374127742
HNSC	TCGA-F7-A624-01A	TCGA-CR-7404-01A	positive	1472	49.0667	4.08889	Alive	0	IL4R	6.42533173394575
HNSC	TCGA-CX-7082-01A	TCGA-CV-5430-01A	negative	4241	141.367	11.7806	Alive	0	IL4R	5.8567566723929
HNSC	TCGA-CN-6996-01A	TCGA-CV-5431-01A	negative	522	17.4	1.45	Dead	1	IL4R	5.68708869068927
HNSC	TCGA-QK-A652-01A	TCGA-CV-5432-01A	negative	3930	131	10.9167	Alive	0	IL4R	5.49891141954452
HNSC	TCGA-TN-A7HL-01A	TCGA-CV-5434-01A	negative	3314	110.467	9.20556	Dead	1	IL4R	5.01586772276297
HNSC	TCGA-CV-A6JZ-01A	TCGA-CV-5435-01A	negative	2319	77.3	6.44167	Dead	1	IL4R	6.03478575958798
HNSC	TCGA-CV-5444-01A	TCGA-CV-5436-01A	negative	584	19.4667	1.62222	Dead	1	IL4R	5.13192279331894
HNSC	TCGA-CV-6934-01A	TCGA-CV-5439-01A	negative	546	18.2	1.51667	Dead	1	IL4R	7.20806166362735
HNSC	TCGA-CV-5977-01A	TCGA-CV-5440-01A	negative	3270	109	9.08333	Alive	0	IL4R	4.83205452779272
HNSC	TCGA-CN-4731-01A	TCGA-CV-5441-01A	negative	2886	96.2	8.01667	Alive	0	IL4R	6.36130165349003
HNSC	TCGA-MT-A67F-01A	TCGA-CV-5442-01A	positive	2327	77.5667	6.46389	Alive	0	IL4R	7.33848859652628
HNSC	TCGA-CR-7388-01A	TCGA-CV-5443-01A	positive	2784	92.8	7.73333	Alive	0	IL4R	6.84920991339103
HNSC	TCGA-F7-8489-01A	TCGA-CV-5444-01A	negative	2437	81.2333	6.76944	Alive	0	IL4R	6.55673135040867
HNSC	TCGA-CV-7255-01A	TCGA-CV-5966-01A	negative	545	18.1667	1.51389	Dead	1	IL4R	6.71677557118753
HNSC	TCGA-CR-7380-01A	TCGA-CV-5971-01A	positive	701	23.3667	1.94722	Alive	0	IL4R	5.80817135944125
HNSC	TCGA-DQ-5625-01A	TCGA-CV-5973-01A	negative	2641	88.0333	7.33611	Alive	0	IL4R	5.86943468306865
HNSC	TCGA-CR-7389-01A	TCGA-CV-5977-01A	negative	1840	61.3333	5.11111	Alive	0	IL4R	7.54002881960812
HNSC	TCGA-RS-A6TP-01A	TCGA-CV-5979-01A	negative	1315	43.8333	3.65278	Alive	0	IL4R	6.55518575835909
HNSC	TCGA-UF-A7JC-01A	TCGA-CV-6003-01A	negative	1665	55.5	4.625	Alive	0	IL4R	6.61543689695524
HNSC	TCGA-CN-5373-01A	TCGA-CV-6433-01A	positive	641	21.3667	1.78056	Alive	0	IL4R	6.27334617283165
HNSC	TCGA-CN-6992-01A	TCGA-CV-6436-01A	negative	1899	63.3	5.275	Alive	0	IL4R	5.01069481389741
HNSC	TCGA-BA-A4IG-01A	TCGA-CV-6441-01A	negative	292	9.73333	0.811111	Dead	1	IL4R	5.89226229485517
HNSC	TCGA-CN-5370-01A	TCGA-CV-6933-01A	negative	2741	91.3667	7.61389	Dead	1	IL4R	5.88273596571127
HNSC	TCGA-CN-6018-01A	TCGA-CV-6934-01A	negative	65	2.16667	0.180556	Dead	1	IL4R	6.57018511261939
HNSC	TCGA-D6-A4Z9-01A	TCGA-CV-6936-01A	negative	166	5.53333	0.461111	Dead	1	IL4R	6.74473294620674
HNSC	TCGA-UF-A7JO-01A	TCGA-CV-6938-01A	negative	144	4.8	0.4	Dead	1	IL4R	6.98841202572479
HNSC	TCGA-CV-7261-01A	TCGA-CV-6940-01A	negative	804	26.8	2.23333	Dead	1	IL4R	5.89219671046548
HNSC	TCGA-BB-8596-01A	TCGA-CV-6941-01A	negative	342	11.4	0.95	Dead	1	IL4R	6.13270021496382
HNSC	TCGA-CV-7099-01A	TCGA-CV-6942-01A	negative	4282	142.733	11.8944	Alive	0	IL4R	5.65665367408538
HNSC	TCGA-IQ-A6SH-01A	TCGA-CV-6948-01A	negative	1289	42.9667	3.58056	Dead	1	IL4R	4.36918028934083
HNSC	TCGA-CN-5360-01A	TCGA-CV-6950-01A	negative	459	15.3	1.275	Dead	1	IL4R	6.09344186220509
HNSC	TCGA-BB-4224-01A	TCGA-CV-6952-01A	negative	185	6.16667	0.513889	Dead	1	IL4R	6.6415648140569
HNSC	TCGA-CV-6441-01A	TCGA-CV-6953-01A	negative	1641	54.7	4.55833	Dead	1	IL4R	6.5638918020204
HNSC	TCGA-H7-A76A-01A	TCGA-CV-6954-01A	negative	2002	66.7333	5.56111	Dead	1	IL4R	5.14044738674872
HNSC	TCGA-CQ-5327-01A	TCGA-CV-6956-01A	negative	217	7.23333	0.602778	Dead	1	IL4R	6.13702391187882
HNSC	TCGA-CV-7102-01A	TCGA-CV-6959-01A	negative	256	8.53333	0.711111	Dead	1	IL4R	6.78693608702495
HNSC	TCGA-CN-A6V6-01A	TCGA-CV-6960-01A	negative	862	28.7333	2.39444	Dead	1	IL4R	7.04617125528895
HNSC	TCGA-HD-7229-01A	TCGA-CV-6961-01A	positive	76	2.53333	0.211111	Dead	1	IL4R	7.5025239432513
HNSC	TCGA-CQ-6227-01A	TCGA-CV-6962-01A	negative	126	4.2	0.35	Dead	1	IL4R	4.04625530644878
HNSC	TCGA-CN-A63W-01A	TCGA-CV-7090-01A	negative	5252	175.067	14.5889	Alive	0	IL4R	7.03387446140182
HNSC	TCGA-CQ-A4C6-01A	TCGA-CV-7095-01A	negative	572	19.0667	1.58889	Dead	1	IL4R	6.81631042178552
HNSC	TCGA-CN-4726-01A	TCGA-CV-7099-01A	negative	243	8.1	0.675	Dead	1	IL4R	6.47579664880219
HNSC	TCGA-KU-A66S-01A	TCGA-CV-7102-01A	negative	56	1.86667	0.155556	Dead	1	IL4R	5.58813294360128
HNSC	TCGA-D6-8568-01A	TCGA-CV-7104-01A	negative	393	13.1	1.09167	Dead	1	IL4R	6.89821681900407
HNSC	TCGA-CR-6491-01A	TCGA-CV-7183-01A	negative	3981	132.7	11.0583	Alive	0	IL4R	5.54159227506718
HNSC	TCGA-CN-A49A-01A	TCGA-CV-7235-01A	negative	2347	78.2333	6.51944	Alive	0	IL4R	6.83892782265316
HNSC	TCGA-CN-A641-01A	TCGA-CV-7238-01A	negative	2727	90.9	7.575	Alive	0	IL4R	6.70934578356232
HNSC	TCGA-IQ-7632-01A	TCGA-CV-7250-01A	negative	2900	96.6667	8.05556	Dead	1	IL4R	6.25181754087696
HNSC	TCGA-CN-A6UY-01A	TCGA-CV-7252-01A	negative	151	5.03333	0.419444	Dead	1	IL4R	6.98576908902403
HNSC	TCGA-CN-5367-01A	TCGA-CV-7253-01A	negative	361	12.0333	1.00278	Dead	1	IL4R	5.36307994190099
HNSC	TCGA-CR-7364-01A	TCGA-CV-7255-01A	negative	64	2.13333	0.177778	Dead	1	IL4R	7.29403160471661
HNSC	TCGA-DQ-7594-01A	TCGA-CV-7261-01A	negative	1512	50.4	4.2	Alive	0	IL4R	4.56557280579973
HNSC	TCGA-CV-7434-01A	TCGA-CV-7409-01A	negative	543	18.1	1.50833	Dead	1	IL4R	5.97437558201664
HNSC	TCGA-QK-A6VB-01A	TCGA-CV-7413-01A	negative	294	9.8	0.816667	Dead	1	IL4R	6.28346252523395
HNSC	TCGA-D6-6824-01A	TCGA-CV-7414-01A	negative	14	0.466667	0.0388889	Dead	1	IL4R	5.97315892752192
HNSC	TCGA-CQ-6218-01A	TCGA-CV-7416-01A	negative	763	25.4333	2.11944	Dead	1	IL4R	6.56405648366159
HNSC	TCGA-C9-A47Z-01A	TCGA-CV-7418-01A	negative	789	26.3	2.19167	Dead	1	IL4R	4.70567938217098
HNSC	TCGA-CV-5431-01A	TCGA-CV-7421-01A	negative	2	0.0666667	0.00555556	Dead	1	IL4R	5.56755761607287
HNSC	TCGA-CV-A45Q-01A	TCGA-CV-7422-01A	negative	1037	34.5667	2.88056	Dead	1	IL4R	5.80654060007922
HNSC	TCGA-CV-7435-01A	TCGA-CV-7427-01A	negative	4760	158.667	13.2222	Dead	1	IL4R	7.48852545252052
HNSC	TCGA-CN-A6V7-01A	TCGA-CV-7429-01A	negative	107	3.56667	0.297222	Dead	1	IL4R	6.36450589870884
HNSC	TCGA-QK-AA3J-01A	TCGA-CV-7432-01A	negative	2570	85.6667	7.13889	Dead	1	IL4R	6.53658448516321
HNSC	TCGA-DQ-7593-01A	TCGA-CV-7433-01A	negative	601	20.0333	1.66944	Dead	1	IL4R	6.83061407692285
HNSC	TCGA-CR-7390-01A	TCGA-CV-7434-01A	negative	218	7.26667	0.605556	Dead	1	IL4R	7.2066432239834
HNSC	TCGA-CQ-A4CB-01A	TCGA-CV-7435-01A	negative	4680	156	13	Dead	1	IL4R	6.17630082882666
HNSC	TCGA-UF-A7JJ-01A	TCGA-CV-7438-01A	negative	194	6.46667	0.538889	Dead	1	IL4R	5.82364492415424
HNSC	TCGA-CN-6994-01A	TCGA-CV-A45O-01A	negative	851	28.3667	2.36389	Alive	0	IL4R	6.37108834185738
HNSC	TCGA-CR-5247-01A	TCGA-CV-A45P-01A	negative	639	21.3	1.775	Alive	0	IL4R	6.67147171661394
HNSC	TCGA-CN-6023-01A	TCGA-CV-A45Q-01A	negative	5152	171.733	14.3111	Dead	1	IL4R	5.51472825421118
HNSC	TCGA-CQ-A4C9-01A	TCGA-CV-A45R-01A	negative	5480	182.667	15.2222	Alive	0	IL4R	6.16778140834099
HNSC	TCGA-BA-5558-01A	TCGA-CV-A45T-01A	negative	4856	161.867	13.4889	Dead	1	IL4R	6.39520507350061
HNSC	TCGA-CV-A6JT-01A	TCGA-CV-A45U-01A	negative	1079	35.9667	2.99722	Dead	1	IL4R	6.28906349422356
HNSC	TCGA-MT-A51W-01A	TCGA-CV-A45V-01A	negative	32	1.06667	0.0888889	Dead	1	IL4R	6.61085063025785
HNSC	TCGA-CQ-7071-01A	TCGA-CV-A45W-01A	negative	1398	46.6	3.88333	Dead	1	IL4R	4.27382916071176
HNSC	TCGA-CN-A49B-01A	TCGA-CV-A45X-01A	negative	198	6.6	0.55	Dead	1	IL4R	6.89031413959181
HNSC	TCGA-CV-A465-01A	TCGA-CV-A45Y-01A	negative	2703	90.1	7.50833	Dead	1	IL4R	6.21006150885743
HNSC	TCGA-BA-4075-01A	TCGA-CV-A45Z-01A	negative	1466	48.8667	4.07222	Dead	1	IL4R	5.58962568145869
HNSC	TCGA-BA-5556-01A	TCGA-CV-A460-01A	negative	1838	61.2667	5.10556	Dead	1	IL4R	6.52490366561388
HNSC	TCGA-CN-6013-01A	TCGA-CV-A461-01A	negative	2064	68.8	5.73333	Dead	1	IL4R	6.31113069572355
HNSC	TCGA-CN-4728-01A	TCGA-CV-A463-01A	negative	23	0.766667	0.0638889	Dead	1	IL4R	5.76234881564413
HNSC	TCGA-BA-6870-01A	TCGA-CV-A464-01A	negative	1722	57.4	4.78333	Alive	0	IL4R	6.45220004940622
HNSC	TCGA-T2-A6X2-01A	TCGA-CV-A465-01A	negative	215	7.16667	0.597222	Dead	1	IL4R	7.02259973535793
HNSC	TCGA-4P-AA8J-01A	TCGA-CV-A468-01A	negative	464	15.4667	1.28889	Dead	1	IL4R	6.41705417151752
HNSC	TCGA-CN-A497-01A	TCGA-CV-A6JD-01A	negative	182	6.06667	0.505556	Dead	1	IL4R	7.23986389390541
HNSC	TCGA-HD-A4C1-01A	TCGA-CV-A6JE-01A	negative	1075	35.8333	2.98611	Alive	0	IL4R	5.66934997465355
HNSC	TCGA-CQ-5324-01A	TCGA-CV-A6JM-01A	negative	194	6.46667	0.538889	Dead	1	IL4R	5.93977430285628
HNSC	TCGA-CV-7238-01A	TCGA-CV-A6JN-01A	negative	906	30.2	2.51667	Alive	0	IL4R	6.17127289070399
HNSC	TCGA-F7-A50I-01A	TCGA-CV-A6JU-01A	negative	110	3.66667	0.305556	Alive	0	IL4R	5.34359614211752
HNSC	TCGA-F7-A61S-01A	TCGA-CV-A6JY-01A	negative	646	21.5333	1.79444	Alive	0	IL4R	6.48477295782638
HNSC	TCGA-CV-A45U-01A	TCGA-CV-A6JZ-01A	negative	714	23.8	1.98333	Alive	0	IL4R	5.73008015772213
HNSC	TCGA-P3-A6T7-01A	TCGA-CV-A6K1-01A	negative	685	22.8333	1.90278	Alive	0	IL4R	7.04547901147525
HNSC	TCGA-BA-4076-01A	TCGA-CX-7082-01A	negative	11	0.366667	0.0305556	Dead	1	IL4R	4.2183472092785
HNSC	TCGA-BA-5557-01A	TCGA-CX-7085-01A	negative	321	10.7	0.891667	Alive	0	IL4R	6.36415917404774
HNSC	TCGA-CN-4739-01A	TCGA-CX-7086-01A	negative	573	19.1	1.59167	Alive	0	IL4R	6.86110676230662
HNSC	TCGA-CV-6952-01A	TCGA-CX-7219-01A	negative	1045	34.8333	2.90278	Alive	0	IL4R	6.5300676200458
HNSC	TCGA-BB-7872-01A	TCGA-CX-A4AQ-01A	negative	1555	51.8333	4.31944	Alive	0	IL4R	6.57914997095744
HNSC	TCGA-P3-A5QA-01A	TCGA-D6-6515-01A	negative	403	13.4333	1.11944	Dead	1	IL4R	6.4463885811617
HNSC	TCGA-F7-7848-01A	TCGA-D6-6516-01A	negative	773	25.7667	2.14722	Alive	0	IL4R	7.0565434288634
HNSC	TCGA-UF-A7J9-01A	TCGA-D6-6517-01A	negative	292	9.73333	0.811111	Alive	0	IL4R	6.56078678178274
HNSC	TCGA-CR-7391-01A	TCGA-D6-6823-01A	negative	701	23.3667	1.94722	Alive	0	IL4R	6.60377468646397
HNSC	TCGA-CV-A45T-01A	TCGA-D6-6824-01A	negative	77	2.56667	0.213889	Alive	0	IL4R	6.40570651441798
HNSC	TCGA-CQ-6221-01A	TCGA-D6-6825-01A	negative	491	16.3667	1.36389	Alive	0	IL4R	7.05559480481865
HNSC	TCGA-D6-8569-01A	TCGA-D6-6826-01A	negative	348	11.6	0.966667	Dead	1	IL4R	7.5488604311765
HNSC	TCGA-CV-6436-01A	TCGA-D6-6827-01A	negative	568	18.9333	1.57778	Alive	0	IL4R	5.24603558364399
HNSC	TCGA-CR-7369-01A	TCGA-D6-8568-01A	negative	759	25.3	2.10833	Alive	0	IL4R	6.34510181637659
HNSC	TCGA-F7-A50G-01A	TCGA-D6-8569-01A	negative	770	25.6667	2.13889	Alive	0	IL4R	7.06027981356221
HNSC	TCGA-QK-A8ZA-01A	TCGA-D6-A4Z9-01A	negative	539	17.9667	1.49722	Alive	0	IL4R	6.41364992889811
HNSC	TCGA-CR-7370-01A	TCGA-D6-A4ZB-01A	negative	376	12.5333	1.04444	Alive	0	IL4R	6.28402360165435
HNSC	TCGA-CN-A6V3-01A	TCGA-D6-A6EK-01A	negative	875	29.1667	2.43056	Alive	0	IL4R	5.04791785768687
HNSC	TCGA-TN-A7HI-01A	TCGA-D6-A6EM-01A	negative	232	7.73333	0.644444	Alive	0	IL4R	5.75229901697634
HNSC	TCGA-BA-5555-01A	TCGA-D6-A6EN-01A	negative	687	22.9	1.90833	Alive	0	IL4R	6.1987259405941
HNSC	TCGA-CR-6467-01A	TCGA-D6-A6EO-01A	negative	759	25.3	2.10833	Alive	0	IL4R	6.24060627378908
HNSC	TCGA-DQ-7588-01A	TCGA-D6-A6EP-01A	negative	424	14.1333	1.17778	Alive	0	IL4R	4.29714004807615
HNSC	TCGA-CV-6940-01A	TCGA-D6-A6ES-01A	negative	389	12.9667	1.08056	Alive	0	IL4R	6.05774051496148
HNSC	TCGA-T2-A6WX-01A	TCGA-D6-A74Q-01A	negative	710	23.6667	1.97222	Alive	0	IL4R	6.08621267123957
HNSC	TCGA-CV-6956-01A	TCGA-DQ-5624-01A	negative	1778	59.2667	4.93889	Alive	0	IL4R	5.93564832306742
HNSC	TCGA-D6-6515-01A	TCGA-DQ-5625-01A	negative	1133	37.7667	3.14722	Dead	1	IL4R	6.83288
HNSC	TCGA-CQ-7068-01A	TCGA-DQ-5629-01A	negative	941	31.3667	2.61389	Dead	1	IL4R	5.56734769628426
HNSC	TCGA-P3-A6T8-01A	TCGA-DQ-5630-01A	negative	1030	34.3333	2.86111	Alive	0	IL4R	6.83864676249113
HNSC	TCGA-F7-A61W-01A	TCGA-DQ-5631-01A	negative	548	18.2667	1.52222	Dead	1	IL4R	6.68772559734675
HNSC	TCGA-CV-5973-01A	TCGA-DQ-7588-01A	negative	427	14.2333	1.18611	Dead	1	IL4R	6.39554613109503
HNSC	TCGA-CN-6012-01A	TCGA-DQ-7589-01A	negative	1409	46.9667	3.91389	Alive	0	IL4R	5.73316721201628
HNSC	TCGA-IQ-A61H-01A	TCGA-DQ-7590-01A	positive	1413	47.1	3.925	Alive	0	IL4R	6.97819
HNSC	TCGA-CQ-6225-01A	TCGA-DQ-7591-01A	negative	622	20.7333	1.72778	Alive	0	IL4R	5.42378319927695
HNSC	TCGA-CV-A45R-01A	TCGA-DQ-7592-01A	negative	1143	38.1	3.175	Alive	0	IL4R	6.87720191060157
HNSC	TCGA-DQ-5630-01A	TCGA-DQ-7593-01A	positive	1224	40.8	3.4	Alive	0	IL4R	6.2865171022156
HNSC	TCGA-P3-A6T6-01A	TCGA-DQ-7594-01A	positive	1218	40.6	3.38333	Alive	0	IL4R	6.89841879066217
HNSC	TCGA-CR-7402-01A	TCGA-DQ-7595-01A	negative	1190	39.6667	3.30556	Alive	0	IL4R	5.9260777206029
HNSC	TCGA-HD-A6HZ-01A	TCGA-DQ-7596-01A	positive	1265	42.1667	3.51389	Alive	0	IL4R	6.62545899778408
HNSC	TCGA-CN-6020-01A	TCGA-F7-7848-01A	negative	1131	37.7	3.14167	Alive	0	IL4R	5.96837649720413
HNSC	TCGA-CV-6936-01A	TCGA-F7-8298-01A	negative	995	33.1667	2.76389	Alive	0	IL4R	6.77380780275144
HNSC	TCGA-T2-A6WZ-01A	TCGA-F7-8489-01A	negative	658	21.9333	1.82778	Alive	0	IL4R	7.11296904939053
HNSC	TCGA-CV-A45V-01A	TCGA-F7-A50G-01A	negative	616	20.5333	1.71111	Alive	0	IL4R	5.85793373365384
HNSC	TCGA-CV-5436-01A	TCGA-F7-A50I-01A	negative	92	3.06667	0.255556	Alive	0	IL4R	6.15985
HNSC	TCGA-CN-4723-01A	TCGA-F7-A50J-01A	negative	947	31.5667	2.63056	Alive	0	IL4R	6.43263376227083
HNSC	TCGA-CV-7416-01A	TCGA-F7-A61S-01A	negative	576	19.2	1.6	Alive	0	IL4R	6.94340799577537
HNSC	TCGA-CQ-6220-01A	TCGA-F7-A61V-01A	negative	759	25.3	2.10833	Alive	0	IL4R	5.68461118095757
HNSC	TCGA-UF-A7JA-01A	TCGA-F7-A61W-01A	negative	14	0.466667	0.0388889	Alive	0	IL4R	6.73290817513783
HNSC	TCGA-CR-6481-01A	TCGA-F7-A620-01A	negative	543	18.1	1.50833	Alive	0	IL4R	6.98606159692148
HNSC	TCGA-CR-6487-01A	TCGA-F7-A622-01A	negative	359	11.9667	0.997222	Dead	1	IL4R	5.73991559246805
HNSC	TCGA-CV-6962-01A	TCGA-F7-A623-01A	negative	616	20.5333	1.71111	Alive	0	IL4R	6.96030434487304
HNSC	TCGA-KU-A6H8-01A	TCGA-F7-A624-01A	negative	378	12.6	1.05	Alive	0	IL4R	4.63250088948452
HNSC	TCGA-F7-A622-01A	TCGA-H7-7774-01A	negative	407	13.5667	1.13056	Alive	0	IL4R	4.3327508916623
HNSC	TCGA-HL-7533-01A	TCGA-H7-8501-01A	negative	461	15.3667	1.28056	Alive	0	IL4R	6.46261187644821
HNSC	TCGA-BB-7871-01A	TCGA-H7-8502-01A	negative	458	15.2667	1.27222	Alive	0	IL4R	6.58424999413017
HNSC	TCGA-CR-5250-01A	TCGA-H7-A76A-01A	positive	637	21.2333	1.76944	Alive	0	IL4R	6.54561784303444
HNSC	TCGA-CV-A45O-01A	TCGA-HD-7229-01A	negative	1027	34.2333	2.85278	Alive	0	IL4R	7.34121279489361
HNSC	TCGA-CN-6021-01A	TCGA-HD-7753-01A	negative	866	28.8667	2.40556	Alive	0	IL4R	6.54373404455184
HNSC	TCGA-CR-6474-01A	TCGA-HD-7754-01A	positive	783	26.1	2.175	Alive	0	IL4R	5.64427451068298
HNSC	TCGA-CR-7385-01A	TCGA-HD-7831-01A	negative	667	22.2333	1.85278	Alive	0	IL4R	6.7562200436588
HNSC	TCGA-CQ-5330-01A	TCGA-HD-7832-01A	negative	836	27.8667	2.32222	Alive	0	IL4R	6.64701799546052
HNSC	TCGA-CQ-6229-01A	TCGA-HD-7917-01A	negative	836	27.8667	2.32222	Dead	1	IL4R	5.89259260053166
HNSC	TCGA-HD-A634-01A	TCGA-HD-8224-01A	negative	446	14.8667	1.23889	Dead	1	IL4R	7.1388052554764
HNSC	TCGA-CV-A6K2-01A	TCGA-HD-8314-01A	negative	670	22.3333	1.86111	Alive	0	IL4R	5.26625433164303
HNSC	TCGA-CN-A642-01A	TCGA-HD-8634-01A	negative	385	12.8333	1.06944	Dead	1	IL4R	7.15110789399708
HNSC	TCGA-BA-A8YP-01A	TCGA-HD-8635-01A	negative	695	23.1667	1.93056	Alive	0	IL4R	6.7327209886565
HNSC	TCGA-CN-A499-01A	TCGA-HD-A4C1-01A	negative	11	0.366667	0.0305556	Alive	0	IL4R	7.09468261958369
HNSC	TCGA-CN-A63T-01A	TCGA-HD-A633-01A	negative	421	14.0333	1.16944	Alive	0	IL4R	6.90109013678843
HNSC	TCGA-CR-7397-01A	TCGA-HD-A634-01A	positive	130	4.33333	0.361111	Dead	1	IL4R	2.42220608447971
HNSC	TCGA-HD-7917-01A	TCGA-HD-A6I0-01A	negative	210	7	0.583333	Alive	0	IL4R	5.18101108703333
HNSC	TCGA-CV-6953-01A	TCGA-HL-7533-01A	positive	1057	35.2333	2.93611	Alive	0	IL4R	7.20023262981415
HNSC	TCGA-CV-5430-01A	TCGA-IQ-7630-01A	negative	485	16.1667	1.34722	Alive	0	IL4R	6.70894867206194
HNSC	TCGA-BA-5151-01A	TCGA-IQ-7631-01A	negative	1172	39.0667	3.25556	Alive	0	IL4R	5.67629562089368
HNSC	TCGA-P3-A6T2-01A	TCGA-IQ-7632-01A	negative	441	14.7	1.225	Alive	0	IL4R	6.29138806588597
HNSC	TCGA-BA-4074-01A	TCGA-IQ-A61E-01A	negative	1147	38.2333	3.18611	Alive	0	IL4R	6.58346041450438
HNSC	TCGA-CR-7395-01A	TCGA-IQ-A61G-01A	negative	360	12	1	Alive	0	IL4R	6.37687899785877
HNSC	TCGA-UF-A71B-01A	TCGA-IQ-A61H-01A	negative	1138	37.9333	3.16111	Alive	0	IL4R	5.90429622220777
HNSC	TCGA-BB-A5HZ-01A	TCGA-IQ-A61I-01A	negative	2	0.0666667	0.00555556	Dead	1	IL4R	5.93555875289129
HNSC	TCGA-DQ-7590-01A	TCGA-IQ-A61J-01A	negative	1021	34.0333	2.83611	Alive	0	IL4R	6.26902566357774
HNSC	TCGA-CR-7365-01A	TCGA-IQ-A61O-01A	negative	421	14.0333	1.16944	Dead	1	IL4R	5.32858876691758
HNSC	TCGA-CR-5248-01A	TCGA-IQ-A6SG-01A	negative	579	19.3	1.60833	Alive	0	IL4R	6.60629416069771
HNSC	TCGA-CR-6492-01A	TCGA-IQ-A6SH-01A	negative	471	15.7	1.30833	Alive	0	IL4R	6.57083175476842
HNSC	TCGA-CR-6484-01A	TCGA-KU-A66S-01A	negative	406	13.5333	1.12778	Dead	1	IL4R	3.81954556964246
HNSC	TCGA-CV-7104-01A	TCGA-KU-A66T-01A	negative	552	18.4	1.53333	Alive	0	IL4R	6.41540207184025
HNSC	TCGA-MZ-A6I9-01A	TCGA-KU-A6H7-01A	positive	586	19.5333	1.62778	Alive	0	IL4R	5.54395052055471
HNSC	TCGA-KU-A6H7-06A	TCGA-KU-A6H7-06A	positive	586	19.5333	1.62778	Alive	0	IL4R	4.78801222615839
HNSC	TCGA-KU-A6H7-01A	TCGA-KU-A6H8-01A	negative	327	10.9	0.908333	Dead	1	IL4R	5.32670990899667
HNSC	TCGA-QK-A8Z8-01A	TCGA-MT-A51W-01A	negative	437	14.5667	1.21389	Alive	0	IL4R	7.1155150183092
HNSC	TCGA-CV-7409-01A	TCGA-MT-A51X-01A	negative	242	8.06667	0.672222	Alive	0	IL4R	6.61570025281737
HNSC	TCGA-CX-7086-01A	TCGA-MT-A67A-01A	negative	914	30.4667	2.53889	Alive	0	IL4R	4.98245517221985
HNSC	TCGA-CQ-A4CH-01A	TCGA-MT-A67D-01A	negative	56	1.86667	0.155556	Alive	0	IL4R	6.33623874933225
HNSC	TCGA-CN-6010-01A	TCGA-MT-A67F-01A	negative	384	12.8	1.06667	Alive	0	IL4R	6.95253159715515
HNSC	TCGA-CV-A6JU-01A	TCGA-MT-A7BN-01A	negative	469	15.6333	1.30278	Alive	0	IL4R	5.52356509234717
HNSC	TCGA-UF-A719-01A	TCGA-MZ-A5BI-01A	negative	217	7.23333	0.602778	Dead	1	IL4R	6.14837082303551
HNSC	TCGA-CV-7413-01A	TCGA-MZ-A6I9-01A	positive	489	16.3	1.35833	Dead	1	IL4R	5.69521436916039
HNSC	TCGA-BA-5153-01A	TCGA-MZ-A7D7-01A	negative	547	18.2333	1.51944	Alive	0	IL4R	5.32614901073072
HNSC	TCGA-BA-A6D8-01A	TCGA-P3-A5Q5-01A	positive	910	30.3333	2.52778	Alive	0	IL4R	6.22752
HNSC	TCGA-CN-A49C-01A	TCGA-P3-A5Q6-01A	negative	480	16	1.33333	Dead	1	IL4R	5.07980902043333
HNSC	TCGA-CR-7376-01A	TCGA-P3-A5QA-01A	negative	2182	72.7333	6.06111	Alive	0	IL4R	6.39476106368004
HNSC	TCGA-TN-A7HJ-01A	TCGA-P3-A5QE-01A	positive	1559	51.9667	4.33056	Alive	0	IL4R	6.08210645194175
HNSC	TCGA-CR-6493-01A	TCGA-P3-A5QF-01A	positive	330	11	0.916667	Dead	1	IL4R	5.86231004095452
HNSC	TCGA-D6-A6ES-01A	TCGA-P3-A6SW-01A	positive	1120	37.3333	3.11111	Alive	0	IL4R	6.01558231168093
HNSC	TCGA-DQ-5624-01A	TCGA-P3-A6SX-01A	negative	1430	47.6667	3.97222	Dead	1	IL4R	6.42473737380891
HNSC	TCGA-F7-8298-01A	TCGA-P3-A6T0-01A	negative	578	19.2667	1.60556	Alive	0	IL4R	6.90956311577954
HNSC	TCGA-CN-5358-01A	TCGA-P3-A6T2-01A	negative	2298	76.6	6.38333	Alive	0	IL4R	6.96863223721152
HNSC	TCGA-CN-4722-01A	TCGA-P3-A6T3-01A	negative	577	19.2333	1.60278	Dead	1	IL4R	7.2274763598273
HNSC	TCGA-CR-6477-01A	TCGA-P3-A6T4-01A	negative	62	2.06667	0.172222	Dead	1	IL4R	7.22116367525668
HNSC	TCGA-BA-A6DG-01A	TCGA-P3-A6T5-01A	negative	882	29.4	2.45	Dead	1	IL4R	6.54248558136335
HNSC	TCGA-CN-4734-01A	TCGA-P3-A6T6-01A	positive	395	13.1667	1.09722	Dead	1	IL4R	5.80265335810113
HNSC	TCGA-RS-A6TO-01A	TCGA-P3-A6T7-01A	negative	487	16.2333	1.35278	Dead	1	IL4R	5.89785755402641
HNSC	TCGA-CN-A63V-01A	TCGA-P3-A6T8-01A	negative	400	13.3333	1.11111	Alive	0	IL4R	6.93295525363735
HNSC	TCGA-IQ-A61O-01A	TCGA-QK-A64Z-01A	negative	641	21.3667	1.78056	Dead	1	IL4R	6.98863697480864
HNSC	TCGA-HD-8635-01A	TCGA-QK-A652-01A	negative	645	21.5	1.79167	Alive	0	IL4R	6.76710255981856
HNSC	TCGA-F7-A620-01A	TCGA-QK-A6IH-01A	negative	653	21.7667	1.81389	Alive	0	IL4R	6.54833026825677
HNSC	TCGA-BB-4227-01A	TCGA-QK-A6II-01A	negative	284	9.46667	0.788889	Dead	1	IL4R	6.38980769969693
HNSC	TCGA-CN-5369-01A	TCGA-QK-A6IJ-01A	negative	387	12.9	1.075	Alive	0	IL4R	6.40569800625071
HNSC	TCGA-IQ-A61I-01A	TCGA-QK-A6V9-01A	positive	833	27.7667	2.31389	Alive	0	IL4R	6.26097597050682
HNSC	TCGA-CR-6480-01A	TCGA-QK-A6VB-01A	negative	641	21.3667	1.78056	Alive	0	IL4R	5.44768498149107
HNSC	TCGA-BA-6871-01A	TCGA-QK-A6VC-01A	negative	600	20	1.66667	Alive	0	IL4R	6.26241436458688
HNSC	TCGA-BA-A4IH-01A	TCGA-RS-A6TO-01A	negative	387	12.9	1.075	Dead	1	IL4R	6.68951722586313
HNSC	TCGA-QK-A6IJ-01A	TCGA-RS-A6TP-01A	positive	516	17.2	1.43333	Alive	0	IL4R	7.69714
HNSC	TCGA-BA-6873-01A	TCGA-T2-A6WX-01A	negative	209	6.96667	0.580556	Dead	1	IL4R	7.0574697679311
HNSC	TCGA-CN-5359-01A	TCGA-T2-A6WZ-01A	negative	484	16.1333	1.34444	Dead	1	IL4R	4.95673508010129
HNSC	TCGA-MT-A7BN-01A	TCGA-T2-A6X0-01A	positive	216	7.2	0.6	Alive	0	IL4R	4.87332598510035
HNSC	TCGA-HD-A633-01A	TCGA-T2-A6X2-01A	negative	987	32.9	2.74167	Alive	0	IL4R	6.90135929259626
HNSC	TCGA-QK-A6IH-01A	TCGA-TN-A7HI-01A	negative	412	13.7333	1.14444	Alive	0	IL4R	3.17885802726204
HNSC	TCGA-BB-4225-01A	TCGA-TN-A7HJ-01A	negative	403	13.4333	1.11944	Alive	0	IL4R	6.35945791760215
HNSC	TCGA-CV-7427-01A	TCGA-TN-A7HL-01A	positive	619	20.6333	1.71944	Alive	0	IL4R	6.69235605477553
HNSC	TCGA-IQ-A6SG-01A	TCGA-UF-A718-01A	negative	1971	65.7	5.475	Alive	0	IL4R	5.87175249174202
HNSC	TCGA-CV-7414-01A	TCGA-UF-A719-01A	negative	1663	55.4333	4.61944	Alive	0	IL4R	6.14237667564045
HNSC	TCGA-BA-A6DD-01A	TCGA-UF-A71A-01A	negative	86	2.86667	0.238889	Dead	1	IL4R	5.7318023377646
HNSC	TCGA-IQ-A61G-01A	TCGA-UF-A71B-01A	negative	1506	50.2	4.18333	Alive	0	IL4R	6.19282540355239
HNSC	TCGA-CV-5441-01A	TCGA-UF-A71D-01A	negative	1461	48.7	4.05833	Alive	0	IL4R	6.34613073655206
HNSC	TCGA-BA-4078-01A	TCGA-UF-A71E-01A	negative	1504	50.1333	4.17778	Dead	1	IL4R	6.66317380873689
HNSC	TCGA-P3-A6T4-01A	TCGA-UF-A7J9-01A	negative	1358	45.2667	3.77222	Alive	0	IL4R	4.88127795655884
HNSC	TCGA-CR-5249-01A	TCGA-UF-A7JA-01A	negative	2265	75.5	6.29167	Alive	0	IL4R	6.09233642564316
HNSC	TCGA-BA-A6DL-01A	TCGA-UF-A7JC-01A	negative	546	18.2	1.51667	Dead	1	IL4R	6.44528307527527
HNSC	TCGA-CV-7433-01A	TCGA-UF-A7JD-01A	negative	739	24.6333	2.05278	Dead	1	IL4R	5.77021061562755
HNSC	TCGA-BB-4228-01A	TCGA-UF-A7JF-01A	negative	1686	56.2	4.68333	Alive	0	IL4R	5.6552716766616
HNSC	TCGA-BA-A6DI-01A	TCGA-UF-A7JJ-01A	negative	549	18.3	1.525	Alive	0	IL4R	6.18380804796706
HNSC	TCGA-BA-5149-01A	TCGA-UF-A7JK-01A	negative	424	14.1333	1.17778	Dead	1	IL4R	6.38444359221162
HNSC	TCGA-CV-5435-01A	TCGA-UF-A7JO-01A	negative	631	21.0333	1.75278	Dead	1	IL4R	5.59285465799321
HNSC	TCGA-BB-A6UO-01A	TCGA-UF-A7JS-01A	negative	680	22.6667	1.88889	Dead	1	IL4R	5.21309060695388
HNSC	TCGA-CR-6470-01A	TCGA-UF-A7JT-01A	negative	993	33.1	2.75833	Dead	1	IL4R	6.58429509991641
HNSC	TCGA-H7-8502-01A	TCGA-UF-A7JV-01A	negative	90	3	0.25	Dead	1	IL4R	7.11642610153564
HNSC	TCGA-CR-7404-01A	TCGA-UP-A6WW-01A	positive	518	17.2667	1.43889	Alive	0	IL4R	5.37074668248542
HNSC	TCGA-CR-7394-01A	TCGA-WA-A7GZ-01A	negative	625	20.8333	1.73611	Dead	1	IL4R	6.06860202737867
HNSC	TCGA-IQ-A61E-01A	TCGA-WA-A7H4-01A	negative	443	14.7667	1.23056	Alive	0	IL4R	6.78296021690491
HNSC	TCGA-CV-6433-01A	TCGA-BA-4074-01A	negative	462	15.4	1.28333	Dead	1	IL7	2.78972925137577
HNSC	TCGA-CQ-7072-01A	TCGA-BA-4075-01A	negative	283	9.43333	0.786111	Dead	1	IL7	0.572113556484231
HNSC	TCGA-IQ-A61J-01A	TCGA-BA-4076-01A	negative	415	13.8333	1.15278	Dead	1	IL7	0.561008354138078
HNSC	TCGA-CN-5374-01A	TCGA-BA-4078-01A	negative	276	9.2	0.766667	Dead	1	IL7	2.09474278238656
HNSC	TCGA-CV-7095-01A	TCGA-BA-5149-01A	negative	806	26.8667	2.23889	Dead	1	IL7	1.98586470124253
HNSC	TCGA-DQ-7592-01A	TCGA-BA-5151-01A	negative	722	24.0667	2.00556	Alive	0	IL7	1.01306915001952
HNSC	TCGA-BB-7870-01A	TCGA-BA-5152-01A	negative	1288	42.9333	3.57778	Alive	0	IL7	2.04138317901941
HNSC	TCGA-CQ-6224-01A	TCGA-BA-5153-01A	positive	1762	58.7333	4.89444	Dead	1	IL7	2.97261913900815
HNSC	TCGA-CV-5432-01A	TCGA-BA-5555-01A	negative	520	17.3333	1.44444	Alive	0	IL7	1.67762099245359
HNSC	TCGA-IQ-7631-01A	TCGA-BA-5556-01A	negative	725	24.1667	2.01389	Alive	0	IL7	1.88908409859815
HNSC	TCGA-UF-A7JD-01A	TCGA-BA-5557-01A	negative	623	20.7667	1.73056	Alive	0	IL7	0.3415303869973
HNSC	TCGA-CV-7253-01A	TCGA-BA-5558-01A	negative	1995	66.5	5.54167	Alive	0	IL7	1.14626419486653
HNSC	TCGA-CQ-6223-01A	TCGA-BA-5559-01A	positive	2083	69.4333	5.78611	Dead	1	IL7	2.69198075060328
HNSC	TCGA-T3-A92N-01A	TCGA-BA-6869-01A	negative	644	21.4667	1.78889	Alive	0	IL7	1.29625181785742
HNSC	TCGA-T3-A92M-01A	TCGA-BA-6870-01A	negative	451	15.0333	1.25278	Dead	1	IL7	0.380175311742025
HNSC	TCGA-CV-5434-01A	TCGA-BA-6871-01A	negative	108	3.6	0.3	Dead	1	IL7	2.23143240844797
HNSC	TCGA-CQ-5331-01A	TCGA-BA-6872-01A	negative	384	12.8	1.06667	Dead	1	IL7	0.71395969833784
HNSC	TCGA-QK-A6V9-01A	TCGA-BA-6873-01A	negative	122	4.06667	0.338889	Alive	0	IL7	2.18180225515894
HNSC	TCGA-CV-7183-01A	TCGA-BA-7269-01A	negative	1273	42.4333	3.53611	Alive	0	IL7	1.88197778913563
HNSC	TCGA-CR-7379-01A	TCGA-BA-A4IF-01A	negative	895	29.8333	2.48611	Alive	0	IL7	1.43536189749141
HNSC	TCGA-HD-A6I0-01A	TCGA-BA-A4IG-01A	positive	855	28.5	2.375	Alive	0	IL7	1.44641504995918
HNSC	TCGA-CN-4733-01A	TCGA-BA-A4IH-01A	positive	622	20.7333	1.72778	Alive	0	IL7	2.52616899534465
HNSC	TCGA-CQ-5323-01A	TCGA-BA-A4II-01A	negative	918	30.6	2.55	Alive	0	IL7	0.754459973625479
HNSC	TCGA-CQ-5326-01A	TCGA-BA-A6D8-01A	negative	850	28.3333	2.36111	Alive	0	IL7	0.130271954518859
HNSC	TCGA-D6-A4ZB-01A	TCGA-BA-A6DA-01A	negative	351	11.7	0.975	Alive	0	IL7	0
HNSC	TCGA-CV-A460-01A	TCGA-BA-A6DB-01A	negative	216	7.2	0.6	Alive	0	IL7	1.77576696884816
HNSC	TCGA-CV-7421-01A	TCGA-BA-A6DD-01A	negative	173	5.76667	0.480556	Dead	1	IL7	1.90719833772592
HNSC	TCGA-CQ-7067-01A	TCGA-BA-A6DE-01A	negative	440	14.6667	1.22222	Alive	0	IL7	1.56447572706124
HNSC	TCGA-CQ-A4CE-01A	TCGA-BA-A6DG-01A	negative	69	2.3	0.191667	Dead	1	IL7	0.525868423440182
HNSC	TCGA-CQ-6222-01A	TCGA-BA-A6DI-01A	negative	336	11.2	0.933333	Dead	1	IL7	1.19685880136636
HNSC	TCGA-CR-7398-01A	TCGA-BA-A6DJ-01A	negative	407	13.5667	1.13056	Dead	1	IL7	1.59450077740045
HNSC	TCGA-CN-5356-01A	TCGA-BA-A6DL-01A	negative	623	20.7667	1.73056	Alive	0	IL7	1.30281619418695
HNSC	TCGA-CR-7401-01A	TCGA-BB-4217-01A	negative	187	6.23333	0.519444	Alive	0	IL7	2.44615034012909
HNSC	TCGA-CQ-6228-01A	TCGA-BB-4223-01A	positive	3221	107.367	8.94722	Alive	0	IL7	2.63890792568394
HNSC	TCGA-P3-A6T0-01A	TCGA-BB-4224-01A	negative	278	9.26667	0.772222	Alive	0	IL7	0.320657964311925
HNSC	TCGA-CN-4740-01A	TCGA-BB-4225-01A	negative	146	4.86667	0.405556	Alive	0	IL7	2.85855795775909
HNSC	TCGA-CR-5243-01A	TCGA-BB-4228-01A	positive	559	18.6333	1.55278	Alive	0	IL7	3.12321921618019
HNSC	TCGA-D6-6516-01A	TCGA-BB-7861-01A	positive	682	22.7333	1.89444	Alive	0	IL7	2.86530519235625
HNSC	TCGA-CV-A6JE-01A	TCGA-BB-7862-01A	negative	1117	37.2333	3.10278	Alive	0	IL7	2.00532812069528
HNSC	TCGA-CV-A45Z-01A	TCGA-BB-7863-01A	negative	1025	34.1667	2.84722	Alive	0	IL7	0.302523777735644
HNSC	TCGA-CQ-A4CG-01A	TCGA-BB-7864-01A	negative	1527	50.9	4.24167	Alive	0	IL7	0.228480098329917
HNSC	TCGA-CN-6011-01A	TCGA-BB-7866-01A	positive	1368	45.6	3.8	Alive	0	IL7	2.79077
HNSC	TCGA-HD-7753-01A	TCGA-BB-7870-01A	negative	2016	67.2	5.6	Alive	0	IL7	1.29818907014132
HNSC	TCGA-CR-6473-01A	TCGA-BB-7871-01A	negative	750	25	2.08333	Alive	0	IL7	1.67369209426038
HNSC	TCGA-C9-A480-01A	TCGA-BB-7872-01A	negative	1168	38.9333	3.24444	Alive	0	IL7	2.17737568338018
HNSC	TCGA-DQ-5629-01A	TCGA-BB-8596-01A	negative	2161	72.0333	6.00278	Alive	0	IL7	1.46607890923306
HNSC	TCGA-CV-6941-01A	TCGA-BB-8601-01A	negative	624	20.8	1.73333	Alive	0	IL7	2.0797706277966
HNSC	TCGA-CV-7432-01A	TCGA-BB-A5HU-01A	negative	782	26.0667	2.17222	Alive	0	IL7	2.01321211142685
HNSC	TCGA-BA-7269-01A	TCGA-BB-A5HY-01A	negative	321	10.7	0.891667	Dead	1	IL7	0.723602245747617
HNSC	TCGA-IQ-7630-01A	TCGA-BB-A5HZ-01A	negative	827	27.5667	2.29722	Alive	0	IL7	0.171206827418142
HNSC	TCGA-D6-6517-01A	TCGA-BB-A6UM-01A	positive	393	13.1	1.09167	Alive	0	IL7	2.30120716975248
HNSC	TCGA-CR-7399-01A	TCGA-BB-A6UO-01A	negative	268	8.93333	0.744444	Dead	1	IL7	1.14958455315814
HNSC	TCGA-CR-6471-01A	TCGA-C9-A47Z-01A	negative	191	6.36667	0.530556	Dead	1	IL7	0.708849377105179
HNSC	TCGA-MT-A67A-01A	TCGA-C9-A480-01A	negative	386	12.8667	1.07222	Alive	0	IL7	1.26993081009981
HNSC	TCGA-CN-6019-01A	TCGA-CN-4722-01A	negative	1483	49.4333	4.11944	Alive	0	IL7	0.312084261514754
HNSC	TCGA-H7-7774-01A	TCGA-CN-4723-01A	negative	1699	56.6333	4.71944	Alive	0	IL7	0.724475653596602
HNSC	TCGA-CV-6959-01A	TCGA-CN-4725-01A	negative	1157	38.5667	3.21389	Alive	0	IL7	0.336968862239486
HNSC	TCGA-CR-7382-01A	TCGA-CN-4726-01A	negative	142	4.73333	0.394444	Dead	1	IL7	0.385927956594824
HNSC	TCGA-D6-A74Q-01A	TCGA-CN-4727-01A	negative	1560	52	4.33333	Alive	0	IL7	2.22329897333279
HNSC	TCGA-H7-8501-01A	TCGA-CN-4728-01A	negative	1724	57.4667	4.78889	Alive	0	IL7	1.20094371153594
HNSC	TCGA-D6-A6EM-01A	TCGA-CN-4729-01A	negative	392	13.0667	1.08889	Alive	0	IL7	0.541911265935905
HNSC	TCGA-D6-A6EN-01A	TCGA-CN-4730-01A	negative	817	27.2333	2.26944	Alive	0	IL7	0.408494489469444
HNSC	TCGA-HD-8314-01A	TCGA-CN-4731-01A	negative	998	33.2667	2.77222	Dead	1	IL7	2.0241423458978
HNSC	TCGA-D6-A6EK-01A	TCGA-CN-4733-01A	negative	1586	52.8667	4.40556	Alive	0	IL7	1.94118144935643
HNSC	TCGA-CN-6989-01A	TCGA-CN-4734-01A	negative	1690	56.3333	4.69444	Alive	0	IL7	1.82578562746479
HNSC	TCGA-BB-A5HU-01A	TCGA-CN-4735-01A	negative	1737	57.9	4.825	Alive	0	IL7	3.03395152579817
HNSC	TCGA-CR-6488-01A	TCGA-CN-4736-01A	negative	395	13.1667	1.09722	Dead	1	IL7	2.28806320032532
HNSC	TCGA-BB-7862-01A	TCGA-CN-4737-01A	negative	625	20.8333	1.73611	Alive	0	IL7	0.502534285895496
HNSC	TCGA-DQ-7595-01A	TCGA-CN-4739-01A	negative	1394	46.4667	3.87222	Dead	1	IL7	2.17584392270271
HNSC	TCGA-CR-7377-01A	TCGA-CN-4740-01A	negative	839	27.9667	2.33056	Dead	1	IL7	1.49190439124145
HNSC	TCGA-BB-7864-01A	TCGA-CN-4741-01A	positive	2239	74.6333	6.21944	Alive	0	IL7	1.82321945974059
HNSC	TCGA-UP-A6WW-01A	TCGA-CN-4742-01A	negative	397	13.2333	1.10278	Dead	1	IL7	0.55001409499974
HNSC	TCGA-CR-7371-01A	TCGA-CN-5355-01A	negative	1278	42.6	3.55	Alive	0	IL7	0.621243097740013
HNSC	TCGA-WA-A7GZ-01A	TCGA-CN-5356-01A	negative	1409	46.9667	3.91389	Alive	0	IL7	1.3684890006451
HNSC	TCGA-CV-A463-01A	TCGA-CN-5358-01A	negative	261	8.7	0.725	Dead	1	IL7	1.40882053452885
HNSC	TCGA-BA-6869-01A	TCGA-CN-5359-01A	negative	377	12.5667	1.04722	Dead	1	IL7	1.4504326709319
HNSC	TCGA-D6-6823-01A	TCGA-CN-5360-01A	negative	2169	72.3	6.025	Alive	0	IL7	1.38918130738824
HNSC	TCGA-CR-7374-01A	TCGA-CN-5361-01A	negative	2120	70.6667	5.88889	Dead	1	IL7	2.84761614512204
HNSC	TCGA-F7-A623-01A	TCGA-CN-5364-01A	negative	493	16.4333	1.36944	Dead	1	IL7	1.32820457246568
HNSC	TCGA-CV-6948-01A	TCGA-CN-5366-01A	negative	360	12	1	Dead	1	IL7	1.26819482282843
HNSC	TCGA-MZ-A5BI-01A	TCGA-CN-5367-01A	negative	352	11.7333	0.977778	Dead	1	IL7	0.507617066804308
HNSC	TCGA-CN-4735-01A	TCGA-CN-5369-01A	negative	1	0.0333333	0.00277778	Dead	1	IL7	1.92588551708314
HNSC	TCGA-T2-A6X0-01A	TCGA-CN-5370-01A	negative	259	8.63333	0.719444	Dead	1	IL7	2.19130996744573
HNSC	TCGA-CV-6938-01A	TCGA-CN-5373-01A	negative	1584	52.8	4.4	Alive	0	IL7	2.14753464612773
HNSC	TCGA-CN-6016-01A	TCGA-CN-5374-01A	positive	1732	57.7333	4.81111	Dead	1	IL7	2.13897825331988
HNSC	TCGA-BA-5152-01A	TCGA-CN-6010-01A	negative	1523	50.7667	4.23056	Alive	0	IL7	1.64556333027527
HNSC	TCGA-CQ-5329-01A	TCGA-CN-6011-01A	negative	933	31.1	2.59167	Alive	0	IL7	0.991172609252721
HNSC	TCGA-BB-A5HY-01A	TCGA-CN-6012-01A	negative	1460	48.6667	4.05556	Alive	0	IL7	0.959102429742861
HNSC	TCGA-CN-6998-01A	TCGA-CN-6013-01A	negative	727	24.2333	2.01944	Dead	1	IL7	2.18269229751619
HNSC	TCGA-CR-7392-01A	TCGA-CN-6016-01A	negative	1443	48.1	4.00833	Alive	0	IL7	1.19893412424768
HNSC	TCGA-CN-A6V1-01A	TCGA-CN-6017-01A	negative	853	28.4333	2.36944	Dead	1	IL7	1.65718266012842
HNSC	TCGA-BB-A6UM-01A	TCGA-CN-6018-01A	negative	580	19.3333	1.61111	Dead	1	IL7	1.78538315174013
HNSC	TCGA-CN-5361-01A	TCGA-CN-6019-01A	negative	1038	34.6	2.88333	Alive	0	IL7	1.25144643155858
HNSC	TCGA-BB-4223-01A	TCGA-CN-6020-01A	negative	205	6.83333	0.569444	Dead	1	IL7	1.8015725694636
HNSC	TCGA-CV-7090-01A	TCGA-CN-6021-01A	negative	276	9.2	0.766667	Dead	1	IL7	0.179128828772152
HNSC	TCGA-CQ-7069-01A	TCGA-CN-6022-01A	negative	281	9.36667	0.780556	Dead	1	IL7	1.04809665327294
HNSC	TCGA-CV-A6JY-01A	TCGA-CN-6023-01A	negative	1584	52.8	4.4	Alive	0	IL7	1.38416035390382
HNSC	TCGA-MZ-A7D7-01A	TCGA-CN-6024-01A	negative	337	11.2333	0.936111	Dead	1	IL7	0.286526343087216
HNSC	TCGA-CQ-5333-01A	TCGA-CN-6989-01A	negative	980	32.6667	2.72222	Dead	1	IL7	1.1597583380563
HNSC	TCGA-CV-7250-01A	TCGA-CN-6992-01A	negative	1066	35.5333	2.96111	Alive	0	IL7	0.410558198142582
HNSC	TCGA-CV-7438-01A	TCGA-CN-6994-01A	negative	1183	39.4333	3.28611	Alive	0	IL7	2.09312067540246
HNSC	TCGA-CV-A6JM-01A	TCGA-CN-6995-01A	negative	112	3.73333	0.311111	Dead	1	IL7	2.5647439789142
HNSC	TCGA-CR-6472-01A	TCGA-CN-6996-01A	negative	530	17.6667	1.47222	Dead	1	IL7	2.45814573562244
HNSC	TCGA-QK-AA3K-01A	TCGA-CN-6997-01A	negative	988	32.9333	2.74444	Dead	1	IL7	0.445514838302113
HNSC	TCGA-UF-A7JH-01A	TCGA-CN-6998-01A	negative	357	11.9	0.991667	Dead	1	IL7	1.10936055940423
HNSC	TCGA-F7-A61V-01A	TCGA-CN-A497-01A	negative	1065	35.5	2.95833	Alive	0	IL7	1.57889042123776
HNSC	TCGA-CQ-6219-01A	TCGA-CN-A498-01A	negative	773	25.7667	2.14722	Dead	1	IL7	1.65002924052765
HNSC	TCGA-CV-5966-01A	TCGA-CN-A499-01A	positive	717	23.9	1.99167	Alive	0	IL7	2.26945212566395
HNSC	TCGA-BA-A6DJ-01A	TCGA-CN-A49A-01A	negative	526	17.5333	1.46111	Dead	1	IL7	1.15684961255475
HNSC	TCGA-DQ-7596-01A	TCGA-CN-A49B-01A	negative	904	30.1333	2.51111	Alive	0	IL7	2.38432615868584
HNSC	TCGA-CR-7393-01A	TCGA-CN-A49C-01A	positive	645	21.5	1.79167	Alive	0	IL7	2.27581163231843
HNSC	TCGA-HD-7831-01A	TCGA-CN-A63T-01A	negative	225	7.5	0.625	Alive	0	IL7	1.41802798992652
HNSC	TCGA-CN-4736-01A	TCGA-CN-A63U-01A	negative	964	32.1333	2.67778	Alive	0	IL7	0.236584458113175
HNSC	TCGA-CV-A6JN-01A	TCGA-CN-A63W-01A	negative	377	12.5667	1.04722	Dead	1	IL7	1.52265842063428
HNSC	TCGA-DQ-5631-01A	TCGA-CN-A641-01A	negative	367	12.2333	1.01944	Alive	0	IL7	0.64717633580774
HNSC	TCGA-CV-5440-01A	TCGA-CN-A642-01A	negative	82	2.73333	0.227778	Dead	1	IL7	1.83293051029928
HNSC	TCGA-HD-7754-01A	TCGA-CN-A6UY-01A	positive	713	23.7667	1.98056	Alive	0	IL7	1.64583997362049
HNSC	TCGA-BA-A6DE-01A	TCGA-CN-A6V1-01A	positive	603	20.1	1.675	Alive	0	IL7	1.40092041165411
HNSC	TCGA-UF-A71E-01A	TCGA-CN-A6V3-01A	negative	742	24.7333	2.06111	Alive	0	IL7	2.18675408458318
HNSC	TCGA-MT-A67D-01A	TCGA-CN-A6V6-01A	positive	635	21.1667	1.76389	Alive	0	IL7	2.16362753858991
HNSC	TCGA-CN-4727-01A	TCGA-CN-A6V7-01A	positive	594	19.8	1.65	Alive	0	IL7	1.50974650636565
HNSC	TCGA-UF-A7JV-01A	TCGA-CQ-5323-01A	positive	1466	48.8667	4.07222	Alive	0	IL7	1.18135702798529
HNSC	TCGA-UF-A7JT-01A	TCGA-CQ-5324-01A	negative	1593	53.1	4.425	Alive	0	IL7	1.00151403506355
HNSC	TCGA-CQ-A4C7-01A	TCGA-CQ-5325-01A	negative	654	21.8	1.81667	Dead	1	IL7	2.11749557795424
HNSC	TCGA-P3-A6T3-01A	TCGA-CQ-5326-01A	negative	89	2.96667	0.247222	Dead	1	IL7	1.99671412968568
HNSC	TCGA-CN-5364-01A	TCGA-CQ-5327-01A	negative	1660	55.3333	4.61111	Alive	0	IL7	1.54848594676032
HNSC	TCGA-CV-5971-01A	TCGA-CQ-5329-01A	negative	2143	71.4333	5.95278	Alive	0	IL7	1.98024470485339
HNSC	TCGA-F7-A50J-01A	TCGA-CQ-5330-01A	negative	1897	63.2333	5.26944	Alive	0	IL7	1.82484930151688
HNSC	TCGA-CQ-A4CD-01A	TCGA-CQ-5331-01A	negative	1399	46.6333	3.88611	Alive	0	IL7	1.65374794290996
HNSC	TCGA-CR-7383-01A	TCGA-CQ-5333-01A	negative	341	11.3667	0.947222	Dead	1	IL7	1.52606881166759
HNSC	TCGA-BB-7866-01A	TCGA-CQ-5334-01A	negative	129	4.3	0.358333	Dead	1	IL7	2.49228904495756
HNSC	TCGA-CN-6997-01A	TCGA-CQ-6218-01A	negative	1253	41.7667	3.48056	Alive	0	IL7	0.900103607597128
HNSC	TCGA-BA-A6DA-01A	TCGA-CQ-6219-01A	negative	479	15.9667	1.33056	Dead	1	IL7	2.56569465195581
HNSC	TCGA-BA-5559-01A	TCGA-CQ-6220-01A	negative	985	32.8333	2.73611	Dead	1	IL7	1.3559747344932
HNSC	TCGA-CV-5443-01A	TCGA-CQ-6221-01A	negative	1000	33.3333	2.77778	Alive	0	IL7	2.22792586695535
HNSC	TCGA-CX-A4AQ-01A	TCGA-CQ-6222-01A	negative	2016	67.2	5.6	Alive	0	IL7	1.35749570322523
HNSC	TCGA-D6-A6EQ-01A	TCGA-CQ-6223-01A	negative	1428	47.6	3.96667	Alive	0	IL7	1.89149695806741
HNSC	TCGA-BB-7861-01A	TCGA-CQ-6224-01A	negative	1721	57.3667	4.78056	Alive	0	IL7	0.881273061429249
HNSC	TCGA-UF-A7JS-01A	TCGA-CQ-6225-01A	negative	403	13.4333	1.11944	Dead	1	IL7	0.298306395806485
HNSC	TCGA-CQ-5334-01A	TCGA-CQ-6227-01A	negative	129	4.3	0.358333	Dead	1	IL7	0.852158683663038
HNSC	TCGA-CV-A45P-01A	TCGA-CQ-6228-01A	negative	456	15.2	1.26667	Dead	1	IL7	0.528971317498367
HNSC	TCGA-CV-A468-01A	TCGA-CQ-6229-01A	negative	1179	39.3	3.275	Alive	0	IL7	0.510860673967615
HNSC	TCGA-CR-7367-01A	TCGA-CQ-7063-01A	negative	2133	71.1	5.925	Alive	0	IL7	2.26627682332248
HNSC	TCGA-UF-A7JK-01A	TCGA-CQ-7065-01A	negative	1628	54.2667	4.52222	Alive	0	IL7	0.0842003616746553
HNSC	TCGA-CV-5979-01A	TCGA-CQ-7067-01A	negative	509	16.9667	1.41389	Alive	0	IL7	1.82773774373384
HNSC	TCGA-CN-4737-01A	TCGA-CQ-7068-01A	negative	1309	43.6333	3.63611	Alive	0	IL7	2.61386164345268
HNSC	TCGA-BA-A6DB-01A	TCGA-CQ-7069-01A	negative	1274	42.4667	3.53889	Alive	0	IL7	1.08780225897709
HNSC	TCGA-CV-7418-01A	TCGA-CQ-7071-01A	negative	1311	43.7	3.64167	Alive	0	IL7	1.50853006865371
HNSC	TCGA-CQ-7065-01A	TCGA-CQ-7072-01A	negative	2359	78.6333	6.55278	Alive	0	IL7	0.522256667626701
HNSC	TCGA-UF-A718-01A	TCGA-CQ-A4C6-01A	negative	1353	45.1	3.75833	Alive	0	IL7	1.71637638391213
HNSC	TCGA-P3-A6SX-01A	TCGA-CQ-A4C7-01A	negative	353	11.7667	0.980556	Dead	1	IL7	1.78672180817939
HNSC	TCGA-CN-A63U-01A	TCGA-CQ-A4C9-01A	negative	707	23.5667	1.96389	Alive	0	IL7	0.810237430590725
HNSC	TCGA-HD-8634-01A	TCGA-CQ-A4CB-01A	negative	893	29.7667	2.48056	Alive	0	IL7	2.25894096810551
HNSC	TCGA-QK-A6IF-01A	TCGA-CQ-A4CD-01A	negative	1022	34.0667	2.83889	Alive	0	IL7	2.95999266170872
HNSC	TCGA-CN-6017-01A	TCGA-CQ-A4CE-01A	negative	897	29.9	2.49167	Alive	0	IL7	0.872237773642458
HNSC	TCGA-CR-7373-01A	TCGA-CQ-A4CG-01A	negative	430	14.3333	1.19444	Dead	1	IL7	2.31823006007592
HNSC	TCGA-BB-4217-01A	TCGA-CQ-A4CH-01A	negative	379	12.6333	1.05278	Dead	1	IL7	0.74321334281455
HNSC	TCGA-CV-7252-01A	TCGA-CQ-A4CI-01A	negative	950	31.6667	2.63889	Alive	0	IL7	0.491288731897442
HNSC	TCGA-CQ-A4CI-01A	TCGA-CR-5243-01A	positive	2562	85.4	7.11667	Alive	0	IL7	3.40638700528042
HNSC	TCGA-KU-A66T-01A	TCGA-CR-5247-01A	negative	358	11.9333	0.994444	Alive	0	IL7	0.388134418814145
HNSC	TCGA-CV-A464-01A	TCGA-CR-5248-01A	positive	1663	55.4333	4.61944	Alive	0	IL7	1.85387591647871
HNSC	TCGA-CN-4741-01A	TCGA-CR-5249-01A	positive	1152	38.4	3.2	Alive	0	IL7	2.25821738953602
HNSC	TCGA-CR-7368-01A	TCGA-CR-5250-01A	positive	799	26.6333	2.21944	Alive	0	IL7	2.41139912714375
HNSC	TCGA-BA-A4II-01A	TCGA-CR-6467-01A	negative	1777	59.2333	4.93611	Alive	0	IL7	2.6392553202872
HNSC	TCGA-BA-A4IF-01A	TCGA-CR-6470-01A	positive	1521	50.7	4.225	Alive	0	IL7	2.61268275907708
HNSC	TCGA-QK-A64Z-01A	TCGA-CR-6471-01A	negative	1202	40.0667	3.33889	Dead	1	IL7	1.5203468115194
HNSC	TCGA-CV-6933-01A	TCGA-CR-6472-01A	positive	1050	35	2.91667	Alive	0	IL7	0.462680579094163
HNSC	TCGA-CX-7085-01A	TCGA-CR-6473-01A	positive	1125	37.5	3.125	Alive	0	IL7	2.46278526254963
HNSC	TCGA-CQ-7063-01A	TCGA-CR-6474-01A	negative	564	18.8	1.56667	Dead	1	IL7	0.594357451458693
HNSC	TCGA-CV-6942-01A	TCGA-CR-6477-01A	negative	514	17.1333	1.42778	Alive	0	IL7	0.762816525981106
HNSC	TCGA-UF-A71A-06A	TCGA-CR-6478-01A	negative	183	6.1	0.508333	Dead	1	IL7	2.31692771439043
HNSC	TCGA-UF-A71A-01A	TCGA-CR-6480-01A	positive	362	12.0667	1.00556	Alive	0	IL7	2.64413316063422
HNSC	TCGA-QK-A8Z7-01A	TCGA-CR-6481-01A	positive	311	10.3667	0.863889	Alive	0	IL7	2.16459321950297
HNSC	TCGA-CV-6960-01A	TCGA-CR-6482-01A	positive	345	11.5	0.958333	Alive	0	IL7	2.16504364948304
HNSC	TCGA-CV-A45W-01A	TCGA-CR-6484-01A	negative	354	11.8	0.983333	Alive	0	IL7	2.7618596835693
HNSC	TCGA-CV-7422-01A	TCGA-CR-6487-01A	positive	234	7.8	0.65	Alive	0	IL7	2.20254309972642
HNSC	TCGA-CV-7235-01A	TCGA-CR-6488-01A	negative	379	12.6333	1.05278	Alive	0	IL7	0.815657397843072
HNSC	TCGA-CN-6024-01A	TCGA-CR-6491-01A	negative	693	23.1	1.925	Alive	0	IL7	0.822199872819968
HNSC	TCGA-CN-4729-01A	TCGA-CR-6492-01A	negative	479	15.9667	1.33056	Alive	0	IL7	1.59941301795098
HNSC	TCGA-CN-5366-01A	TCGA-CR-6493-01A	negative	282	9.4	0.783333	Dead	1	IL7	1.35648190225687
HNSC	TCGA-CV-A45X-01A	TCGA-CR-7364-01A	negative	1435	47.8333	3.98611	Alive	0	IL7	1.1196881745192
HNSC	TCGA-BB-7863-01A	TCGA-CR-7365-01A	negative	1191	39.7	3.30833	Alive	0	IL7	0.605873566302846
HNSC	TCGA-D6-6826-01A	TCGA-CR-7367-01A	negative	1440	48	4	Alive	0	IL7	0.973941836128054
HNSC	TCGA-HD-7832-01A	TCGA-CR-7368-01A	positive	1245	41.5	3.45833	Alive	0	IL7	2.27792525349407
HNSC	TCGA-QK-A6IG-01A	TCGA-CR-7369-01A	positive	1090	36.3333	3.02778	Dead	1	IL7	1.31753562201635
HNSC	TCGA-CV-6950-01A	TCGA-CR-7370-01A	negative	105	3.5	0.291667	Alive	0	IL7	0.891419186846079
HNSC	TCGA-UF-A71D-01A	TCGA-CR-7371-01A	negative	94	3.13333	0.261111	Dead	1	IL7	1.8500792958058
HNSC	TCGA-CN-6022-01A	TCGA-CR-7372-01A	negative	759	25.3	2.10833	Alive	0	IL7	0.34289603673962
HNSC	TCGA-CN-A498-01A	TCGA-CR-7373-01A	negative	889	29.6333	2.46944	Alive	0	IL7	2.37476129465031
HNSC	TCGA-CN-4730-01A	TCGA-CR-7374-01A	negative	30	1	0.0833333	Alive	0	IL7	0.938398718582939
HNSC	TCGA-BB-8601-01A	TCGA-CR-7376-01A	negative	972	32.4	2.7	Alive	0	IL7	2.35340798701574
HNSC	TCGA-D6-A6EP-01A	TCGA-CR-7377-01A	negative	279	9.3	0.775	Dead	1	IL7	1.67097626179981
HNSC	TCGA-MT-A51X-01A	TCGA-CR-7379-01A	negative	1036	34.5333	2.87778	Alive	0	IL7	0.713607842951452
HNSC	TCGA-P3-A5QE-01A	TCGA-CR-7380-01A	negative	606	20.2	1.68333	Dead	1	IL7	1.4271770546821
HNSC	TCGA-CN-6995-01A	TCGA-CR-7382-01A	negative	796	26.5333	2.21111	Alive	0	IL7	2.53789240689096
HNSC	TCGA-P3-A6SW-01A	TCGA-CR-7383-01A	negative	521	17.3667	1.44722	Dead	1	IL7	1.7536
HNSC	TCGA-P3-A5Q5-01A	TCGA-CR-7385-01A	positive	997	33.2333	2.76944	Alive	0	IL7	2.65704542832837
HNSC	TCGA-QK-A6II-01A	TCGA-CR-7386-01A	negative	1430	47.6667	3.97222	Alive	0	IL7	2.62940325189295
HNSC	TCGA-UF-A7JF-01A	TCGA-CR-7388-01A	negative	823	27.4333	2.28611	Dead	1	IL7	1.39352603222836
HNSC	TCGA-CN-4725-01A	TCGA-CR-7389-01A	negative	392	13.0667	1.08889	Alive	0	IL7	1.07813158946734
HNSC	TCGA-D6-6827-01A	TCGA-CR-7390-01A	negative	1508	50.2667	4.18889	Alive	0	IL7	0.571531198413532
HNSC	TCGA-CV-5442-01A	TCGA-CR-7391-01A	negative	913	30.4333	2.53611	Alive	0	IL7	1.4125105712498
HNSC	TCGA-CX-7219-01A	TCGA-CR-7392-01A	negative	1425	47.5	3.95833	Alive	0	IL7	1.60131618429899
[truncated: 3,389 more rows]

## Sheet: Figure 1B
Tumor type	ID	OS.time (days)	OS.time (month)	OS.time (year)	Status	OS	Cytokines and Receptor	Expression	Group	Cutpoint
BRCA	TCGA-E2-A1IU-01A	337	11.2333	0.936111	Alive	0	IL2	0.196984663529218	high	0.0740943535738734
BRCA	TCGA-AN-A0AM-01A	5	0.166667	0.0138889	Alive	0	IL2	0.234991741248802	high	0.0740943535738734
BRCA	TCGA-LL-A440-01A	759	25.3	2.10833	Alive	0	IL2	0.0701145026613282	low	0.0740943535738734
BRCA	TCGA-A7-A26E-01A	954	31.8	2.65	Alive	0	IL2	0.129744605507819	high	0.0740943535738734
BRCA	TCGA-EW-A1P7-01A	915	30.5	2.54167	Alive	0	IL2	1.10527578341569	high	0.0740943535738734
BRCA	TCGA-AO-A128-01A	3248	108.267	9.02222	Alive	0	IL2	0.598079306117196	high	0.0740943535738734
BRCA	TCGA-B6-A0IQ-01A	4285	142.833	11.9028	Alive	0	IL2	0.101650076094435	high	0.0740943535738734
BRCA	TCGA-E2-A155-01A	640	21.3333	1.77778	Alive	0	IL2	0.126708602196968	high	0.0740943535738734
BRCA	TCGA-AC-A2FB-01A	1234	41.1333	3.42778	Alive	0	IL2	0.940279530051691	high	0.0740943535738734
BRCA	TCGA-A2-A0T1-01A	521	17.3667	1.44722	Alive	0	IL2	0.39231742277876	high	0.0740943535738734
BRCA	TCGA-AO-A0J8-01A	680	22.6667	1.88889	Alive	0	IL2	0.116897018288262	high	0.0740943535738734
BRCA	TCGA-AO-A0JC-01A	1547	51.5667	4.29722	Alive	0	IL2	2.52757083683282	high	0.0740943535738734
BRCA	TCGA-BH-A0DX-01A	2156	71.8667	5.98889	Alive	0	IL2	0.349931373360115	high	0.0740943535738734
BRCA	TCGA-D8-A146-01A	643	21.4333	1.78611	Alive	0	IL2	0.234869151705381	high	0.0740943535738734
BRCA	TCGA-B6-A0I6-01A	991	33.0333	2.75278	Dead	1	IL2	0.198996966240109	high	0.0740943535738734
BRCA	TCGA-AC-A3BB-01A	987	32.9	2.74167	Alive	0	IL2	0.746484761542602	high	0.0740943535738734
BRCA	TCGA-B6-A0IK-01A	571	19.0333	1.58611	Dead	1	IL2	0.123931008319631	high	0.0740943535738734
BRCA	TCGA-B6-A0IO-01A	5042	168.067	14.0056	Alive	0	IL2	0.561497221019815	high	0.0740943535738734
BRCA	TCGA-AN-A0AT-01A	10	0.333333	0.0277778	Alive	0	IL2	0.115565995921603	high	0.0740943535738734
BRCA	TCGA-A2-A0T3-01A	1516	50.5333	4.21111	Alive	0	IL2	0.354113592492377	high	0.0740943535738734
BRCA	TCGA-AC-A62Y-01A	530	17.6667	1.47222	Alive	0	IL2	0.237074171302158	high	0.0740943535738734
BRCA	TCGA-BH-A1EY-01A	538	17.9333	1.49444	Dead	1	IL2	0.110496881917402	high	0.0740943535738734
BRCA	TCGA-AR-A24S-01A	2976	99.2	8.26667	Alive	0	IL2	0.188780697792142	high	0.0740943535738734
BRCA	TCGA-AR-A5QN-01A	1013	33.7667	2.81389	Alive	0	IL2	0.147697443613872	high	0.0740943535738734
BRCA	TCGA-A2-A0T6-01A	575	19.1667	1.59722	Alive	0	IL2	0.634964929435998	high	0.0740943535738734
BRCA	TCGA-GM-A3XN-01A	2019	67.3	5.60833	Alive	0	IL2	0.192446693735047	high	0.0740943535738734
BRCA	TCGA-A8-A09Q-01A	761	25.3667	2.11389	Alive	0	IL2	0.328147114033631	high	0.0740943535738734
BRCA	TCGA-BH-AB28-01A	287	9.56667	0.797222	Alive	0	IL2	0.100439479280312	high	0.0740943535738734
BRCA	TCGA-A8-A08F-01A	1004	33.4667	2.78889	Alive	0	IL2	0.354113592492377	high	0.0740943535738734
BRCA	TCGA-AO-A0JD-01A	2190	73	6.08333	Alive	0	IL2	0.0854246562526777	high	0.0740943535738734
BRCA	TCGA-E2-A15E-06A	630	21	1.75	Alive	0	IL2	0.161436265825987	high	0.0740943535738734
BRCA	TCGA-LD-A7W6-01A	404	13.4667	1.12222	Alive	0	IL2	0.0932897300014767	high	0.0740943535738734
BRCA	TCGA-D8-A27R-01A	307	10.2333	0.852778	Alive	0	IL2	0.325961996171852	high	0.0740943535738734
BRCA	TCGA-BH-A0DG-01A	2041	68.0333	5.66944	Alive	0	IL2	0.314986485468515	high	0.0740943535738734
BRCA	TCGA-AR-A2LM-01A	1935	64.5	5.375	Alive	0	IL2	0.227001674589037	high	0.0740943535738734
BRCA	TCGA-BH-A0HB-01A	806	26.8667	2.23889	Alive	0	IL2	0.287354085029207	high	0.0740943535738734
BRCA	TCGA-C8-A1HG-01A	345	11.5	0.958333	Alive	0	IL2	0.122871469088393	high	0.0740943535738734
BRCA	TCGA-AC-A4ZE-01A	890	29.6667	2.47222	Alive	0	IL2	0.226385217270386	high	0.0740943535738734
BRCA	TCGA-A2-A4RW-01A	222	7.4	0.616667	Alive	0	IL2	0.146133828893375	high	0.0740943535738734
BRCA	TCGA-A1-A0SN-01A	1196	39.8667	3.32222	Alive	0	IL2	0.74140226591959	high	0.0740943535738734
BRCA	TCGA-E2-A1BD-01A	1133	37.7667	3.14722	Alive	0	IL2	0.197488002405981	high	0.0740943535738734
BRCA	TCGA-BH-A0H9-01A	1247	41.5667	3.46389	Alive	0	IL2	0.194465331637997	high	0.0740943535738734
BRCA	TCGA-E2-A1II-01A	1025	34.1667	2.84722	Alive	0	IL2	0.588708639954051	high	0.0740943535738734
BRCA	TCGA-D8-A1XS-01A	496	16.5333	1.37778	Alive	0	IL2	0.208392399790676	high	0.0740943535738734
BRCA	TCGA-BH-A42T-01A	320	10.6667	0.888889	Dead	1	IL2	0.292546187950339	high	0.0740943535738734
BRCA	TCGA-AN-A0FS-01A	210	7	0.583333	Alive	0	IL2	0.120351940365222	high	0.0740943535738734
BRCA	TCGA-GM-A2D9-01A	1812	60.4	5.03333	Dead	1	IL2	0.335483255903486	high	0.0740943535738734
BRCA	TCGA-AO-A03L-01A	2442	81.4	6.78333	Alive	0	IL2	0.296310560708092	high	0.0740943535738734
BRCA	TCGA-HN-A2NL-01A	79	2.63333	0.219444	Alive	0	IL2	0.0701145026613282	low	0.0740943535738734
BRCA	TCGA-AR-A24O-01A	3607	120.233	10.0194	Alive	0	IL2	0.229341813043554	high	0.0740943535738734
BRCA	TCGA-V7-A7HQ-01A	2033	67.7667	5.64722	Alive	0	IL2	0.181038924431668	high	0.0740943535738734
BRCA	TCGA-A2-A0T2-01A	255	8.5	0.708333	Dead	1	IL2	0.0640550644104434	low	0.0740943535738734
BRCA	TCGA-A2-A0ST-01A	3017	100.567	8.38056	Alive	0	IL2	0.680234326263258	high	0.0740943535738734
BRCA	TCGA-AN-A0FX-01A	10	0.333333	0.0277778	Alive	0	IL2	0.210513551800469	high	0.0740943535738734
BRCA	TCGA-AR-A0TT-01A	3316	110.533	9.21111	Alive	0	IL2	0.919530776387289	high	0.0740943535738734
BRCA	TCGA-B6-A0IP-01A	3926	130.867	10.9056	Dead	1	IL2	0.290660311811355	high	0.0740943535738734
BRCA	TCGA-BH-A0DP-01A	476	15.8667	1.32222	Alive	0	IL2	0.18966644665005	high	0.0740943535738734
BRCA	TCGA-A2-A0YT-01A	723	24.1	2.00833	Dead	1	IL2	0.0644690173684425	low	0.0740943535738734
BRCA	TCGA-A8-A09I-01A	1371	45.7	3.80833	Alive	0	IL2	0.168898720025469	high	0.0740943535738734
BRCA	TCGA-B6-A0IB-01A	3941	131.367	10.9472	Dead	1	IL2	0.118492625869405	high	0.0740943535738734
BRCA	TCGA-E9-A22H-01A	1232	41.0667	3.42222	Alive	0	IL2	0.343805752252313	high	0.0740943535738734
BRCA	TCGA-B6-A0IN-01A	2573	85.7667	7.14722	Dead	1	IL2	0.413052428548527	high	0.0740943535738734
BRCA	TCGA-5L-AAT1-01A	1471	49.0333	4.08611	Alive	0	IL2	0.704252269095908	high	0.0740943535738734
BRCA	TCGA-A2-A3Y0-01A	1546	51.5333	4.29444	Alive	0	IL2	0.272262124974296	high	0.0740943535738734
BRCA	TCGA-E2-A15K-06A	275	9.16667	0.763889	Alive	0	IL2	0.158854029516618	high	0.0740943535738734
BRCA	TCGA-E2-A15K-01A	275	9.16667	0.763889	Alive	0	IL2	0.34118877247874	high	0.0740943535738734
BRCA	TCGA-E9-A54Y-01A	725	24.1667	2.01389	Alive	0	IL2	0.0694272104560142	low	0.0740943535738734
BRCA	TCGA-A2-A0SX-01A	1534	51.1333	4.26111	Alive	0	IL2	0.552081910653108	high	0.0740943535738734
BRCA	TCGA-BH-A0B3-01A	1203	40.1	3.34167	Alive	0	IL2	0.130140135336449	high	0.0740943535738734
BRCA	TCGA-AQ-A7U7-01A	584	19.4667	1.62222	Dead	1	IL2	0.714751059343086	high	0.0740943535738734
BRCA	TCGA-B6-A0WS-01A	2965	98.8333	8.23611	Dead	1	IL2	0.59378400526066	high	0.0740943535738734
BRCA	TCGA-B6-A0I5-01A	8556	285.2	23.7667	Alive	0	IL2	0.13842131042025	high	0.0740943535738734
BRCA	TCGA-S3-A6ZG-01A	562	18.7333	1.56111	Alive	0	IL2	0.635243612359028	high	0.0740943535738734
BRCA	TCGA-AC-A3W6-01A	0	0	0	Alive	0	IL2	0.529271243705932	high	0.0740943535738734
BRCA	TCGA-AR-A2LK-01A	1649	54.9667	4.58056	Dead	1	IL2	0.0801118598615982	high	0.0740943535738734
BRCA	TCGA-D8-A73X-01A	767	25.5667	2.13056	Alive	0	IL2	0.0829750272577682	high	0.0740943535738734
BRCA	TCGA-A2-A04U-01A	2654	88.4667	7.37222	Alive	0	IL2	0.0951817893426852	high	0.0740943535738734
BRCA	TCGA-D8-A143-01A	431	14.3667	1.19722	Alive	0	IL2	0.0840642647884745	high	0.0740943535738734
BRCA	TCGA-BH-A8FZ-01A	574	19.1333	1.59444	Alive	0	IL2	0.412293771333417	high	0.0740943535738734
BRCA	TCGA-OL-A5RV-01A	1062	35.4	2.95	Alive	0	IL2	0.564231818450049	high	0.0740943535738734
BRCA	TCGA-B6-A1KI-01A	2236	74.5333	6.21111	Alive	0	IL2	0.0535284409892994	low	0.0740943535738734
BRCA	TCGA-BH-A0EA-01A	991	33.0333	2.75278	Dead	1	IL2	0.405665674757457	high	0.0740943535738734
BRCA	TCGA-AR-A1AL-01A	2971	99.0333	8.25278	Alive	0	IL2	0.326307234886272	high	0.0740943535738734
BRCA	TCGA-EW-A1P3-01A	1611	53.7	4.475	Alive	0	IL2	0.349138777077085	high	0.0740943535738734
BRCA	TCGA-BH-A0B7-01A	2559	85.3	7.10833	Alive	0	IL2	0.620023297626271	high	0.0740943535738734
BRCA	TCGA-A2-A0EQ-01A	2426	80.8667	6.73889	Alive	0	IL2	0.588132943601284	high	0.0740943535738734
BRCA	TCGA-E2-A14U-01A	1318	43.9333	3.66111	Alive	0	IL2	0.213253950733534	high	0.0740943535738734
BRCA	TCGA-S3-AA10-01A	586	19.5333	1.62778	Alive	0	IL2	0.756852503263176	high	0.0740943535738734
BRCA	TCGA-A8-A076-01A	1642	54.7333	4.56111	Alive	0	IL2	0.13119435170845	high	0.0740943535738734
BRCA	TCGA-AR-A1AJ-01A	2383	79.4333	6.61944	Alive	0	IL2	0.762731499015359	high	0.0740943535738734
BRCA	TCGA-Z7-A8R5-01A	3287	109.567	9.13056	Alive	0	IL2	0.192825403552391	high	0.0740943535738734
BRCA	TCGA-AR-A24U-01A	3128	104.267	8.68889	Alive	0	IL2	0.37851162325373	high	0.0740943535738734
BRCA	TCGA-AC-A3W7-01A	471	15.7	1.30833	Alive	0	IL2	0.27500704749987	high	0.0740943535738734
BRCA	TCGA-D8-A140-01A	403	13.4333	1.11944	Alive	0	IL2	0.502737941322272	high	0.0740943535738734
BRCA	TCGA-BH-A0BO-01A	2197	73.2333	6.10278	Alive	0	IL2	0.851838972849344	high	0.0740943535738734
BRCA	TCGA-B6-A1KN-01A	4233	141.1	11.7583	Alive	0	IL2	0.197362184149163	high	0.0740943535738734
BRCA	TCGA-A8-A08S-01A	1004	33.4667	2.78889	Alive	0	IL2	0.0699770704115563	low	0.0740943535738734
BRCA	TCGA-BH-A0DI-01A	912	30.4	2.53333	Alive	0	IL2	0.0874628412503394	high	0.0740943535738734
BRCA	TCGA-D8-A27T-01A	398	13.2667	1.10556	Alive	0	IL2	0.520547968106577	high	0.0740943535738734
BRCA	TCGA-D8-A1JN-01A	620	20.6667	1.72222	Alive	0	IL2	0.208267528968692	high	0.0740943535738734
BRCA	TCGA-AR-A24Q-01A	3172	105.733	8.81111	Alive	0	IL2	0.0594937253916716	low	0.0740943535738734
BRCA	TCGA-A2-A1G6-01A	501	16.7	1.39167	Alive	0	IL2	0.616075341571405	high	0.0740943535738734
BRCA	TCGA-A2-A0YH-01A	659	21.9667	1.83056	Alive	0	IL2	0.141563582375003	high	0.0740943535738734
BRCA	TCGA-D8-A1XL-01A	606	20.2	1.68333	Alive	0	IL2	0.452911664939964	high	0.0740943535738734
BRCA	TCGA-S3-AA12-01A	574	19.1333	1.59444	Alive	0	IL2	0.114233744427088	high	0.0740943535738734
BRCA	TCGA-A8-A06T-01A	1614	53.8	4.48333	Alive	0	IL2	0.241107974934054	high	0.0740943535738734
BRCA	TCGA-A2-A0YD-01A	769	25.6333	2.13611	Alive	0	IL2	0.382058508976068	high	0.0740943535738734
BRCA	TCGA-B6-A0IJ-01A	7106	236.867	19.7389	Alive	0	IL2	0.135928815526407	high	0.0740943535738734
BRCA	TCGA-D8-A1XZ-01A	466	15.5333	1.29444	Alive	0	IL2	0.184597684155761	high	0.0740943535738734
BRCA	TCGA-A8-A0A4-01A	396	13.2	1.1	Alive	0	IL2	0.104470857762917	high	0.0740943535738734
BRCA	TCGA-AO-A12E-01A	2142	71.4	5.95	Alive	0	IL2	0.43903796284271	high	0.0740943535738734
BRCA	TCGA-A7-A13F-01A	765	25.5	2.125	Alive	0	IL2	0.0870554345433757	high	0.0740943535738734
BRCA	TCGA-E2-A1IE-01A	2362	78.7333	6.56111	Alive	0	IL2	0.170053235302304	high	0.0740943535738734
BRCA	TCGA-A2-A3KC-01A	1102	36.7333	3.06111	Alive	0	IL2	0.333423733725192	high	0.0740943535738734
BRCA	TCGA-BH-A42U-01A	3364	112.133	9.34444	Alive	0	IL2	0.557189496470333	high	0.0740943535738734
BRCA	TCGA-AN-A049-01A	19	0.633333	0.0527778	Alive	0	IL2	0.270469140310578	high	0.0740943535738734
BRCA	TCGA-A7-A13H-01A	899	29.9667	2.49722	Alive	0	IL2	0.45543901456305	high	0.0740943535738734
BRCA	TCGA-E2-A1L6-01A	1648	54.9333	4.57778	Alive	0	IL2	0.152637739651112	high	0.0740943535738734
BRCA	TCGA-A2-A1G0-01A	616	20.5333	1.71111	Alive	0	IL2	0.875858681909459	high	0.0740943535738734
BRCA	TCGA-AO-A03R-01A	2091	69.7	5.80833	Alive	0	IL2	0.217230716220669	high	0.0740943535738734
BRCA	TCGA-AN-A0FV-01A	10	0.333333	0.0277778	Alive	0	IL2	0.347892388195338	high	0.0740943535738734
BRCA	TCGA-AO-A12D-01A	2515	83.8333	6.98611	Alive	0	IL2	0.477470103341899	high	0.0740943535738734
BRCA	TCGA-E2-A14Q-01A	1163	38.7667	3.23056	Alive	0	IL2	0.145612247166476	high	0.0740943535738734
BRCA	TCGA-E2-A3DX-01A	1325	44.1667	3.68056	Alive	0	IL2	0.322851124375591	high	0.0740943535738734
BRCA	TCGA-E2-A14V-01A	1042	34.7333	2.89444	Alive	0	IL2	0.0747794264966133	high	0.0740943535738734
BRCA	TCGA-AN-A041-01A	7	0.233333	0.0194444	Alive	0	IL2	0.0698396250686344	low	0.0740943535738734
BRCA	TCGA-A8-A079-01A	274	9.13333	0.761111	Alive	0	IL2	0.0625362198953893	low	0.0740943535738734
BRCA	TCGA-BH-A0BC-01A	974	32.4667	2.70556	Alive	0	IL2	0.299947954060028	high	0.0740943535738734
BRCA	TCGA-BH-A28Q-01A	1119	37.3	3.10833	Alive	0	IL2	0.304978235803961	high	0.0740943535738734
BRCA	TCGA-B6-A0I2-01A	4361	145.367	12.1139	Alive	0	IL2	0.123401335971914	high	0.0740943535738734
BRCA	TCGA-A2-A0CW-01A	3283	109.433	9.11944	Alive	0	IL2	0.25180996817154	high	0.0740943535738734
BRCA	TCGA-C8-A135-01A	393	13.1	1.09167	Alive	0	IL2	0.0817486512341679	high	0.0740943535738734
BRCA	TCGA-OL-A6VQ-01A	600	20	1.66667	Alive	0	IL2	0.788602194735141	high	0.0740943535738734
BRCA	TCGA-D8-A1X9-01A	727	24.2333	2.01944	Alive	0	IL2	0.0604624879861069	low	0.0740943535738734
BRCA	TCGA-B6-A0IG-01A	4456	148.533	12.3778	Dead	1	IL2	0.168898720025469	high	0.0740943535738734
BRCA	TCGA-A8-A0A2-01A	579	19.3	1.60833	Alive	0	IL2	0.169925001442312	high	0.0740943535738734
BRCA	TCGA-E2-A1LI-01A	3121	104.033	8.66944	Alive	0	IL2	0.103665482765696	high	0.0740943535738734
BRCA	TCGA-EW-A1P8-01A	239	7.96667	0.663889	Dead	1	IL2	0.231801022777158	high	0.0740943535738734
BRCA	TCGA-OL-A66I-01A	714	23.8	1.98333	Alive	0	IL2	0.863304159342798	high	0.0740943535738734
BRCA	TCGA-BH-A0AU-01A	1914	63.8	5.31667	Alive	0	IL2	0.196858801366356	high	0.0740943535738734
BRCA	TCGA-AR-A1AU-01A	2868	95.6	7.96667	Alive	0	IL2	0.163756333397909	high	0.0740943535738734
BRCA	TCGA-A8-A09D-01A	1522	50.7333	4.22778	Alive	0	IL2	0.151079473028812	high	0.0740943535738734
BRCA	TCGA-A2-A0T5-01A	531	17.7	1.475	Alive	0	IL2	0.0781999199213715	high	0.0740943535738734
BRCA	TCGA-AO-A0JE-01A	2335	77.8333	6.48611	Alive	0	IL2	0.759326304678515	high	0.0740943535738734
BRCA	TCGA-AR-A2LH-01A	616	20.5333	1.71111	Dead	1	IL2	0.30929262305752	high	0.0740943535738734
BRCA	TCGA-A8-A09B-01A	365	12.1667	1.01389	Alive	0	IL2	0.14535138557262	high	0.0740943535738734
BRCA	TCGA-D8-A1XQ-01A	499	16.6333	1.38611	Alive	0	IL2	0.0606008295541171	low	0.0740943535738734
BRCA	TCGA-D8-A1Y1-01A	302	10.0667	0.838889	Dead	1	IL2	0.0608774728993346	low	0.0740943535738734
BRCA	TCGA-LD-A66U-01A	646	21.5333	1.79444	Alive	0	IL2	0.383386346199016	high	0.0740943535738734
BRCA	TCGA-OL-A6VO-01A	858	28.6	2.38333	Alive	0	IL2	0.158207747625736	high	0.0740943535738734
BRCA	TCGA-AC-A2FG-01A	1853	61.7667	5.14722	Alive	0	IL2	0.231801022777158	high	0.0740943535738734
BRCA	TCGA-AO-A0J3-01A	651	21.7	1.80833	Alive	0	IL2	0.142740172116082	high	0.0740943535738734
BRCA	TCGA-AN-A0XW-01A	170	5.66667	0.472222	Alive	0	IL2	0.31034012061215	high	0.0740943535738734
BRCA	TCGA-GM-A2DK-01A	2645	88.1667	7.34722	Alive	0	IL2	0.131326074606591	high	0.0740943535738734
BRCA	TCGA-AO-A1KP-01A	2953	98.4333	8.20278	Alive	0	IL2	0.233888060174277	high	0.0740943535738734
BRCA	TCGA-AR-A5QQ-01A	322	10.7333	0.894444	Dead	1	IL2	0.391438	high	0.0740943535738734
BRCA	TCGA-A7-A0DA-01A	1085	36.1667	3.01389	Alive	0	IL2	0.0698396250686344	low	0.0740943535738734
BRCA	TCGA-BH-A0HX-01A	829	27.6333	2.30278	Alive	0	IL2	0.404467196763089	high	0.0740943535738734
BRCA	TCGA-C8-A27A-01A	747	24.9	2.075	Alive	0	IL2	0.17683337078449	high	0.0740943535738734
BRCA	TCGA-A7-A26F-01A	738	24.6	2.05	Alive	0	IL2	0.130271954518859	high	0.0740943535738734
BRCA	TCGA-A2-A25D-01A	0	0	0	Alive	0	IL2	0.727876900847943	high	0.0740943535738734
BRCA	TCGA-AR-A5QP-01A	1185	39.5	3.29167	Alive	0	IL2	0.182310918025696	high	0.0740943535738734
BRCA	TCGA-BH-A0W3-01A	728	24.2667	2.02222	Alive	0	IL2	0.127237061924814	high	0.0740943535738734
BRCA	TCGA-AC-A2FF-01A	2759	91.9667	7.66389	Alive	0	IL2	0.684280150548129	high	0.0740943535738734
BRCA	TCGA-AR-A24V-01A	3203	106.767	8.89722	Alive	0	IL2	0.204140716780225	high	0.0740943535738734
BRCA	TCGA-E9-A1NE-01A	1088	36.2667	3.02222	Alive	0	IL2	0.693319678811575	high	0.0740943535738734
BRCA	TCGA-LL-A73Z-01A	227	7.56667	0.630556	Dead	1	IL2	0.29077825132018	high	0.0740943535738734
BRCA	TCGA-D8-A1JM-01A	590	19.6667	1.63889	Alive	0	IL2	0.133300476229776	high	0.0740943535738734
BRCA	TCGA-AN-A0AL-01A	227	7.56667	0.630556	Alive	0	IL2	0.0732718364245194	low	0.0740943535738734
BRCA	TCGA-AO-A0JB-01A	1542	51.4	4.28333	Alive	0	IL2	0.124328135002202	high	0.0740943535738734
BRCA	TCGA-BH-A0BR-01A	2330	77.6667	6.47222	Alive	0	IL2	0.276198865032242	high	0.0740943535738734
BRCA	TCGA-B6-A0IE-01A	1993	66.4333	5.53611	Dead	1	IL2	0.0483757045389763	low	0.0740943535738734
BRCA	TCGA-A2-A259-01A	1596	53.2	4.43333	Alive	0	IL2	0.145873061601045	high	0.0740943535738734
BRCA	TCGA-E9-A1RH-01A	1417	47.2333	3.93611	Alive	0	IL2	0.127104965139401	high	0.0740943535738734
BRCA	TCGA-A2-A4S3-01A	666	22.2	1.85	Alive	0	IL2	0.325731791122554	high	0.0740943535738734
BRCA	TCGA-AR-A2LQ-01A	1233	41.1	3.425	Alive	0	IL2	0.0989584800881688	high	0.0740943535738734
BRCA	TCGA-EW-A6SD-01A	1010	33.6667	2.80556	Alive	0	IL2	0.207892851641333	high	0.0740943535738734
BRCA	TCGA-3C-AALJ-01A	1474	49.1333	4.09444	Alive	0	IL2	0.579855951350684	high	0.0740943535738734
BRCA	TCGA-D8-A1X6-01A	541	18.0333	1.50278	Alive	0	IL2	0.0623980637984785	low	0.0740943535738734
BRCA	TCGA-D8-A141-01A	626	20.8667	1.73889	Alive	0	IL2	0.922806773187886	high	0.0740943535738734
BRCA	TCGA-OL-A5S0-01A	620	20.6667	1.72222	Alive	0	IL2	0.1947174628936	high	0.0740943535738734
BRCA	TCGA-OL-A5RX-01A	878	29.2667	2.43889	Alive	0	IL2	0.102053382729188	high	0.0740943535738734
BRCA	TCGA-BH-A6R9-01A	160	5.33333	0.444444	Alive	0	IL2	0.0821575590854259	high	0.0740943535738734
BRCA	TCGA-A2-A0T7-01A	631	21.0333	1.75278	Alive	0	IL2	0.346985246742271	high	0.0740943535738734
BRCA	TCGA-C8-A1HI-01A	343	11.4333	0.952778	Alive	0	IL2	0.242937800200565	high	0.0740943535738734
BRCA	TCGA-B6-A0I9-01A	362	12.0667	1.00556	Dead	1	IL2	0.195347598322219	high	0.0740943535738734
BRCA	TCGA-AO-A0JM-01A	2184	72.8	6.06667	Alive	0	IL2	0.118226813792948	high	0.0740943535738734
BRCA	TCGA-B6-A0RP-01A	3126	104.2	8.68333	Dead	1	IL2	0.326537348139952	high	0.0740943535738734
BRCA	TCGA-E2-A56Z-01A	252	8.4	0.7	Alive	0	IL2	0.417379975973023	high	0.0740943535738734
BRCA	TCGA-AN-A0XL-01A	163	5.43333	0.452778	Alive	0	IL2	0.0870554345433757	high	0.0740943535738734
BRCA	TCGA-BH-A0DH-01A	1156	38.5333	3.21111	Alive	0	IL2	0.524063675777211	high	0.0740943535738734
BRCA	TCGA-AR-A24X-01A	3004	100.133	8.34444	Alive	0	IL2	0.467070757218749	high	0.0740943535738734
BRCA	TCGA-E9-A1R3-01A	78	2.6	0.216667	Alive	0	IL2	0.0603241331511038	low	0.0740943535738734
BRCA	TCGA-D8-A145-01A	410	13.6667	1.13889	Alive	0	IL2	0.0888200332985851	high	0.0740943535738734
BRCA	TCGA-S3-AA17-01A	424	14.1333	1.17778	Alive	0	IL2	0.540126488338107	high	0.0740943535738734
BRCA	TCGA-BH-A0BA-01A	1132	37.7333	3.14444	Alive	0	IL2	0.686881460432228	high	0.0740943535738734
BRCA	TCGA-BH-A0BZ-01A	2255	75.1667	6.26389	Alive	0	IL2	0.520246222707027	high	0.0740943535738734
BRCA	TCGA-A2-A0D3-01A	1873	62.4333	5.20278	Alive	0	IL2	0.296780417426425	high	0.0740943535738734
BRCA	TCGA-E9-A22A-01A	1189	39.6333	3.30278	Alive	0	IL2	0.5554235315619	high	0.0740943535738734
BRCA	TCGA-E2-A150-01A	1935	64.5	5.375	Alive	0	IL2	0.468426918823479	high	0.0740943535738734
BRCA	TCGA-A8-A0A6-01A	640	21.3333	1.77778	Alive	0	IL2	0.866868424618348	high	0.0740943535738734
BRCA	TCGA-E9-A1RA-01A	1369	45.6333	3.80278	Alive	0	IL2	0.374065718222538	high	0.0740943535738734
BRCA	TCGA-UL-AAZ6-01A	518	17.2667	1.43889	Alive	0	IL2	0.0615688492680028	low	0.0740943535738734
BRCA	TCGA-B6-A0RT-01A	2721	90.7	7.55833	Alive	0	IL2	1.21592704798683	high	0.0740943535738734
BRCA	TCGA-AC-A3W5-01A	504	16.8	1.4	Alive	0	IL2	0.690014738721999	high	0.0740943535738734
BRCA	TCGA-A2-A0CR-01A	3283	109.433	9.11944	Alive	0	IL2	1.02155079438127	high	0.0740943535738734
BRCA	TCGA-EW-A1PA-01A	575	19.1667	1.59722	Alive	0	IL2	0.17683337078449	high	0.0740943535738734
BRCA	TCGA-AR-A252-01A	2838	94.6	7.88333	Alive	0	IL2	0.730574747887632	high	0.0740943535738734
BRCA	TCGA-C8-A26Y-01A	0	0	0	Alive	0	IL2	0.10929368902294	high	0.0740943535738734
BRCA	TCGA-EW-A1PH-01A	607	20.2333	1.68611	Alive	0	IL2	0.0709388213434375	low	0.0740943535738734
BRCA	TCGA-AN-A0XN-01A	10	0.333333	0.0277778	Alive	0	IL2	0.203389117367087	high	0.0740943535738734
BRCA	TCGA-OL-A5DA-01A	1783	59.4333	4.95278	Alive	0	IL2	0.0990931792191091	high	0.0740943535738734
BRCA	TCGA-E2-A108-01A	837	27.9	2.325	Alive	0	IL2	0.401084301505006	high	0.0740943535738734
BRCA	TCGA-LQ-A4E4-01A	849	28.3	2.35833	Alive	0	IL2	0.200127654273602	high	0.0740943535738734
BRCA	TCGA-BH-A0BG-01A	1871	62.3667	5.19722	Alive	0	IL2	0.402067249827825	high	0.0740943535738734
BRCA	TCGA-E2-A14R-01A	1174	39.1333	3.26111	Alive	0	IL2	0.302991615612752	high	0.0740943535738734
BRCA	TCGA-BH-A0AZ-01A	1919	63.9667	5.33056	Alive	0	IL2	0.26471656897702	high	0.0740943535738734
BRCA	TCGA-A7-A5ZW-01A	326	10.8667	0.905556	Alive	0	IL2	0.541911265935905	high	0.0740943535738734
BRCA	TCGA-D8-A1JD-01A	552	18.4	1.53333	Alive	0	IL2	0.121943733510401	high	0.0740943535738734
BRCA	TCGA-B6-A409-01A	573	19.1	1.59167	Dead	1	IL2	0.0993625397577723	high	0.0740943535738734
BRCA	TCGA-A2-A3XX-01A	1439	47.9667	3.99722	Dead	1	IL2	0.0651586751285468	low	0.0740943535738734
BRCA	TCGA-E9-A248-01A	59	1.96667	0.163889	Alive	0	IL2	0.267475871796492	high	0.0740943535738734
BRCA	TCGA-EW-A1P5-01A	703	23.4333	1.95278	Alive	0	IL2	0.0930192331335447	high	0.0740943535738734
BRCA	TCGA-EW-A1OY-01A	908	30.2667	2.52222	Alive	0	IL2	0.0984195577655445	high	0.0740943535738734
BRCA	TCGA-AN-A0FJ-01A	242	8.06667	0.672222	Alive	0	IL2	0.408385791406414	high	0.0740943535738734
BRCA	TCGA-A2-A1FW-01A	528	17.6	1.46667	Alive	0	IL2	0.32780231537653	high	0.0740943535738734
BRCA	TCGA-3C-AALI-01A	4005	133.5	11.125	Alive	0	IL2	0.314522521791615	high	0.0740943535738734
BRCA	TCGA-E2-A15H-01A	393	13.1	1.09167	Alive	0	IL2	0.251446431558582	high	0.0740943535738734
BRCA	TCGA-E9-A22G-01A	1239	41.3	3.44167	Alive	0	IL2	0.113167056732735	high	0.0740943535738734
BRCA	TCGA-D8-A1JK-01A	0	0	0	Alive	0	IL2	0.0862402758207441	high	0.0740943535738734
BRCA	TCGA-A8-A07I-01A	426	14.2	1.18333	Alive	0	IL2	0.369159346064531	high	0.0740943535738734
BRCA	TCGA-GM-A2DN-01A	3091	103.033	8.58611	Alive	0	IL2	0.607862902831235	high	0.0740943535738734
BRCA	TCGA-GM-A2DH-01A	2193	73.1	6.09167	Alive	0	IL2	0.542406645895065	high	0.0740943535738734
BRCA	TCGA-A7-A6VV-01A	313	10.4333	0.869444	Alive	0	IL2	0.0866479127551883	high	0.0740943535738734
BRCA	TCGA-BH-A42V-01A	635	21.1667	1.76389	Alive	0	IL2	0.798506794739972	high	0.0740943535738734
BRCA	TCGA-AO-A0JG-01A	798	26.6	2.21667	Alive	0	IL2	0.14522093708563	high	0.0740943535738734
BRCA	TCGA-E2-A15M-01A	336	11.2	0.933333	Dead	1	IL2	1.34352152777083	high	0.0740943535738734
BRCA	TCGA-A8-A07U-01A	760	25.3333	2.11111	Alive	0	IL2	0.451118776394946	high	0.0740943535738734
BRCA	TCGA-BH-A8G0-01A	662	22.0667	1.83889	Alive	0	IL2	0.384270892542415	high	0.0740943535738734
BRCA	TCGA-D8-A13Z-01A	635	21.1667	1.76389	Alive	0	IL2	0.0663992289113826	low	0.0740943535738734
BRCA	TCGA-B6-A0IM-01A	3873	129.1	10.7583	Dead	1	IL2	0.0640550644104434	low	0.0740943535738734
BRCA	TCGA-A2-A4RY-01A	648	21.6	1.8	Alive	0	IL2	0.237318965574551	high	0.0740943535738734
BRCA	TCGA-BH-A0B9-01A	1572	52.4	4.36667	Alive	0	IL2	0.270349528733103	high	0.0740943535738734
BRCA	TCGA-C8-A273-01A	513	17.1	1.425	Alive	0	IL2	0.0654344459486331	low	0.0740943535738734
BRCA	TCGA-A2-A0CK-01A	4159	138.633	11.5528	Alive	0	IL2	0.350723534441022	high	0.0740943535738734
BRCA	TCGA-EW-A6SB-01A	760	25.3333	2.11111	Alive	0	IL2	0.0600473836699389	low	0.0740943535738734
BRCA	TCGA-A2-A0CL-01A	3015	100.5	8.375	Alive	0	IL2	1.19351944679465	high	0.0740943535738734
BRCA	TCGA-A2-A0YM-01A	965	32.1667	2.68056	Alive	0	IL2	0.153416242255248	high	0.0740943535738734
BRCA	TCGA-WT-AB44-01A	883	29.4333	2.45278	Alive	0	IL2	0.0901759497902069	high	0.0740943535738734
BRCA	TCGA-BH-A0BW-01A	2371	79.0333	6.58611	Alive	0	IL2	0.268075022534324	high	0.0740943535738734
BRCA	TCGA-A8-A07F-01A	577	19.2333	1.60278	Alive	0	IL2	0.156396616597665	high	0.0740943535738734
BRCA	TCGA-EW-A1J5-01A	477	15.9	1.325	Alive	0	IL2	0.528271247103276	high	0.0740943535738734
BRCA	TCGA-AR-A0TQ-01A	2991	99.7	8.30833	Alive	0	IL2	0.429749850800216	high	0.0740943535738734
BRCA	TCGA-B6-A0I1-01A	2361	78.7	6.55833	Dead	1	IL2	0.317304068361915	high	0.0740943535738734
BRCA	TCGA-EW-A1IW-01A	371	12.3667	1.03056	Alive	0	IL2	0.257976116010765	high	0.0740943535738734
BRCA	TCGA-A2-A0EN-01A	4088	136.267	11.3556	Alive	0	IL2	0.213751646311006	high	0.0740943535738734
BRCA	TCGA-E2-A1L9-01A	598	19.9333	1.66111	Alive	0	IL2	0.119953717505568	high	0.0740943535738734
BRCA	TCGA-A7-A26G-01A	722	24.0667	2.00556	Alive	0	IL2	0.155749232677945	high	0.0740943535738734
BRCA	TCGA-A8-A08O-01A	943	31.4333	2.61944	Alive	0	IL2	0.11503324294624	high	0.0740943535738734
BRCA	TCGA-GM-A2DO-01A	2596	86.5333	7.21111	Alive	0	IL2	1.70981996797692	high	0.0740943535738734
BRCA	TCGA-EW-A1IY-01A	258	8.6	0.716667	Alive	0	IL2	1.11676397129772	high	0.0740943535738734
BRCA	TCGA-AR-A254-01A	2605	86.8333	7.23611	Alive	0	IL2	0.0594937253916716	low	0.0740943535738734
BRCA	TCGA-D8-A27L-01A	499	16.6333	1.38611	Alive	0	IL2	0.368377246120017	high	0.0740943535738734
BRCA	TCGA-E2-A14X-01A	972	32.4	2.7	Alive	0	IL2	0.221691513510904	high	0.0740943535738734
BRCA	TCGA-AR-A1AO-01A	2618	87.2667	7.27222	Alive	0	IL2	0.401412025363809	high	0.0740943535738734
BRCA	TCGA-A8-A09M-01A	1006	33.5333	2.79444	Alive	0	IL2	0.301119353150762	high	0.0740943535738734
BRCA	TCGA-D8-A1J8-01A	431	14.3667	1.19722	Alive	0	IL2	0.669117498193594	high	0.0740943535738734
BRCA	TCGA-D8-A1Y3-01A	430	14.3333	1.19444	Alive	0	IL2	0.169540231459797	high	0.0740943535738734
BRCA	TCGA-GM-A4E0-01A	2191	73.0333	6.08611	Alive	0	IL2	0.296662967591957	high	0.0740943535738734
BRCA	TCGA-E2-A15I-01A	1692	56.4	4.7	Alive	0	IL2	0.616734084956271	high	0.0740943535738734
BRCA	TCGA-E2-A573-01A	1062	35.4	2.95	Alive	0	IL2	0.216113358446301	high	0.0740943535738734
BRCA	TCGA-AR-A0TV-01A	2288	76.2667	6.35556	Alive	0	IL2	0.274530044671623	high	0.0740943535738734
BRCA	TCGA-E9-A22E-01A	1269	42.3	3.525	Alive	0	IL2	0.28936234047694	high	0.0740943535738734
BRCA	TCGA-C8-A278-01A	297	9.9	0.825	Alive	0	IL2	0.224163787341664	high	0.0740943535738734
BRCA	TCGA-E9-A1NG-01A	786	26.2	2.18333	Dead	1	IL2	0.0710761620109589	low	0.0740943535738734
BRCA	TCGA-GM-A3XL-01A	2108	70.2667	5.85556	Alive	0	IL2	0.0618453070710695	low	0.0740943535738734
BRCA	TCGA-AN-A04C-01A	54	1.8	0.15	Alive	0	IL2	0.0531113364595625	low	0.0740943535738734
BRCA	TCGA-4H-AAAK-01A	348	11.6	0.966667	Alive	0	IL2	0.103933991056233	high	0.0740943535738734
BRCA	TCGA-A1-A0SO-01A	852	28.4	2.36667	Alive	0	IL2	0.0666747627244602	low	0.0740943535738734
BRCA	TCGA-BH-A0B0-01A	2477	82.5667	6.88056	Alive	0	IL2	0.160791139919387	high	0.0740943535738734
BRCA	TCGA-GM-A2DI-01A	2590	86.3333	7.19444	Alive	0	IL2	1.40092041165411	high	0.0740943535738734
BRCA	TCGA-A2-A0EP-01A	3603	120.1	10.0083	Alive	0	IL2	0.98491740542692	high	0.0740943535738734
BRCA	TCGA-AR-A24W-01A	1550	51.6667	4.30556	Alive	0	IL2	0.445302942136513	high	0.0740943535738734
BRCA	TCGA-AC-A3TM-01A	762	25.4	2.11667	Alive	0	IL2	0.0777898886436676	high	0.0740943535738734
BRCA	TCGA-GM-A5PV-01A	412	13.7333	1.14444	Alive	0	IL2	0.160533008760908	high	0.0740943535738734
BRCA	TCGA-A7-A0CG-01A	1043	34.7667	2.89722	Alive	0	IL2	0.708849377105179	high	0.0740943535738734
BRCA	TCGA-A8-A06O-01A	396	13.2	1.1	Alive	0	IL2	0.0600473836699389	low	0.0740943535738734
BRCA	TCGA-C8-A8HQ-01A	380	12.6667	1.05556	Alive	0	IL2	0.138552375152649	high	0.0740943535738734
BRCA	TCGA-B6-A0RU-01A	8605	286.833	23.9028	Alive	0	IL2	0.164657575253662	high	0.0740943535738734
BRCA	TCGA-E9-A1N4-01A	1000	33.3333	2.77778	Alive	0	IL2	0.214870834003905	high	0.0740943535738734
BRCA	TCGA-LL-A441-01A	996	33.2	2.76667	Alive	0	IL2	0.78985442555839	high	0.0740943535738734
BRCA	TCGA-D8-A1XO-01A	1682	56.0667	4.67222	Alive	0	IL2	0.07340895518534	low	0.0740943535738734
BRCA	TCGA-C8-A12W-01A	385	12.8333	1.06944	Alive	0	IL2	0.094911647025467	high	0.0740943535738734
BRCA	TCGA-LL-A9Q3-01A	532	17.7333	1.47778	Alive	0	IL2	0.0912597661926783	high	0.0740943535738734
BRCA	TCGA-A7-A3IY-01A	345	11.5	0.958333	Alive	0	IL2	0.146264194866526	high	0.0740943535738734
BRCA	TCGA-A7-A26J-01A	627	20.9	1.74167	Alive	0	IL2	0.203389117367087	high	0.0740943535738734
BRCA	TCGA-BH-A0H3-01A	1928	64.2667	5.35556	Alive	0	IL2	0.418243929912092	high	0.0740943535738734
BRCA	TCGA-LL-A5YP-01A	450	15	1.25	Alive	0	IL2	0.194339249484463	high	0.0740943535738734
BRCA	TCGA-OL-A5D8-01A	973	32.4333	2.70278	Alive	0	IL2	0.0968015818491687	high	0.0740943535738734
BRCA	TCGA-GM-A3NW-01A	3361	112.033	9.33611	Alive	0	IL2	0.0760117385696413	high	0.0740943535738734
BRCA	TCGA-AC-A2B8-01A	677	22.5667	1.88056	Alive	0	IL2	0.29018845733752	high	0.0740943535738734
BRCA	TCGA-GM-A3XG-01A	1330	44.3333	3.69444	Alive	0	IL2	0.207268173112028	high	0.0740943535738734
BRCA	TCGA-AC-A3QP-01A	675	22.5	1.875	Alive	0	IL2	0.0668125098999018	low	0.0740943535738734
BRCA	TCGA-D8-A27G-01A	409	13.6333	1.13611	Alive	0	IL2	0.611738957498946	high	0.0740943535738734
BRCA	TCGA-AR-A24H-01A	4894	163.133	13.5944	Alive	0	IL2	0.296545508195117	high	0.0740943535738734
BRCA	TCGA-AC-A2BK-01A	2222	74.0667	6.17222	Alive	0	IL2	0.645609441183496	high	0.0740943535738734
BRCA	TCGA-A2-A0EV-01A	968	32.2667	2.68889	Alive	0	IL2	0.345282817593508	high	0.0740943535738734
BRCA	TCGA-C8-A26X-01A	376	12.5333	1.04444	Alive	0	IL2	0.136585152847626	high	0.0740943535738734
BRCA	TCGA-D8-A1XR-01A	482	16.0667	1.33889	Alive	0	IL2	0.0614306004977481	low	0.0740943535738734
BRCA	TCGA-E2-A1IF-01A	1138	37.9333	3.16111	Alive	0	IL2	0.144437998368392	high	0.0740943535738734
BRCA	TCGA-A8-A08G-01A	607	20.2333	1.68611	Alive	0	IL2	0.0679140140884663	low	0.0740943535738734
BRCA	TCGA-AR-A0U4-01A	3261	108.7	9.05833	Alive	0	IL2	0.304627854492976	high	0.0740943535738734
BRCA	TCGA-E2-A1IO-01A	1855	61.8333	5.15278	Alive	0	IL2	0.175811993721731	high	0.0740943535738734
BRCA	TCGA-E2-A1B5-01A	984	32.8	2.73333	Alive	0	IL2	1.39731011657604	high	0.0740943535738734
BRCA	TCGA-A2-A0YI-01A	1505	50.1667	4.18056	Alive	0	IL2	0.244643545739398	high	0.0740943535738734
BRCA	TCGA-E2-A1LE-01A	879	29.3	2.44167	Dead	1	IL2	0.351062898940385	high	0.0740943535738734
BRCA	TCGA-A2-A04X-01A	1686	56.2	4.68333	Alive	0	IL2	0.0569996303855637	low	0.0740943535738734
BRCA	TCGA-AR-A2LJ-01A	2632	87.7333	7.31111	Alive	0	IL2	0.324234562270531	high	0.0740943535738734
BRCA	TCGA-D8-A1XA-01A	839	27.9667	2.33056	Alive	0	IL2	0.105543992198926	high	0.0740943535738734
BRCA	TCGA-E2-A15A-06A	710	23.6667	1.97222	Alive	0	IL2	1.30158764660319	high	0.0740943535738734
BRCA	TCGA-E2-A15A-01A	710	23.6667	1.97222	Alive	0	IL2	0.270349528733103	high	0.0740943535738734
BRCA	TCGA-A7-A3RF-01A	408	13.6	1.13333	Alive	0	IL2	0.0686020273786715	low	0.0740943535738734
BRCA	TCGA-A2-A0ER-01A	2263	75.4333	6.28611	Alive	0	IL2	0.19484351199952	high	0.0740943535738734
BRCA	TCGA-AC-A6IX-01A	373	12.4333	1.03611	Alive	0	IL2	0.165558254461174	high	0.0740943535738734
BRCA	TCGA-AC-A6IX-06A	373	12.4333	1.03611	Alive	0	IL2	1.25417072589279	high	0.0740943535738734
BRCA	TCGA-BH-A0DT-01A	2403	80.1	6.675	Alive	0	IL2	0.341871920644401	high	0.0740943535738734
BRCA	TCGA-E2-A14N-01A	1434	47.8	3.98333	Alive	0	IL2	0.0780632557768191	high	0.0740943535738734
BRCA	TCGA-GM-A2DM-01A	3226	107.533	8.96111	Alive	0	IL2	0.0928839656784844	high	0.0740943535738734
BRCA	TCGA-A2-A1G1-01A	584	19.4667	1.62222	Alive	0	IL2	0.117562069256979	high	0.0740943535738734
BRCA	TCGA-JL-A3YX-01A	352	11.7333	0.977778	Alive	0	IL2	0.127369146616222	high	0.0740943535738734
BRCA	TCGA-OL-A66H-01A	812	27.0667	2.25556	Alive	0	IL2	0.257131340773425	high	0.0740943535738734
BRCA	TCGA-D8-A3Z5-01A	1015	33.8333	2.81944	Alive	0	IL2	0.268554164033543	high	0.0740943535738734
BRCA	TCGA-A8-A075-01A	518	17.2667	1.43889	Alive	0	IL2	0.136716384488312	high	0.0740943535738734
BRCA	TCGA-BH-A0WA-01A	701	23.3667	1.94722	Alive	0	IL2	0.0877343818197254	high	0.0740943535738734
BRCA	TCGA-BH-A0C0-01A	1270	42.3333	3.52778	Alive	0	IL2	0.743040957219783	high	0.0740943535738734
BRCA	TCGA-A8-A08C-01A	881	29.3667	2.44722	Alive	0	IL2	0.0855606248726255	high	0.0740943535738734
BRCA	TCGA-BH-A0AV-01A	1820	60.6667	5.05556	Alive	0	IL2	0.0764222754586024	high	0.0740943535738734
BRCA	TCGA-AC-A2FK-01A	2650	88.3333	7.36111	Alive	0	IL2	0.476848252021543	high	0.0740943535738734
BRCA	TCGA-E2-A1L7-01A	1836	61.2	5.1	Alive	0	IL2	0.474669659160943	high	0.0740943535738734
BRCA	TCGA-A2-A0YJ-01A	566	18.8667	1.57222	Alive	0	IL2	0.0965317426936287	high	0.0740943535738734
BRCA	TCGA-A8-A08I-01A	365	12.1667	1.01389	Alive	0	IL2	0.309991039260069	high	0.0740943535738734
BRCA	TCGA-A2-A25C-01A	523	17.4333	1.45278	Alive	0	IL2	0.163369914474776	high	0.0740943535738734
BRCA	TCGA-A8-A0A9-01A	822	27.4	2.28333	Alive	0	IL2	0.259543673148691	high	0.0740943535738734
BRCA	TCGA-BH-A0C3-01A	2709	90.3	7.525	Alive	0	IL2	0.40686315797654	high	0.0740943535738734
BRCA	TCGA-BH-A0GY-01A	923	30.7667	2.56389	Alive	0	IL2	0.565207205574546	high	0.0740943535738734
BRCA	TCGA-AC-A23H-01A	0	0	0	Dead	1	IL2	0.138683427979272	high	0.0740943535738734
BRCA	TCGA-C8-A12V-01A	385	12.8333	1.06944	Alive	0	IL2	0.728747725429758	high	0.0740943535738734
BRCA	TCGA-E9-A6HE-01A	847	28.2333	2.35278	Alive	0	IL2	0.141040345433593	high	0.0740943535738734
BRCA	TCGA-BH-A0DE-01A	2372	79.0667	6.58889	Alive	0	IL2	0.331361267268299	high	0.0740943535738734
BRCA	TCGA-D8-A27K-01A	1461	48.7	4.05833	Alive	0	IL2	0.156526058528656	high	0.0740943535738734
BRCA	TCGA-D8-A4Z1-01A	659	21.9667	1.83056	Alive	0	IL2	0.256769142761341	high	0.0740943535738734
BRCA	TCGA-A2-A1FZ-01A	683	22.7667	1.89722	Alive	0	IL2	0.30170469621916	high	0.0740943535738734
BRCA	TCGA-E9-A3HO-01A	1158	38.6	3.21667	Alive	0	IL2	0.154712813782158	high	0.0740943535738734
BRCA	TCGA-AC-A2BM-01A	3022	100.733	8.39444	Alive	0	IL2	0.53784272132138	high	0.0740943535738734
BRCA	TCGA-AC-A6IW-01A	413	13.7667	1.14722	Alive	0	IL2	0.174406418529749	high	0.0740943535738734
BRCA	TCGA-AC-A3TN-01A	456	15.2	1.26667	Alive	0	IL2	0.202762485275887	high	0.0740943535738734
BRCA	TCGA-AN-A0FZ-01A	10	0.333333	0.0277778	Alive	0	IL2	0.0517201164473276	low	0.0740943535738734
BRCA	TCGA-AQ-A1H3-01A	989	32.9667	2.74722	Alive	0	IL2	0.205392512989685	high	0.0740943535738734
BRCA	TCGA-OL-A5RY-01A	752	25.0667	2.08889	Alive	0	IL2	0.178619042533318	high	0.0740943535738734
BRCA	TCGA-BH-A0HY-01A	1545	51.5	4.29167	Alive	0	IL2	0.0732718364245194	low	0.0740943535738734
BRCA	TCGA-EW-A1PF-01A	439	14.6333	1.21944	Alive	0	IL2	0.157431827004188	high	0.0740943535738734
BRCA	TCGA-A2-A0YE-01A	554	18.4667	1.53889	Alive	0	IL2	0.0784732093786936	high	0.0740943535738734
BRCA	TCGA-BH-A28O-01A	1120	37.3333	3.11111	Alive	0	IL2	1.1878944047908	high	0.0740943535738734
BRCA	TCGA-A8-A07E-01A	608	20.2667	1.68889	Alive	0	IL2	0.260146126508967	high	0.0740943535738734
BRCA	TCGA-D8-A1X8-01A	783	26.1	2.175	Alive	0	IL2	0.160403925860014	high	0.0740943535738734
BRCA	TCGA-E9-A1R2-01A	1063	35.4333	2.95278	Alive	0	IL2	0.395282204132233	high	0.0740943535738734
BRCA	TCGA-C8-A1HN-01A	394	13.1333	1.09444	Alive	0	IL2	0.12300395405482	high	0.0740943535738734
BRCA	TCGA-AO-A0JA-01A	655	21.8333	1.81944	Alive	0	IL2	0.236951758588081	high	0.0740943535738734
BRCA	TCGA-5L-AAT0-01A	1477	49.2333	4.10278	Alive	0	IL2	0.626112010858613	high	0.0740943535738734
BRCA	TCGA-EW-A1J6-01A	875	29.1667	2.43056	Alive	0	IL2	0.438718676564791	high	0.0740943535738734
BRCA	TCGA-E9-A1RG-01A	647	21.5667	1.79722	Alive	0	IL2	0.0816123228578898	high	0.0740943535738734
BRCA	TCGA-BH-A18H-01A	652	21.7333	1.81111	Alive	0	IL2	0.472591745736933	high	0.0740943535738734
BRCA	TCGA-D8-A1XV-01A	461	15.3667	1.28056	Alive	0	IL2	0.0683268614345055	low	0.0740943535738734
BRCA	TCGA-E2-A106-01A	2541	84.7	7.05833	Alive	0	IL2	0.157819839478863	high	0.0740943535738734
BRCA	TCGA-BH-A0BV-01A	1519	50.6333	4.21944	Alive	0	IL2	0.0926133927142838	high	0.0740943535738734
BRCA	TCGA-D8-A1XW-01A	1309	43.6333	3.63611	Alive	0	IL2	0.126312130328704	high	0.0740943535738734
BRCA	TCGA-EW-A1PB-01A	608	20.2667	1.68889	Alive	0	IL2	0.475707494642639	high	0.0740943535738734
BRCA	TCGA-E2-A1AZ-01A	2329	77.6333	6.46944	Alive	0	IL2	0.812703576560284	high	0.0740943535738734
BRCA	TCGA-C8-A26V-01A	616	20.5333	1.71111	Alive	0	IL2	0.0533894195446349	low	0.0740943535738734
BRCA	TCGA-E9-A227-01A	975	32.5	2.70833	Alive	0	IL2	0.366811773127127	high	0.0740943535738734
BRCA	TCGA-PE-A5DE-01A	2645	88.1667	7.34722	Alive	0	IL2	0.416083074208358	high	0.0740943535738734
BRCA	TCGA-C8-A132-01A	383	12.7667	1.06389	Alive	0	IL2	0.39011735366633	high	0.0740943535738734
BRCA	TCGA-E2-A1B1-01A	2653	88.4333	7.36944	Alive	0	IL2	0.790605242666613	high	0.0740943535738734
BRCA	TCGA-BH-A0E2-01A	435	14.5	1.20833	Alive	0	IL2	0.092072094502929	high	0.0740943535738734
BRCA	TCGA-C8-A1HM-01A	375	12.5	1.04167	Alive	0	IL2	0.376623787423014	high	0.0740943535738734
BRCA	TCGA-A8-A08L-01A	30	1	0.0833333	Dead	1	IL2	0.520045024039818	high	0.0740943535738734
BRCA	TCGA-A7-A4SD-01A	441	14.7	1.225	Alive	0	IL2	0.0981500210920115	high	0.0740943535738734
BRCA	TCGA-AR-A251-01A	3030	101	8.41667	Alive	0	IL2	0.260868738615679	high	0.0740943535738734
BRCA	TCGA-A8-A07P-01A	334	11.1333	0.927778	Alive	0	IL2	0.209390977467428	high	0.0740943535738734
BRCA	TCGA-C8-A130-01A	370	12.3333	1.02778	Alive	0	IL2	0.246468895028775	high	0.0740943535738734
BRCA	TCGA-A8-A07G-01A	577	19.2333	1.60278	Alive	0	IL2	0.0702519218204442	low	0.0740943535738734
BRCA	TCGA-A2-A0EW-01A	1884	62.8	5.23333	Dead	1	IL2	0.698662999885884	high	0.0740943535738734
BRCA	TCGA-AC-A6NO-01A	51	1.7	0.141667	Alive	0	IL2	0.180529812810721	high	0.0740943535738734
BRCA	TCGA-C8-A8HP-01A	396	13.2	1.1	Alive	0	IL2	0.175045486110914	high	0.0740943535738734
BRCA	TCGA-AC-A6IV-01A	568	18.9333	1.57778	Alive	0	IL2	0.712023430910812	high	0.0740943535738734
BRCA	TCGA-E2-A10F-01A	878	29.2667	2.43889	Alive	0	IL2	0.399225792120938	high	0.0740943535738734
BRCA	TCGA-A2-A0CO-01A	1468	48.9333	4.07778	Dead	1	IL2	0.556012426749704	high	0.0740943535738734
BRCA	TCGA-A2-A0YK-01A	588	19.6	1.63333	Alive	0	IL2	0.479954831690671	high	0.0740943535738734
BRCA	TCGA-EW-A1OZ-01A	1229	40.9667	3.41389	Alive	0	IL2	0.0633648787584294	low	0.0740943535738734
BRCA	TCGA-A7-A3J1-01A	343	11.4333	0.952778	Alive	0	IL2	0.678883192919827	high	0.0740943535738734
BRCA	TCGA-PL-A8LZ-01A	302	10.0667	0.838889	Alive	0	IL2	0.356707252935381	high	0.0740943535738734
BRCA	TCGA-MS-A51U-01A	681	22.7	1.89167	Alive	0	IL2	0.225274929869569	high	0.0740943535738734
BRCA	TCGA-E2-A1LS-01A	1604	53.4667	4.45556	Alive	0	IL2	0.0714881055841824	low	0.0740943535738734
BRCA	TCGA-BH-A6R8-01A	293	9.76667	0.813889	Alive	0	IL2	0.479541007366316	high	0.0740943535738734
BRCA	TCGA-D8-A1XM-01A	538	17.9333	1.49444	Alive	0	IL2	0.316956668181831	high	0.0740943535738734
BRCA	TCGA-A7-A2KD-01A	679	22.6333	1.88611	Alive	0	IL2	0.198242681607614	high	0.0740943535738734
BRCA	TCGA-S3-AA14-01A	529	17.6333	1.46944	Alive	0	IL2	0.406645507672003	high	0.0740943535738734
BRCA	TCGA-BH-A0BL-01A	2278	75.9333	6.32778	Alive	0	IL2	0.202762485275887	high	0.0740943535738734
BRCA	TCGA-BH-A0AY-01A	777	25.9	2.15833	Alive	0	IL2	0.0683268614345055	low	0.0740943535738734
BRCA	TCGA-B6-A0RS-01A	3063	102.1	8.50833	Dead	1	IL2	0.162081103382375	high	0.0740943535738734
BRCA	TCGA-B6-A3ZX-01A	1152	38.4	3.2	Dead	1	IL2	1.07382023329167	high	0.0740943535738734
BRCA	TCGA-AR-A1AP-01A	2856	95.2	7.93333	Alive	0	IL2	0.210513551800469	high	0.0740943535738734
BRCA	TCGA-AR-A1AK-01A	3159	105.3	8.775	Alive	0	IL2	0.189792937820259	high	0.0740943535738734
BRCA	TCGA-E9-A1RB-01A	976	32.5333	2.71111	Dead	1	IL2	0.0551956542421246	low	0.0740943535738734
BRCA	TCGA-AO-A0J7-01A	618	20.6	1.71667	Alive	0	IL2	0.0779265786850691	high	0.0740943535738734
BRCA	TCGA-E9-A3X8-01A	926	30.8667	2.57222	Alive	0	IL2	0.128293401009818	high	0.0740943535738734
BRCA	TCGA-C8-A3M7-01A	1034	34.4667	2.87222	Dead	1	IL2	0.128689328846787	high	0.0740943535738734
BRCA	TCGA-LD-A9QF-01A	323	10.7667	0.897222	Alive	0	IL2	1.04565264956989	high	0.0740943535738734
BRCA	TCGA-A2-A0T0-01A	533	17.7667	1.48056	Alive	0	IL2	0.0657101640652657	low	0.0740943535738734
BRCA	TCGA-AN-A0XS-01A	10	0.333333	0.0277778	Alive	0	IL2	0.622649279053673	high	0.0740943535738734
BRCA	TCGA-BH-A0H0-01A	461	15.3667	1.28056	Alive	0	IL2	0.173639163570579	high	0.0740943535738734
BRCA	TCGA-AN-A0AJ-01A	303	10.1	0.841667	Alive	0	IL2	0.131062616782468	high	0.0740943535738734
BRCA	TCGA-EW-A6S9-01A	463	15.4333	1.28611	Alive	0	IL2	0.167486389965649	high	0.0740943535738734
BRCA	TCGA-BH-A0DV-01A	2064	68.8	5.73333	Alive	0	IL2	0.54220851432284	high	0.0740943535738734
BRCA	TCGA-D8-A73U-01A	492	16.4	1.36667	Alive	0	IL2	1.33531174130531	high	0.0740943535738734
BRCA	TCGA-A2-A0ET-01A	1066	35.5333	2.96111	Alive	0	IL2	0.385154896884344	high	0.0740943535738734
BRCA	TCGA-AR-A0TS-01A	2558	85.2667	7.10556	Alive	0	IL2	0.544287539960288	high	0.0740943535738734
BRCA	TCGA-EW-A6SC-01A	952	31.7333	2.64444	Alive	0	IL2	0.343350966200508	high	0.0740943535738734
BRCA	TCGA-AR-A1AI-01A	3296	109.867	9.15556	Alive	0	IL2	0.129085148056611	high	0.0740943535738734
BRCA	TCGA-B6-A2IU-01A	5176	172.533	14.3778	Alive	0	IL2	0.297132709571163	high	0.0740943535738734
BRCA	TCGA-AR-A1AQ-01A	3021	100.7	8.39167	Alive	0	IL2	0.332392869057616	high	0.0740943535738734
BRCA	TCGA-A7-A6VW-01A	285	9.5	0.791667	Alive	0	IL2	0.155619721026447	high	0.0740943535738734
BRCA	TCGA-A2-A0SW-01A	1365	45.5	3.79167	Dead	1	IL2	0.249748715083569	high	0.0740943535738734
BRCA	TCGA-AQ-A04J-01A	819	27.3	2.275	Alive	0	IL2	0.296545508195117	high	0.0740943535738734
BRCA	TCGA-E9-A1N9-01A	1101	36.7	3.05833	Alive	0	IL2	0.284395680512877	high	0.0740943535738734
BRCA	TCGA-B6-A408-01A	2072	69.0667	5.75556	Alive	0	IL2	0.349931373360115	high	0.0740943535738734
BRCA	TCGA-E2-A1B0-01A	1631	54.3667	4.53056	Alive	0	IL2	0.0831112269313071	high	0.0740943535738734
BRCA	TCGA-AO-A12A-01A	3112	103.733	8.64444	Alive	0	IL2	0.32077347694587	high	0.0740943535738734
BRCA	TCGA-A2-A0D2-01A	1027	34.2333	2.85278	Alive	0	IL2	0.157819839478863	high	0.0740943535738734
BRCA	TCGA-E2-A10C-01A	1220	40.6667	3.38889	Alive	0	IL2	0.61711037474476	high	0.0740943535738734
BRCA	TCGA-AR-A0U2-01A	2551	85.0333	7.08611	Dead	1	IL2	0.244156395628105	high	0.0740943535738734
BRCA	TCGA-B6-A0RG-01A	2082	69.4	5.78333	Alive	0	IL2	0.105007524760974	high	0.0740943535738734
BRCA	TCGA-PL-A8LY-01A	8	0.266667	0.0222222	Alive	0	IL2	0.105812151129231	high	0.0740943535738734
BRCA	TCGA-BH-A18I-01A	1093	36.4333	3.03611	Alive	0	IL2	0.774671112326884	high	0.0740943535738734
BRCA	TCGA-D8-A27I-01A	439	14.6333	1.21944	Alive	0	IL2	0.457121457950096	high	0.0740943535738734
BRCA	TCGA-AR-A5QM-01A	2231	74.3667	6.19722	Alive	0	IL2	0.266156863646618	high	0.0740943535738734
BRCA	TCGA-A2-A04Y-01A	1099	36.6333	3.05278	Alive	0	IL2	0.363002822988679	high	0.0740943535738734
BRCA	TCGA-D8-A1JA-01A	502	16.7333	1.39444	Alive	0	IL2	0.129085148056611	high	0.0740943535738734
BRCA	TCGA-A2-A0EX-01A	752	25.0667	2.08889	Alive	0	IL2	0.0903114713760366	high	0.0740943535738734
BRCA	TCGA-BH-A0B5-01A	2136	71.2	5.93333	Alive	0	IL2	0.402285591869996	high	0.0740943535738734
BRCA	TCGA-A2-A4S2-01A	643	21.4333	1.78611	Alive	0	IL2	0.123401335971914	high	0.0740943535738734
BRCA	TCGA-AR-A24T-01A	3202	106.733	8.89444	Alive	0	IL2	0.15665548884686	high	0.0740943535738734
BRCA	TCGA-E9-A24A-01A	747	24.9	2.075	Alive	0	IL2	0.140909506541662	high	0.0740943535738734
BRCA	TCGA-BH-A0W7-01A	1363	45.4333	3.78611	Alive	0	IL2	0.308943288125214	high	0.0740943535738734
BRCA	TCGA-A2-A0CZ-01A	1616	53.8667	4.48889	Alive	0	IL2	0.0740943535738734	low	0.0740943535738734
BRCA	TCGA-LD-A7W5-01A	216	7.2	0.6	Alive	0	IL2	0.464563720096562	high	0.0740943535738734
BRCA	TCGA-AR-A2LN-01A	1161	38.7	3.225	Alive	0	IL2	0.365916453858061	high	0.0740943535738734
BRCA	TCGA-AR-A250-01A	2707	90.2333	7.51944	Alive	0	IL2	0.218719181703117	high	0.0740943535738734
BRCA	TCGA-AR-A1AW-01A	2632	87.7333	7.31111	Alive	0	IL2	0.821383684157733	high	0.0740943535738734
BRCA	TCGA-E2-A15P-01A	595	19.8333	1.65278	Alive	0	IL2	0.178746505981816	high	0.0740943535738734
BRCA	TCGA-A2-A0YC-01A	990	33	2.75	Alive	0	IL2	0.19295161806985	high	0.0740943535738734
BRCA	TCGA-AN-A0XU-01A	10	0.333333	0.0277778	Alive	0	IL2	0.287708686245417	high	0.0740943535738734
BRCA	TCGA-JL-A3YW-01A	360	12	1	Alive	0	IL2	0.228849467661798	high	0.0740943535738734
BRCA	TCGA-C8-A1HF-01A	332	11.0667	0.922222	Alive	0	IL2	0.31173560197927	high	0.0740943535738734
BRCA	TCGA-A2-A0ES-01A	2190	73	6.08333	Alive	0	IL2	0.316956668181831	high	0.0740943535738734
BRCA	TCGA-A7-A4SA-01A	454	15.1333	1.26111	Alive	0	IL2	0.525668007375278	high	0.0740943535738734
BRCA	TCGA-BH-A0BT-01A	2365	78.8333	6.56944	Alive	0	IL2	0.143915803071445	high	0.0740943535738734
BRCA	TCGA-EW-A1J2-01A	403	13.4333	1.11944	Alive	0	IL2	0.395282204132233	high	0.0740943535738734
BRCA	TCGA-OL-A66O-01A	528	17.6	1.46667	Alive	0	IL2	0.139076515046112	high	0.0740943535738734
BRCA	TCGA-AC-A3YI-01A	707	23.5667	1.96389	Alive	0	IL2	0.191436314605321	high	0.0740943535738734
BRCA	TCGA-B6-A0WX-01A	639	21.3	1.775	Dead	1	IL2	0.144699025154139	high	0.0740943535738734
BRCA	TCGA-AO-A0J9-01A	1613	53.7667	4.48056	Alive	0	IL2	0.0398402645317911	low	0.0740943535738734
BRCA	TCGA-E9-A244-01A	21	0.7	0.0583333	Alive	0	IL2	0.0630887120192842	low	0.0740943535738734
BRCA	TCGA-EW-A424-01A	715	23.8333	1.98611	Alive	0	IL2	0.0662614422687213	low	0.0740943535738734
BRCA	TCGA-AO-A03V-01A	1351	45.0333	3.75278	Alive	0	IL2	0.179638434938132	high	0.0740943535738734
BRCA	TCGA-D8-A3Z6-01A	563	18.7667	1.56389	Alive	0	IL2	0.0694272104560142	low	0.0740943535738734
BRCA	TCGA-GM-A2DL-01A	3519	117.3	9.775	Alive	0	IL2	0.0839281550623593	high	0.0740943535738734
BRCA	TCGA-A2-A3XS-01A	1032	34.4	2.86667	Dead	1	IL2	0.287708686245417	high	0.0740943535738734
BRCA	TCGA-E2-A152-01A	2128	70.9333	5.91111	Alive	0	IL2	0.0867837661420666	high	0.0740943535738734
BRCA	TCGA-C8-A12Q-01A	385	12.8333	1.06944	Dead	1	IL2	0.26471656897702	high	0.0740943535738734
BRCA	TCGA-BH-A0DQ-01A	98	3.26667	0.272222	Alive	0	IL2	0.160403925860014	high	0.0740943535738734
BRCA	TCGA-C8-A1HL-01A	317	10.5667	0.880556	Alive	0	IL2	0.259302621345141	high	0.0740943535738734
BRCA	TCGA-E9-A1NF-01A	1072	35.7333	2.97778	Dead	1	IL2	0.207143204941749	high	0.0740943535738734
BRCA	TCGA-A7-A425-01A	447	14.9	1.24167	Alive	0	IL2	0.0798388806666704	high	0.0740943535738734
BRCA	TCGA-AN-A03Y-01A	10	0.333333	0.0277778	Alive	0	IL2	0.293370484204753	high	0.0740943535738734
BRCA	TCGA-AO-A0J4-01A	1587	52.9	4.40833	Alive	0	IL2	0.424599662230826	high	0.0740943535738734
BRCA	TCGA-A1-A0SP-01A	584	19.4667	1.62222	Alive	0	IL2	0.213627238511947	high	0.0740943535738734
BRCA	TCGA-AR-A24M-01A	3660	122	10.1667	Alive	0	IL2	0.0650207699484113	low	0.0740943535738734
BRCA	TCGA-D8-A1JL-01A	611	20.3667	1.69722	Alive	0	IL2	0.129744605507819	high	0.0740943535738734
BRCA	TCGA-LL-A740-01A	441	14.7	1.225	Alive	0	IL2	0.319964694216466	high	0.0740943535738734
BRCA	TCGA-A2-A25A-01A	3276	109.2	9.1	Alive	0	IL2	0.632919608117811	high	0.0740943535738734
BRCA	TCGA-C8-A12P-01A	358	11.9333	0.994444	Alive	0	IL2	0.15146919750308	high	0.0740943535738734
BRCA	TCGA-AN-A0XV-01A	162	5.4	0.45	Alive	0	IL2	0.0718999315656331	low	0.0740943535738734
BRCA	TCGA-EW-A1OV-01A	789	26.3	2.19167	Alive	0	IL2	0.740279982672883	high	0.0740943535738734
BRCA	TCGA-A2-A1FX-01A	1847	61.5667	5.13056	Alive	0	IL2	0.208142647337722	high	0.0740943535738734
BRCA	TCGA-A2-A0SV-01A	825	27.5	2.29167	Dead	1	IL2	0.059078342201253	low	0.0740943535738734
BRCA	TCGA-AR-A2LO-01A	1198	39.9333	3.32778	Alive	0	IL2	0.530270547646204	high	0.0740943535738734
BRCA	TCGA-D8-A27V-01A	381	12.7	1.05833	Alive	0	IL2	0.149129269909933	high	0.0740943535738734
BRCA	TCGA-A2-A0CV-01A	3011	100.367	8.36389	Alive	0	IL2	0.432211149171219	high	0.0740943535738734
BRCA	TCGA-D8-A27M-01A	410	13.6667	1.13889	Alive	0	IL2	0.469781806806864	high	0.0740943535738734
BRCA	TCGA-D8-A1JU-01A	447	14.9	1.24167	Alive	0	IL2	0.418243929912092	high	0.0740943535738734
BRCA	TCGA-E9-A1NA-01A	1112	37.0667	3.08889	Alive	0	IL2	0.141171172460741	high	0.0740943535738734
BRCA	TCGA-EW-A2FR-01A	1673	55.7667	4.64722	Alive	0	IL2	0.191688975733969	high	0.0740943535738734
BRCA	TCGA-PE-A5DD-01A	1953	65.1	5.425	Alive	0	IL2	0.273694910037079	high	0.0740943535738734
BRCA	TCGA-AO-A124-01A	3506	116.867	9.73889	Alive	0	IL2	0.251446431558582	high	0.0740943535738734
BRCA	TCGA-E2-A1IJ-01A	865	28.8333	2.40278	Alive	0	IL2	0.45575462218619	high	0.0740943535738734
BRCA	TCGA-A2-A0T4-01A	624	20.8	1.73333	Alive	0	IL2	0.203764966018656	high	0.0740943535738734
BRCA	TCGA-A8-A09A-01A	304	10.1333	0.844444	Alive	0	IL2	0.0963968041871571	high	0.0740943535738734
BRCA	TCGA-A2-A0YL-01A	1474	49.1333	4.09444	Alive	0	IL2	0.306495572259637	high	0.0740943535738734
BRCA	TCGA-C8-A1HE-01A	375	12.5	1.04167	Alive	0	IL2	0.174917695239588	high	0.0740943535738734
BRCA	TCGA-E9-A1NH-01A	576	19.2	1.6	Alive	0	IL2	0.19987646683658	high	0.0740943535738734
BRCA	TCGA-A7-A26I-01A	661	22.0333	1.83611	Alive	0	IL2	0.0877343818197254	high	0.0740943535738734
BRCA	TCGA-E9-A5FK-01A	812	27.0667	2.25556	Alive	0	IL2	0.986010383868213	high	0.0740943535738734
BRCA	TCGA-GM-A2DD-01A	2282	76.0667	6.33889	Alive	0	IL2	0.552081910653108	high	0.0740943535738734
BRCA	TCGA-E9-A2JT-01A	288	9.6	0.8	Alive	0	IL2	0.949721677569844	high	0.0740943535738734
BRCA	TCGA-BH-A0BD-01A	554	18.4667	1.53889	Alive	0	IL2	0.272620454662992	high	0.0740943535738734
BRCA	TCGA-BH-A0BQ-01A	2255	75.1667	6.26389	Alive	0	IL2	0.196355242882748	high	0.0740943535738734
BRCA	TCGA-A2-A04T-01A	2246	74.8667	6.23889	Alive	0	IL2	0.126444299724691	high	0.0740943535738734
BRCA	TCGA-A2-A04Q-01A	2385	79.5	6.625	Alive	0	IL2	0.506601942191015	high	0.0740943535738734
BRCA	TCGA-AC-A2FM-01A	792	26.4	2.2	Dead	1	IL2	0.31034012061215	high	0.0740943535738734
BRCA	TCGA-E9-A1QZ-01A	755	25.1667	2.09722	Alive	0	IL2	0.919301940628083	high	0.0740943535738734
BRCA	TCGA-C8-A138-01A	380	12.6667	1.05556	Alive	0	IL2	0.671474547295438	high	0.0740943535738734
BRCA	TCGA-E9-A1R4-01A	186	6.2	0.516667	Alive	0	IL2	0.176578094301317	high	0.0740943535738734
BRCA	TCGA-AO-A1KR-01A	2513	83.7667	6.98056	Alive	0	IL2	0.157173094033464	high	0.0740943535738734
BRCA	TCGA-OL-A5RU-01A	1219	40.6333	3.38611	Alive	0	IL2	0.395501575384977	high	0.0740943535738734
BRCA	TCGA-LL-A5YO-01A	440	14.6667	1.22222	Alive	0	IL2	0.697595917706402	high	0.0740943535738734
BRCA	TCGA-E9-A22B-01A	1167	38.9	3.24167	Alive	0	IL2	0.246347276900915	high	0.0740943535738734
BRCA	TCGA-E9-A228-01A	1285	42.8333	3.56944	Alive	0	IL2	0.0646069752973919	low	0.0740943535738734
BRCA	TCGA-AC-A8OP-01A	614	20.4667	1.70556	Alive	0	IL2	0.213378390725062	high	0.0740943535738734
BRCA	TCGA-BH-A0DL-01A	2381	79.3667	6.61389	Alive	0	IL2	0.197739606006356	high	0.0740943535738734
BRCA	TCGA-A7-A5ZX-01A	336	11.2	0.933333	Alive	0	IL2	0.272142661964176	high	0.0740943535738734
BRCA	TCGA-A2-A25E-01A	3204	106.8	8.9	Alive	0	IL2	0.208267528968692	high	0.0740943535738734
BRCA	TCGA-BH-A2L8-01A	612	20.4	1.7	Alive	0	IL2	0.901494455047575	high	0.0740943535738734
BRCA	TCGA-AN-A0FL-01A	231	7.7	0.641667	Alive	0	IL2	0.0637790297705713	low	0.0740943535738734
BRCA	TCGA-AN-A0FT-01A	214	7.13333	0.594444	Alive	0	IL2	0.0965317426936287	high	0.0740943535738734
BRCA	TCGA-A2-A3KD-01A	1206	40.2	3.35	Alive	0	IL2	0.526569660497783	high	0.0740943535738734
BRCA	TCGA-EW-A1J3-01A	504	16.8	1.4	Alive	0	IL2	0.414568547181711	high	0.0740943535738734
BRCA	TCGA-AO-A1KS-01A	350	11.6667	0.972222	Alive	0	IL2	0.409906819529264	high	0.0740943535738734
BRCA	TCGA-E2-A1IG-01A	2140	71.3333	5.94444	Alive	0	IL2	0.175173265663797	high	0.0740943535738734
BRCA	TCGA-GM-A3NY-01A	1162	38.7333	3.22778	Alive	0	IL2	0.364572432295856	high	0.0740943535738734
BRCA	TCGA-EW-A423-01A	533	17.7667	1.48056	Alive	0	IL2	0.212507085294479	high	0.0740943535738734
BRCA	TCGA-E2-A1IK-01A	1800	60	5	Alive	0	IL2	0.199248306840202	high	0.0740943535738734
BRCA	TCGA-AO-A0JJ-01A	1887	62.9	5.24167	Alive	0	IL2	0.3415303869973	high	0.0740943535738734
BRCA	TCGA-A2-A0EO-01A	2442	81.4	6.78333	Alive	0	IL2	0.189286906583612	high	0.0740943535738734
BRCA	TCGA-D8-A27W-01A	373	12.4333	1.03611	Alive	0	IL2	0.148218272154145	high	0.0740943535738734
BRCA	TCGA-BH-A18F-01A	1001	33.3667	2.78056	Alive	0	IL2	0.580241982536582	high	0.0740943535738734
BRCA	TCGA-B6-A0RI-01A	7126	237.533	19.7944	Alive	0	IL2	0.0781999199213715	high	0.0740943535738734
BRCA	TCGA-A2-A3XW-01A	1712	57.0667	4.75556	Alive	0	IL2	0.0603241331511038	low	0.0740943535738734
BRCA	TCGA-A2-A0EU-01A	1043	34.7667	2.89722	Alive	0	IL2	0.0996318500144604	high	0.0740943535738734
BRCA	TCGA-GM-A2DA-01A	6593	219.767	18.3139	Dead	1	IL2	1.44174904700924	high	0.0740943535738734
BRCA	TCGA-A2-A0YG-01A	666	22.2	1.85	Alive	0	IL2	0.233151803439294	high	0.0740943535738734
BRCA	TCGA-EW-A1IZ-01A	554	18.4667	1.53889	Alive	0	IL2	0.538041453333664	high	0.0740943535738734
BRCA	TCGA-AO-A1KO-01A	622	20.7333	1.72778	Alive	0	IL2	0.479334050682431	high	0.0740943535738734
BRCA	TCGA-AN-A0FN-01A	218	7.26667	0.605556	Alive	0	IL2	0.925695661308888	high	0.0740943535738734
BRCA	TCGA-BH-A0BM-01A	1876	62.5333	5.21111	Alive	0	IL2	0.564134243458237	high	0.0740943535738734
BRCA	TCGA-E2-A14S-01A	1009	33.6333	2.80278	Alive	0	IL2	0.124592825405823	high	0.0740943535738734
BRCA	TCGA-B6-A0RH-01A	6456	215.2	17.9333	Dead	1	IL2	0.165686877029876	high	0.0740943535738734
BRCA	TCGA-AR-A0TX-01A	1972	65.7333	5.47778	Alive	0	IL2	0.457016362700304	high	0.0740943535738734
BRCA	TCGA-C8-A131-01A	411	13.7	1.14167	Alive	0	IL2	0.343123519401852	high	0.0740943535738734
BRCA	TCGA-D8-A27P-01A	49	1.63333	0.136111	Alive	0	IL2	0.0994972011701899	high	0.0740943535738734
BRCA	TCGA-AC-A2QI-01A	588	19.6	1.63333	Alive	0	IL2	0.241962182215193	high	0.0740943535738734
BRCA	TCGA-BH-A0AW-01A	622	20.7333	1.72778	Alive	0	IL2	0.391547780167342	high	0.0740943535738734
BRCA	TCGA-AN-A0FD-01A	196	6.53333	0.544444	Alive	0	IL2	0.0862402758207441	high	0.0740943535738734
BRCA	TCGA-A2-A0SU-01A	1662	55.4	4.61667	Alive	0	IL2	0.274410769317838	high	0.0740943535738734
BRCA	TCGA-E9-A1RF-01A	200	6.66667	0.555556	Alive	0	IL2	0.317882882829414	high	0.0740943535738734
BRCA	TCGA-AO-A129-01A	3286	109.533	9.12778	Alive	0	IL2	0.371391583924212	high	0.0740943535738734
BRCA	TCGA-BH-A0B4-01A	1191	39.7	3.30833	Alive	0	IL2	0.605304680238342	high	0.0740943535738734
BRCA	TCGA-A2-A3XT-01A	2770	92.3333	7.69444	Alive	0	IL2	0.422986450566717	high	0.0740943535738734
BRCA	TCGA-D8-A1Y2-01A	433	14.4333	1.20278	Alive	0	IL2	0.234010733108401	high	0.0740943535738734
BRCA	TCGA-A2-A25F-01A	322	10.7333	0.894444	Alive	0	IL2	1.45638563037859	high	0.0740943535738734
BRCA	TCGA-OL-A5D7-01A	1780	59.3333	4.94444	Alive	0	IL2	0.485426827170242	high	0.0740943535738734
BRCA	TCGA-XX-A89A-01A	488	16.2667	1.35556	Alive	0	IL2	0.872946927667934	high	0.0740943535738734
BRCA	TCGA-BH-A0EE-01A	943	31.4333	2.61944	Alive	0	IL2	0.156137697888986	high	0.0740943535738734
BRCA	TCGA-BH-A0H5-01A	1620	54	4.5	Alive	0	IL2	0.593497196663402	high	0.0740943535738734
BRCA	TCGA-A8-A09R-01A	273	9.1	0.758333	Alive	0	IL2	0.0749164020524617	high	0.0740943535738734
BRCA	TCGA-A8-A09V-01A	457	15.2333	1.26944	Alive	0	IL2	0.14522093708563	high	0.0740943535738734
BRCA	TCGA-D8-A142-01A	425	14.1667	1.18056	Alive	0	IL2	0.190804468127001	high	0.0740943535738734
BRCA	TCGA-A2-A04P-01A	548	18.2667	1.52222	Dead	1	IL2	0.393965275660243	high	0.0740943535738734
BRCA	TCGA-A2-A1FV-01A	714	23.8	1.98333	Alive	0	IL2	0.263395034517309	high	0.0740943535738734
BRCA	TCGA-B6-A0RV-01A	5156	171.867	14.3222	Alive	0	IL2	0.190804468127001	high	0.0740943535738734
BRCA	TCGA-OK-A5Q2-01A	64	2.13333	0.177778	Alive	0	IL2	0.537047519404657	high	0.0740943535738734
BRCA	TCGA-E2-A1LA-01A	748	24.9333	2.07778	Alive	0	IL2	0.25519856641969	high	0.0740943535738734
BRCA	TCGA-E9-A229-01A	1148	38.2667	3.18889	Alive	0	IL2	0.25906152925887	high	0.0740943535738734
BRCA	TCGA-D8-A1Y0-01A	472	15.7333	1.31111	Alive	0	IL2	0.509949146304311	high	0.0740943535738734
BRCA	TCGA-E9-A22D-01A	1248	41.6	3.46667	Alive	0	IL2	0.466131128762188	high	0.0740943535738734
BRCA	TCGA-S3-AA0Z-01A	629	20.9667	1.74722	Alive	0	IL2	0.0822938359514309	high	0.0740943535738734
BRCA	TCGA-A2-A0CS-01A	2348	78.2667	6.52222	Dead	1	IL2	0.0988237683796915	high	0.0740943535738734
BRCA	TCGA-AC-A5EH-01A	511	17.0333	1.41944	Alive	0	IL2	0.187514398192816	high	0.0740943535738734
BRCA	TCGA-AR-A0TR-01A	160	5.33333	0.444444	Dead	1	IL2	0.153935010704163	high	0.0740943535738734
BRCA	TCGA-AO-A1KQ-01A	1882	62.7333	5.22778	Alive	0	IL2	0.535654860496786	high	0.0740943535738734
BRCA	TCGA-D8-A1XB-01A	552	18.4	1.53333	Alive	0	IL2	0.227494650859301	high	0.0740943535738734
BRCA	TCGA-EW-A2FS-01A	1604	53.4667	4.45556	Alive	0	IL2	0.139207520271254	high	0.0740943535738734
BRCA	TCGA-BH-A0B8-01A	1569	52.3	4.35833	Alive	0	IL2	0.177981556313371	high	0.0740943535738734
BRCA	TCGA-A7-A426-01A	364	12.1333	1.01111	Alive	0	IL2	0.344601283036677	high	0.0740943535738734
BRCA	TCGA-E9-A243-01A	612	20.4	1.7	Alive	0	IL2	0.842616855918568	high	0.0740943535738734
BRCA	TCGA-D8-A27N-01A	519	17.3	1.44167	Alive	0	IL2	0.474565834538475	high	0.0740943535738734
BRCA	TCGA-AN-A0FF-01A	172	5.73333	0.477778	Alive	0	IL2	0.387362540835996	high	0.0740943535738734
BRCA	TCGA-AO-A0JL-01A	1683	56.1	4.675	Alive	0	IL2	0.112099579776235	high	0.0740943535738734
BRCA	TCGA-AC-A8OS-01A	70	2.33333	0.194444	Alive	0	IL2	0.232537969008518	high	0.0740943535738734
BRCA	TCGA-D8-A1J9-01A	532	17.7333	1.47778	Alive	0	IL2	0.0603241331511038	low	0.0740943535738734
BRCA	TCGA-A2-A0EY-01A	1925	64.1667	5.34722	Alive	0	IL2	0.147567207094632	high	0.0740943535738734
BRCA	TCGA-A7-A0CJ-01A	931	31.0333	2.58611	Alive	0	IL2	0.0825663510714117	high	0.0740943535738734
BRCA	TCGA-GM-A2DF-01A	2155	71.8333	5.98611	Alive	0	IL2	0.356594581996132	high	0.0740943535738734
BRCA	TCGA-BH-A0BJ-01A	660	22	1.83333	Alive	0	IL2	0.166201252662703	high	0.0740943535738734
BRCA	TCGA-E2-A14Z-01A	563	18.7667	1.56389	Dead	1	IL2	1.16812852957695	high	0.0740943535738734
BRCA	TCGA-E2-A1LH-01A	3247	108.233	9.01944	Alive	0	IL2	0.406536670205172	high	0.0740943535738734
BRCA	TCGA-LL-A7T0-01A	376	12.5333	1.04444	Alive	0	IL2	0.274172189022786	high	0.0740943535738734
BRCA	TCGA-AC-A5XS-01A	588	19.6	1.63333	Alive	0	IL2	0.398788147633769	high	0.0740943535738734
BRCA	TCGA-B6-A400-01A	215	7.16667	0.597222	Alive	0	IL2	0.405556763343757	high	0.0740943535738734
BRCA	TCGA-EW-A3U0-01A	532	17.7333	1.47778	Alive	0	IL2	0.54764724225879	high	0.0740943535738734
BRCA	TCGA-AR-A0TY-01A	1699	56.6333	4.71944	Dead	1	IL2	0.12961273813047	high	0.0740943535738734
BRCA	TCGA-EW-A1PG-01A	1051	35.0333	2.91944	Alive	0	IL2	0.121545949846959	high	0.0740943535738734
BRCA	TCGA-A7-A3J0-01A	313	10.4333	0.869444	Alive	0	IL2	0.114766792665514	high	0.0740943535738734
BRCA	TCGA-E2-A15C-01A	694	23.1333	1.92778	Alive	0	IL2	0.330443668229009	high	0.0740943535738734
BRCA	TCGA-BH-A0W5-01A	1288	42.9333	3.57778	Alive	0	IL2	0.812046349720884	high	0.0740943535738734
BRCA	TCGA-OL-A6VR-01A	1220	40.6667	3.38889	Alive	0	IL2	0.14535138557262	high	0.0740943535738734
BRCA	TCGA-BH-A5J0-01A	715	23.8333	1.98611	Alive	0	IL2	0.297015288414472	high	0.0740943535738734
BRCA	TCGA-AR-A24R-01A	3430	114.333	9.52778	Alive	0	IL2	0.475499987264951	high	0.0740943535738734
BRCA	TCGA-BH-A0DD-01A	2486	82.8667	6.90556	Alive	0	IL2	0.185359134758002	high	0.0740943535738734
BRCA	TCGA-E2-A10E-01A	865	28.8333	2.40278	Alive	0	IL2	0.210513551800469	high	0.0740943535738734
BRCA	TCGA-BH-A0HU-01A	392	13.0667	1.08889	Alive	0	IL2	0.0663992289113826	low	0.0740943535738734
BRCA	TCGA-A2-A0SY-01A	1347	44.9	3.74167	Alive	0	IL2	0.441802154628867	high	0.0740943535738734
BRCA	TCGA-C8-A8HR-01A	408	13.6	1.13333	Alive	0	IL2	0.260025655961456	high	0.0740943535738734
BRCA	TCGA-AN-A046-01A	10	0.333333	0.0277778	Alive	0	IL2	0.520648535883335	high	0.0740943535738734
BRCA	TCGA-D8-A1JF-01A	366	12.2	1.01667	Alive	0	IL2	0.101381142355025	high	0.0740943535738734
BRCA	TCGA-A8-A097-01A	365	12.1667	1.01389	Alive	0	IL2	0.108758614360937	high	0.0740943535738734
BRCA	TCGA-C8-A12M-01A	358	11.9333	0.994444	Alive	0	IL2	0.515813357361978	high	0.0740943535738734
BRCA	TCGA-AO-A03T-01A	2124	70.8	5.9	Alive	0	IL2	0.044603950649768	low	0.0740943535738734
BRCA	TCGA-D8-A1JB-01A	1688	56.2667	4.68889	Alive	0	IL2	0.590530164319821	high	0.0740943535738734
BRCA	TCGA-A7-A26H-01A	724	24.1333	2.01111	Alive	0	IL2	0.214746522682395	high	0.0740943535738734
BRCA	TCGA-D8-A1XG-01A	448	14.9333	1.24444	Alive	0	IL2	0.0977456216385189	high	0.0740943535738734
BRCA	TCGA-AR-A24L-01A	2866	95.5333	7.96111	Dead	1	IL2	0.235972082773581	high	0.0740943535738734
BRCA	TCGA-AN-A0FY-01A	10	0.333333	0.0277778	Alive	0	IL2	0.0636409926426959	low	0.0740943535738734
BRCA	TCGA-A2-A3XY-01A	1093	36.4333	3.03611	Dead	1	IL2	0.174789893047815	high	0.0740943535738734
BRCA	TCGA-AC-A8OQ-01A	34	1.13333	0.0944444	Alive	0	IL2	0.0724488500696924	low	0.0740943535738734
BRCA	TCGA-AC-A23C-01A	585	19.5	1.625	Alive	0	IL2	0.235236889089815	high	0.0740943535738734
BRCA	TCGA-AR-A0TU-01A	709	23.6333	1.96944	Alive	0	IL2	0.0735460609151547	low	0.0740943535738734
BRCA	TCGA-A8-A09E-01A	1492	49.7333	4.14444	Alive	0	IL2	0.167100968963075	high	0.0740943535738734
BRCA	TCGA-E2-A1B6-01A	867	28.9	2.40833	Alive	0	IL2	1.52366231396049	high	0.0740943535738734
BRCA	TCGA-AN-A0FW-01A	11	0.366667	0.0305556	Alive	0	IL2	0.0622598944701261	low	0.0740943535738734
BRCA	TCGA-LL-A8F5-01A	596	19.8667	1.65556	Alive	0	IL2	0.059078342201253	low	0.0740943535738734
BRCA	TCGA-AO-A0JI-01A	1528	50.9333	4.24444	Alive	0	IL2	0.0903114713760366	high	0.0740943535738734
BRCA	TCGA-AC-A3HN-01A	496	16.5333	1.37778	Alive	0	IL2	0.24049751707326	high	0.0740943535738734
BRCA	TCGA-A2-A1G4-01A	595	19.8333	1.65278	Alive	0	IL2	0.175045486110914	high	0.0740943535738734
BRCA	TCGA-AR-A0U0-01A	1988	66.2667	5.52222	Alive	0	IL2	0.368041930594768	high	0.0740943535738734
BRCA	TCGA-E2-A14P-01A	1246	41.5333	3.46111	Alive	0	IL2	0.2368293354864	high	0.0740943535738734
BRCA	TCGA-BH-A0HA-01A	1611	53.7	4.475	Alive	0	IL2	0.0855606248726255	high	0.0740943535738734
BRCA	TCGA-BH-A0BF-01A	1324	44.1333	3.67778	Dead	1	IL2	0.271067049491041	high	0.0740943535738734
BRCA	TCGA-E9-A1NC-01A	1203	40.1	3.34167	Alive	0	IL2	0.359183789974511	high	0.0740943535738734
BRCA	TCGA-S3-AA15-01A	525	17.5	1.45833	Alive	0	IL2	0.0611540632071007	low	0.0740943535738734
BRCA	TCGA-BH-A202-01A	795	26.5	2.20833	Alive	0	IL2	0.162983392023465	high	0.0740943535738734
BRCA	TCGA-WT-AB41-01A	1611	53.7	4.475	Alive	0	IL2	0.994362489034637	high	0.0740943535738734
BRCA	TCGA-BH-A0RX-01A	170	5.66667	0.472222	Alive	0	IL2	0.203890227146661	high	0.0740943535738734
BRCA	TCGA-EW-A1IX-01A	1208	40.2667	3.35556	Alive	0	IL2	0.093695380233557	high	0.0740943535738734
BRCA	TCGA-A8-A07L-01A	975	32.5	2.70833	Alive	0	IL2	0.092342768995447	high	0.0740943535738734
BRCA	TCGA-A7-A6VY-01A	266	8.86667	0.738889	Alive	0	IL2	0.1764504391191	high	0.0740943535738734
BRCA	TCGA-AR-A255-01A	2161	72.0333	6.00278	Alive	0	IL2	0.234991741248802	high	0.0740943535738734
BRCA	TCGA-OL-A66N-01A	792	26.4	2.2	Alive	0	IL2	0.399882010026675	high	0.0740943535738734
BRCA	TCGA-A8-A099-01A	304	10.1333	0.844444	Alive	0	IL2	0.473423270279197	high	0.0740943535738734
BRCA	TCGA-LL-A73Y-01A	477	15.9	1.325	Alive	0	IL2	1.06460697529739	high	0.0740943535738734
BRCA	TCGA-A2-A25B-01A	1291	43.0333	3.58611	Alive	0	IL2	0.076695901830383	high	0.0740943535738734
BRCA	TCGA-E2-A15O-01A	289	9.63333	0.802778	Alive	0	IL2	0.259182080338187	high	0.0740943535738734
BRCA	TCGA-A2-A0CM-01A	754	25.1333	2.09444	Dead	1	IL2	1.05060617369079	high	0.0740943535738734
BRCA	TCGA-D8-A1X5-01A	565	18.8333	1.56944	Alive	0	IL2	0.0953168415347697	high	0.0740943535738734
BRCA	TCGA-AN-A0AR-01A	10	0.333333	0.0277778	Alive	0	IL2	0.0608774728993346	low	0.0740943535738734
BRCA	TCGA-E2-A1IH-01A	1026	34.2	2.85	Alive	0	IL2	1.09868904409133	high	0.0740943535738734
BRCA	TCGA-A7-A4SC-01A	446	14.8667	1.23889	Alive	0	IL2	0.256406853794245	high	0.0740943535738734
BRCA	TCGA-S3-A6ZH-01A	641	21.3667	1.78056	Alive	0	IL2	0.0739572999433244	low	0.0740943535738734
BRCA	TCGA-BH-A0EB-01A	745	24.8333	2.06944	Alive	0	IL2	0.480471945227477	high	0.0740943535738734
BRCA	TCGA-EW-A1J1-01A	575	19.1667	1.59722	Alive	0	IL2	0.0644690173684425	low	0.0740943535738734
BRCA	TCGA-AR-A1AR-01A	524	17.4667	1.45556	Dead	1	IL2	0.372729270659724	high	0.0740943535738734
BRCA	TCGA-E2-A1L8-01A	2240	74.6667	6.22222	Alive	0	IL2	0.112499976200718	high	0.0740943535738734
BRCA	TCGA-LL-A5YN-01A	447	14.9	1.24167	Alive	0	IL2	0.853356968602125	high	0.0740943535738734
BRCA	TCGA-E2-A107-01A	1047	34.9	2.90833	Alive	0	IL2	0.453754606851697	high	0.0740943535738734
BRCA	TCGA-B6-A0WW-01A	558	18.6	1.55	Dead	1	IL2	0.121545949846959	high	0.0740943535738734
BRCA	TCGA-E2-A576-01A	1043	34.7667	2.89722	Alive	0	IL2	0.0761485971800829	high	0.0740943535738734
BRCA	TCGA-E9-A1ND-01A	1266	42.2	3.51667	Alive	0	IL2	0.0863761675969373	high	0.0740943535738734
BRCA	TCGA-E2-A109-01A	1417	47.2333	3.93611	Alive	0	IL2	0.145481822265525	high	0.0740943535738734
BRCA	TCGA-C8-A27B-01A	439	14.6333	1.21944	Alive	0	IL2	0.10929368902294	high	0.0740943535738734
BRCA	TCGA-E2-A2P5-01A	821	27.3667	2.28056	Dead	1	IL2	0.203138497190849	high	0.0740943535738734
BRCA	TCGA-A7-A0DB-01A	1007	33.5667	2.79722	Alive	0	IL2	0.144829520838809	high	0.0740943535738734
BRCA	TCGA-C8-A134-01A	383	12.7667	1.06389	Alive	0	IL2	0.288535750293802	high	0.0740943535738734
BRCA	TCGA-AC-A3OD-01A	451	15.0333	1.25278	Alive	0	IL2	0.350836664810882	high	0.0740943535738734
BRCA	TCGA-BH-A0DK-01A	423	14.1	1.175	Alive	0	IL2	0.254473107952733	high	0.0740943535738734
BRCA	TCGA-E9-A1R0-01A	860	28.6667	2.38889	Alive	0	IL2	0.124460486274336	high	0.0740943535738734
BRCA	TCGA-EW-A1P1-01A	1210	40.3333	3.36111	Alive	0	IL2	0.47134355961072	high	0.0740943535738734
BRCA	TCGA-BH-A0HQ-01A	1121	37.3667	3.11389	Alive	0	IL2	0.0984195577655445	high	0.0740943535738734
BRCA	TCGA-AO-A0JF-01A	1980	66	5.5	Alive	0	IL2	0.489953901331306	high	0.0740943535738734
BRCA	TCGA-A8-A091-01A	1004	33.4667	2.78889	Alive	0	IL2	0.108758614360937	high	0.0740943535738734
BRCA	TCGA-A2-A04R-01A	3709	123.633	10.3028	Alive	0	IL2	0.150819598212133	high	0.0740943535738734
BRCA	TCGA-EW-A1PE-01A	320	10.6667	0.888889	Alive	0	IL2	0.0721744169243166	low	0.0740943535738734
BRCA	TCGA-E9-A3QA-01A	918	30.6	2.55	Alive	0	IL2	0.270469140310578	high	0.0740943535738734
BRCA	TCGA-E2-A1IN-01A	675	22.5	1.875	Alive	0	IL2	0.107821755912854	high	0.0740943535738734
BRCA	TCGA-EW-A2FV-01A	788	26.2667	2.18889	Alive	0	IL2	0.161694235436132	high	0.0740943535738734
BRCA	TCGA-B6-A0WY-01A	3461	115.367	9.61389	Dead	1	IL2	0.473215434070397	high	0.0740943535738734
BRCA	TCGA-A8-A08X-01A	1308	43.6	3.63333	Alive	0	IL2	0.121811151141987	high	0.0740943535738734
BRCA	TCGA-AC-A2FO-01A	2255	75.1667	6.26389	Alive	0	IL2	0.691980750603277	high	0.0740943535738734
BRCA	TCGA-AO-A12B-01A	2989	99.6333	8.30278	Alive	0	IL2	0.169155358830894	high	0.0740943535738734
BRCA	TCGA-AC-A2FE-01A	2636	87.8667	7.32222	Dead	1	IL2	0.739070392796514	high	0.0740943535738734
BRCA	TCGA-GM-A5PX-01A	551	18.3667	1.53056	Alive	0	IL2	0.583519083851487	high	0.0740943535738734
BRCA	TCGA-AR-A1AX-01A	2629	87.6333	7.30278	Alive	0	IL2	0.882525672787199	high	0.0740943535738734
BRCA	TCGA-D8-A1JJ-01A	611	20.3667	1.69722	Alive	0	IL2	0.145481822265525	high	0.0740943535738734
BRCA	TCGA-E2-A10B-01A	1141	38.0333	3.16944	Alive	0	IL2	0.138290233779912	high	0.0740943535738734
BRCA	TCGA-OL-A66P-01A	428	14.2667	1.18889	Alive	0	IL2	0.167871708029161	high	0.0740943535738734
BRCA	TCGA-E2-A2P6-01A	1051	35.0333	2.91944	Alive	0	IL2	0.166458371722533	high	0.0740943535738734
BRCA	TCGA-XX-A899-01A	467	15.5667	1.29722	Alive	0	IL2	0.675635300767515	high	0.0740943535738734
BRCA	TCGA-A8-A08P-01A	943	31.4333	2.61944	Alive	0	IL2	0.169411951991355	high	0.0740943535738734
BRCA	TCGA-E2-A1LB-01A	2306	76.8667	6.40556	Alive	0	IL2	0.167100968963075	high	0.0740943535738734
BRCA	TCGA-BH-A0B6-01A	2483	82.7667	6.89722	Alive	0	IL2	0.619366054747036	high	0.0740943535738734
BRCA	TCGA-E2-A14O-01A	1359	45.3	3.775	Alive	0	IL2	0.189413431033673	high	0.0740943535738734
BRCA	TCGA-E9-A249-01A	217	7.23333	0.602778	Alive	0	IL2	0.117163075465759	high	0.0740943535738734
BRCA	TCGA-BH-A0DS-01A	78	2.6	0.216667	Alive	0	IL2	0.228726355058498	high	0.0740943535738734
BRCA	TCGA-S3-A6ZF-01A	572	19.0667	1.58889	Alive	0	IL2	0.358283722852818	high	0.0740943535738734
BRCA	TCGA-D8-A147-01A	584	19.4667	1.62222	Alive	0	IL2	0.467905469061453	high	0.0740943535738734
BRCA	TCGA-BH-A0HP-01A	414	13.8	1.15	Alive	0	IL2	0.458486999974326	high	0.0740943535738734
BRCA	TCGA-A2-A3XZ-01A	1532	51.0667	4.25556	Alive	0	IL2	0.576183494145623	high	0.0740943535738734
BRCA	TCGA-E9-A295-01A	375	12.5	1.04167	Alive	0	IL2	0.268673924548358	high	0.0740943535738734
BRCA	TCGA-C8-A26W-01A	381	12.7	1.05833	Alive	0	IL2	1.1600166078459	high	0.0740943535738734
BRCA	TCGA-E2-A1IU-01A	337	11.2333	0.936111	Alive	0	IL2RA	0.836166523635819	low	1.80376432994039
BRCA	TCGA-A2-A04W-01A	3102	103.4	8.61667	Alive	0	IL2RA	0.758559027049674	low	1.80376432994039
BRCA	TCGA-AN-A0AM-01A	5	0.166667	0.0138889	Alive	0	IL2RA	2.39837773531862	high	1.80376432994039
BRCA	TCGA-LL-A440-01A	759	25.3	2.10833	Alive	0	IL2RA	1.67540948095381	low	1.80376432994039
BRCA	TCGA-A7-A26E-01A	954	31.8	2.65	Alive	0	IL2RA	0.6641187073388	low	1.80376432994039
BRCA	TCGA-A8-A07W-01A	304	10.1333	0.844444	Alive	0	IL2RA	1.83604530403814	high	1.80376432994039
BRCA	TCGA-D8-A1XY-01A	503	16.7667	1.39722	Alive	0	IL2RA	1.44445504611394	low	1.80376432994039
BRCA	TCGA-EW-A1P7-01A	915	30.5	2.54167	Alive	0	IL2RA	3.35094978631021	high	1.80376432994039
BRCA	TCGA-AO-A128-01A	3248	108.267	9.02222	Alive	0	IL2RA	5.23129415378949	high	1.80376432994039
BRCA	TCGA-B6-A0IQ-01A	4285	142.833	11.9028	Alive	0	IL2RA	1.45512333788168	low	1.80376432994039
BRCA	TCGA-E2-A155-01A	640	21.3333	1.77778	Alive	0	IL2RA	0.578117531623938	low	1.80376432994039
BRCA	TCGA-E2-A574-01A	1179	39.3	3.275	Alive	0	IL2RA	0.203514411130758	low	1.80376432994039
BRCA	TCGA-AC-A2FB-01A	1234	41.1333	3.42778	Alive	0	IL2RA	2.82893617264046	high	1.80376432994039
BRCA	TCGA-A2-A0T1-01A	521	17.3667	1.44722	Alive	0	IL2RA	2.67710226860829	high	1.80376432994039
BRCA	TCGA-AO-A0J8-01A	680	22.6667	1.88889	Alive	0	IL2RA	1.53948144230815	low	1.80376432994039
BRCA	TCGA-D8-A1JC-01A	480	16	1.33333	Alive	0	IL2RA	2.0507454635814	high	1.80376432994039
BRCA	TCGA-A8-A093-01A	546	18.2	1.51667	Alive	0	IL2RA	0.149649581894975	low	1.80376432994039
BRCA	TCGA-AO-A0JC-01A	1547	51.5667	4.29722	Alive	0	IL2RA	5.16538539982492	high	1.80376432994039
BRCA	TCGA-BH-A0DX-01A	2156	71.8667	5.98889	Alive	0	IL2RA	1.15387017484855	low	1.80376432994039
BRCA	TCGA-C8-A137-01A	379	12.6333	1.05278	Alive	0	IL2RA	0.679603954836218	low	1.80376432994039
BRCA	TCGA-E9-A1N3-01A	1059	35.3	2.94167	Alive	0	IL2RA	0.702302920383929	low	1.80376432994039
BRCA	TCGA-D8-A146-01A	643	21.4333	1.78611	Alive	0	IL2RA	2.00457330047604	high	1.80376432994039
BRCA	TCGA-B6-A0I6-01A	991	33.0333	2.75278	Dead	1	IL2RA	1.32417694550338	low	1.80376432994039
BRCA	TCGA-AC-A3BB-01A	987	32.9	2.74167	Alive	0	IL2RA	2.32302412667909	high	1.80376432994039
BRCA	TCGA-B6-A0IK-01A	571	19.0333	1.58611	Dead	1	IL2RA	1.27375457854592	low	1.80376432994039
BRCA	TCGA-B6-A0IO-01A	5042	168.067	14.0056	Alive	0	IL2RA	1.14358933500169	low	1.80376432994039
BRCA	TCGA-AN-A0AT-01A	10	0.333333	0.0277778	Alive	0	IL2RA	2.43714782375419	high	1.80376432994039
BRCA	TCGA-A2-A0T3-01A	1516	50.5333	4.21111	Alive	0	IL2RA	0.95821164810969	low	1.80376432994039
BRCA	TCGA-AC-A62Y-01A	530	17.6667	1.47222	Alive	0	IL2RA	1.16639409625346	low	1.80376432994039
BRCA	TCGA-E2-A572-01A	1208	40.2667	3.35556	Alive	0	IL2RA	0.309874660036766	low	1.80376432994039
BRCA	TCGA-BH-A1EY-01A	538	17.9333	1.49444	Dead	1	IL2RA	2.79402069575452	high	1.80376432994039
BRCA	TCGA-AR-A24S-01A	2976	99.2	8.26667	Alive	0	IL2RA	2.44222694522182	high	1.80376432994039
BRCA	TCGA-BH-A0W4-01A	759	25.3	2.10833	Alive	0	IL2RA	0.347325491633802	low	1.80376432994039
BRCA	TCGA-AR-A5QN-01A	1013	33.7667	2.81389	Alive	0	IL2RA	1.61145569658487	low	1.80376432994039
BRCA	TCGA-B6-A0IA-01A	8391	279.7	23.3083	Alive	0	IL2RA	0.0961268893050061	low	1.80376432994039
BRCA	TCGA-A2-A0T6-01A	575	19.1667	1.59722	Alive	0	IL2RA	2.28006548636163	high	1.80376432994039
BRCA	TCGA-A2-A0D1-01A	1051	35.0333	2.91944	Alive	0	IL2RA	0.896388112359549	low	1.80376432994039
BRCA	TCGA-B6-A0WZ-01A	6292	209.733	17.4778	Alive	0	IL2RA	0.56968551215184	low	1.80376432994039
BRCA	TCGA-B6-A0RE-01A	7777	259.233	21.6028	Alive	0	IL2RA	3.15578160877428	high	1.80376432994039
BRCA	TCGA-A1-A0SQ-01A	554	18.4667	1.53889	Alive	0	IL2RA	0.711054321812066	low	1.80376432994039
BRCA	TCGA-GM-A3XN-01A	2019	67.3	5.60833	Alive	0	IL2RA	2.14189050912319	high	1.80376432994039
BRCA	TCGA-A7-A0CD-01A	1165	38.8333	3.23611	Alive	0	IL2RA	1.02948822387324	low	1.80376432994039
BRCA	TCGA-LL-A7SZ-01A	594	19.8	1.65	Alive	0	IL2RA	2.16793591770231	high	1.80376432994039
BRCA	TCGA-A8-A09Q-01A	761	25.3667	2.11389	Alive	0	IL2RA	1.71021683975262	low	1.80376432994039
BRCA	TCGA-BH-AB28-01A	287	9.56667	0.797222	Alive	0	IL2RA	1.72290313856045	low	1.80376432994039
BRCA	TCGA-A8-A08F-01A	1004	33.4667	2.78889	Alive	0	IL2RA	2.24269395754962	high	1.80376432994039
BRCA	TCGA-AO-A0JD-01A	2190	73	6.08333	Alive	0	IL2RA	1.84096670448742	high	1.80376432994039
BRCA	TCGA-E2-A15E-01A	630	21	1.75	Alive	0	IL2RA	0.828550346572094	low	1.80376432994039
BRCA	TCGA-E2-A15E-06A	630	21	1.75	Alive	0	IL2RA	1.65108614318645	low	1.80376432994039
BRCA	TCGA-A8-A09T-01A	579	19.3	1.60833	Alive	0	IL2RA	0.650305028920028	low	1.80376432994039
BRCA	TCGA-LD-A7W6-01A	404	13.4667	1.12222	Alive	0	IL2RA	1.07888304652199	low	1.80376432994039
BRCA	TCGA-B6-A0RO-01A	4929	164.3	13.6917	Alive	0	IL2RA	0.244399991245549	low	1.80376432994039
BRCA	TCGA-D8-A27R-01A	307	10.2333	0.852778	Alive	0	IL2RA	2.43084725248533	high	1.80376432994039
BRCA	TCGA-BH-A0DG-01A	2041	68.0333	5.66944	Alive	0	IL2RA	2.06025495075769	high	1.80376432994039
BRCA	TCGA-AR-A2LM-01A	1935	64.5	5.375	Alive	0	IL2RA	1.2214440529544	low	1.80376432994039
BRCA	TCGA-BH-A0HB-01A	806	26.8667	2.23889	Alive	0	IL2RA	2.15010470099951	high	1.80376432994039
BRCA	TCGA-C8-A1HG-01A	345	11.5	0.958333	Alive	0	IL2RA	2.53503270346133	high	1.80376432994039
BRCA	TCGA-AC-A4ZE-01A	890	29.6667	2.47222	Alive	0	IL2RA	1.12677467025005	low	1.80376432994039
BRCA	TCGA-D8-A1JS-01A	371	12.3667	1.03056	Alive	0	IL2RA	0.249870046822498	low	1.80376432994039
BRCA	TCGA-A2-A4RW-01A	222	7.4	0.616667	Alive	0	IL2RA	1.92554375869849	high	1.80376432994039
BRCA	TCGA-A1-A0SN-01A	1196	39.8667	3.32222	Alive	0	IL2RA	2.75604119677984	high	1.80376432994039
BRCA	TCGA-D8-A27H-01A	397	13.2333	1.10278	Alive	0	IL2RA	1.61343735604277	low	1.80376432994039
BRCA	TCGA-S3-AA11-01A	421	14.0333	1.16944	Alive	0	IL2RA	0.446467986097326	low	1.80376432994039
BRCA	TCGA-E2-A1BD-01A	1133	37.7667	3.14722	Alive	0	IL2RA	0.320195821266125	low	1.80376432994039
BRCA	TCGA-A7-A5ZV-01A	368	12.2667	1.02222	Alive	0	IL2RA	0.609187604870425	low	1.80376432994039
BRCA	TCGA-BH-A0H9-01A	1247	41.5667	3.46389	Alive	0	IL2RA	0.759411532564576	low	1.80376432994039
BRCA	TCGA-E2-A15S-01A	428	14.2667	1.18889	Alive	0	IL2RA	0.430606430929811	low	1.80376432994039
BRCA	TCGA-E2-A1II-01A	1025	34.1667	2.84722	Alive	0	IL2RA	3.43254524092284	high	1.80376432994039
BRCA	TCGA-D8-A1XS-01A	496	16.5333	1.37778	Alive	0	IL2RA	2.10165007609443	high	1.80376432994039
BRCA	TCGA-BH-A42T-01A	320	10.6667	0.888889	Dead	1	IL2RA	0.888071052102231	low	1.80376432994039
BRCA	TCGA-AN-A0FS-01A	210	7	0.583333	Alive	0	IL2RA	0.413160775590814	low	1.80376432994039
BRCA	TCGA-AO-A03O-01A	2483	82.7667	6.89722	Dead	1	IL2RA	2.59167941693574	high	1.80376432994039
BRCA	TCGA-GM-A2D9-01A	1812	60.4	5.03333	Dead	1	IL2RA	0.735955354012264	low	1.80376432994039
BRCA	TCGA-D8-A1JE-01A	575	19.1667	1.59722	Alive	0	IL2RA	1.56900492681818	low	1.80376432994039
BRCA	TCGA-AO-A03L-01A	2442	81.4	6.78333	Alive	0	IL2RA	1.45364926604329	low	1.80376432994039
BRCA	TCGA-HN-A2NL-01A	79	2.63333	0.219444	Alive	0	IL2RA	1.93677925730947	high	1.80376432994039
BRCA	TCGA-AR-A24O-01A	3607	120.233	10.0194	Alive	0	IL2RA	1.77951188100706	low	1.80376432994039
BRCA	TCGA-V7-A7HQ-01A	2033	67.7667	5.64722	Alive	0	IL2RA	0.249506020989147	low	1.80376432994039
BRCA	TCGA-A2-A0T2-01A	255	8.5	0.708333	Dead	1	IL2RA	1.31446451583938	low	1.80376432994039
BRCA	TCGA-A2-A0ST-01A	3017	100.567	8.38056	Alive	0	IL2RA	3.37634595603562	high	1.80376432994039
BRCA	TCGA-LL-A6FR-01A	489	16.3	1.35833	Alive	0	IL2RA	1.02495789864439	low	1.80376432994039
BRCA	TCGA-AN-A0FX-01A	10	0.333333	0.0277778	Alive	0	IL2RA	1.07676430031521	low	1.80376432994039
BRCA	TCGA-AR-A0TT-01A	3316	110.533	9.21111	Alive	0	IL2RA	3.21378274658459	high	1.80376432994039
BRCA	TCGA-B6-A0IP-01A	3926	130.867	10.9056	Dead	1	IL2RA	1.37233924013553	low	1.80376432994039
BRCA	TCGA-BH-A0DP-01A	476	15.8667	1.32222	Alive	0	IL2RA	1.09153059312062	low	1.80376432994039
BRCA	TCGA-A2-A0YT-01A	723	24.1	2.00833	Dead	1	IL2RA	1.58467393285523	low	1.80376432994039
BRCA	TCGA-B6-A0RM-01A	2373	79.1	6.59167	Dead	1	IL2RA	0.308127844178741	low	1.80376432994039
BRCA	TCGA-D8-A27F-01A	488	16.2667	1.35556	Alive	0	IL2RA	1.7288783037926	low	1.80376432994039
BRCA	TCGA-A8-A09I-01A	1371	45.7	3.80833	Alive	0	IL2RA	2.75730066118784	high	1.80376432994039
BRCA	TCGA-B6-A0IB-01A	3941	131.367	10.9472	Dead	1	IL2RA	0.148999162587764	low	1.80376432994039
BRCA	TCGA-A7-A3IZ-01A	322	10.7333	0.894444	Alive	0	IL2RA	0.545474210840181	low	1.80376432994039
BRCA	TCGA-E9-A22H-01A	1232	41.0667	3.42222	Alive	0	IL2RA	1.34789238819534	low	1.80376432994039
BRCA	TCGA-B6-A0IN-01A	2573	85.7667	7.14722	Dead	1	IL2RA	1.24000896473507	low	1.80376432994039
BRCA	TCGA-5L-AAT1-01A	1471	49.0333	4.08611	Alive	0	IL2RA	2.50898635299916	high	1.80376432994039
BRCA	TCGA-A2-A3Y0-01A	1546	51.5333	4.29444	Alive	0	IL2RA	2.46991201746617	high	1.80376432994039
BRCA	TCGA-B6-A0X1-01A	7455	248.5	20.7083	Dead	1	IL2RA	4.62579649782177	high	1.80376432994039
BRCA	TCGA-A7-A0D9-01A	1139	37.9667	3.16389	Alive	0	IL2RA	0.994362489034637	low	1.80376432994039
BRCA	TCGA-E2-A15K-06A	275	9.16667	0.763889	Alive	0	IL2RA	0.496615738029688	low	1.80376432994039
BRCA	TCGA-E2-A15K-01A	275	9.16667	0.763889	Alive	0	IL2RA	1.8630662282726	high	1.80376432994039
BRCA	TCGA-BH-A0HF-01A	727	24.2333	2.01944	Alive	0	IL2RA	1.41856777929971	low	1.80376432994039
BRCA	TCGA-D8-A13Y-01A	1728	57.6	4.8	Alive	0	IL2RA	0.50182126542091	low	1.80376432994039
BRCA	TCGA-E9-A54Y-01A	725	24.1667	2.01389	Alive	0	IL2RA	0.290306435424914	low	1.80376432994039
BRCA	TCGA-A2-A3XV-01A	996	33.2	2.76667	Alive	0	IL2RA	0.838911439482908	low	1.80376432994039
BRCA	TCGA-A2-A0SX-01A	1534	51.1333	4.26111	Alive	0	IL2RA	3.11280020061116	high	1.80376432994039
BRCA	TCGA-BH-A0B3-01A	1203	40.1	3.34167	Alive	0	IL2RA	2.64696905038256	high	1.80376432994039
BRCA	TCGA-AQ-A7U7-01A	584	19.4667	1.62222	Dead	1	IL2RA	3.44711629620406	high	1.80376432994039
BRCA	TCGA-AN-A0XO-01A	375	12.5	1.04167	Alive	0	IL2RA	0.500700092207552	low	1.80376432994039
BRCA	TCGA-A2-A04N-01A	4354	145.133	12.0944	Alive	0	IL2RA	0.968127625568686	low	1.80376432994039
BRCA	TCGA-B6-A0WS-01A	2965	98.8333	8.23611	Dead	1	IL2RA	2.66010716647058	high	1.80376432994039
BRCA	TCGA-B6-A0I5-01A	8556	285.2	23.7667	Alive	0	IL2RA	0.408277085153046	low	1.80376432994039
BRCA	TCGA-S3-A6ZG-01A	562	18.7333	1.56111	Alive	0	IL2RA	1.35755200461808	low	1.80376432994039
BRCA	TCGA-AC-A3W6-01A	0	0	0	Alive	0	IL2RA	2.14257681424455	high	1.80376432994039
BRCA	TCGA-AR-A2LK-01A	1649	54.9667	4.58056	Dead	1	IL2RA	1.14365463452604	low	1.80376432994039
BRCA	TCGA-D8-A73X-01A	767	25.5667	2.13056	Alive	0	IL2RA	1.2039528536325	low	1.80376432994039
BRCA	TCGA-A2-A04U-01A	2654	88.4667	7.37222	Alive	0	IL2RA	1.08249822711716	low	1.80376432994039
BRCA	TCGA-D8-A143-01A	431	14.3667	1.19722	Alive	0	IL2RA	2.21977258304682	high	1.80376432994039
BRCA	TCGA-BH-A8FZ-01A	574	19.1333	1.59444	Alive	0	IL2RA	3.1635631368739	high	1.80376432994039
BRCA	TCGA-E2-A1LK-01A	266	8.86667	0.738889	Dead	1	IL2RA	7.13112642738939	high	1.80376432994039
BRCA	TCGA-OL-A5RV-01A	1062	35.4	2.95	Alive	0	IL2RA	1.54344639046565	low	1.80376432994039
BRCA	TCGA-LL-A5YL-01A	519	17.3	1.44167	Alive	0	IL2RA	1.44546186717836	low	1.80376432994039
BRCA	TCGA-B6-A1KI-01A	2236	74.5333	6.21111	Alive	0	IL2RA	0.353774944932223	low	1.80376432994039
BRCA	TCGA-B6-A0X0-01A	3945	131.5	10.9583	Dead	1	IL2RA	0.553950241062938	low	1.80376432994039
BRCA	TCGA-BH-A0EA-01A	991	33.0333	2.75278	Dead	1	IL2RA	1.05491791912896	low	1.80376432994039
BRCA	TCGA-AO-A1KT-01A	541	18.0333	1.50278	Alive	0	IL2RA	1.61244686656018	low	1.80376432994039
BRCA	TCGA-AR-A1AL-01A	2971	99.0333	8.25278	Alive	0	IL2RA	1.88272129510657	high	1.80376432994039
BRCA	TCGA-E2-A15J-01A	1640	54.6667	4.55556	Alive	0	IL2RA	0.2096405139276	low	1.80376432994039
BRCA	TCGA-EW-A1P3-01A	1611	53.7	4.475	Alive	0	IL2RA	0.587461007377938	low	1.80376432994039
BRCA	TCGA-BH-A0H7-01A	702	23.4	1.95	Alive	0	IL2RA	0.988412025724788	low	1.80376432994039
BRCA	TCGA-BH-A0E0-01A	134	4.46667	0.372222	Alive	0	IL2RA	1.8686472605359	high	1.80376432994039
BRCA	TCGA-BH-A0B7-01A	2559	85.3	7.10833	Alive	0	IL2RA	1.80822027950086	high	1.80376432994039
BRCA	TCGA-A2-A0EQ-01A	2426	80.8667	6.73889	Alive	0	IL2RA	3.32481060342048	high	1.80376432994039
BRCA	TCGA-B6-A0RN-01A	8008	266.933	22.2444	Alive	0	IL2RA	0.359071312288344	low	1.80376432994039
BRCA	TCGA-BH-A0EI-01A	1926	64.2	5.35	Alive	0	IL2RA	0.50182126542091	low	1.80376432994039
BRCA	TCGA-A8-A0AB-01A	518	17.2667	1.43889	Alive	0	IL2RA	0.626298948991805	low	1.80376432994039
BRCA	TCGA-E2-A14U-01A	1318	43.9333	3.66111	Alive	0	IL2RA	0.636729012789748	low	1.80376432994039
BRCA	TCGA-E9-A1R5-01A	92	3.06667	0.255556	Alive	0	IL2RA	0.651315802213804	low	1.80376432994039
BRCA	TCGA-S3-AA10-01A	586	19.5333	1.62778	Alive	0	IL2RA	4.28844715896395	high	1.80376432994039
BRCA	TCGA-A8-A076-01A	1642	54.7333	4.56111	Alive	0	IL2RA	1.91934008244201	high	1.80376432994039
BRCA	TCGA-AR-A1AJ-01A	2383	79.4333	6.61944	Alive	0	IL2RA	4.45833606608255	high	1.80376432994039
BRCA	TCGA-Z7-A8R5-01A	3287	109.567	9.13056	Alive	0	IL2RA	1.0636409926427	low	1.80376432994039
BRCA	TCGA-E9-A1RE-01A	1419	47.3	3.94167	Alive	0	IL2RA	0.699018518626197	low	1.80376432994039
BRCA	TCGA-AR-A24U-01A	3128	104.267	8.68889	Alive	0	IL2RA	3.29087	high	1.80376432994039
BRCA	TCGA-BH-A0HK-01A	178	5.93333	0.494444	Alive	0	IL2RA	0.913645804481218	low	1.80376432994039
BRCA	TCGA-B6-A0IH-01A	2965	98.8333	8.23611	Dead	1	IL2RA	1.02204816518017	low	1.80376432994039
BRCA	TCGA-AC-A3W7-01A	471	15.7	1.30833	Alive	0	IL2RA	0.848637961904706	low	1.80376432994039
BRCA	TCGA-E2-A154-01A	591	19.7	1.64167	Alive	0	IL2RA	0.614945366936871	low	1.80376432994039
BRCA	TCGA-D8-A140-01A	403	13.4333	1.11944	Alive	0	IL2RA	2.0748821593827	high	1.80376432994039
BRCA	TCGA-BH-A0BO-01A	2197	73.2333	6.10278	Alive	0	IL2RA	2.5334387577709	high	1.80376432994039
BRCA	TCGA-E9-A1R7-01A	1467	48.9	4.075	Alive	0	IL2RA	0.305211776078188	low	1.80376432994039
BRCA	TCGA-B6-A1KN-01A	4233	141.1	11.7583	Alive	0	IL2RA	1.03477915804802	low	1.80376432994039
BRCA	TCGA-E2-A15G-01A	554	18.4667	1.53889	Alive	0	IL2RA	0.270229907237998	low	1.80376432994039
BRCA	TCGA-A8-A08S-01A	1004	33.4667	2.78889	Alive	0	IL2RA	1.01706672418983	low	1.80376432994039
BRCA	TCGA-BH-A0DI-01A	912	30.4	2.53333	Alive	0	IL2RA	1.62400728607365	low	1.80376432994039
BRCA	TCGA-D8-A27T-01A	398	13.2667	1.10556	Alive	0	IL2RA	1.94024193784165	high	1.80376432994039
BRCA	TCGA-BH-A0GZ-01A	328	10.9333	0.911111	Alive	0	IL2RA	0.593210331037094	low	1.80376432994039
BRCA	TCGA-D8-A1JN-01A	620	20.6667	1.72222	Alive	0	IL2RA	0.729531018385868	low	1.80376432994039
BRCA	TCGA-AR-A24Q-01A	3172	105.733	8.81111	Alive	0	IL2RA	2.08188496672923	high	1.80376432994039
BRCA	TCGA-A2-A1G6-01A	501	16.7	1.39167	Alive	0	IL2RA	1.29531160680813	low	1.80376432994039
BRCA	TCGA-C8-A12Y-01A	1476	49.2	4.1	Alive	0	IL2RA	1.05130248870063	low	1.80376432994039
BRCA	TCGA-A2-A0YH-01A	659	21.9667	1.83056	Alive	0	IL2RA	2.77717771173051	high	1.80376432994039
BRCA	TCGA-A8-A095-01A	1277	42.5667	3.54722	Alive	0	IL2RA	1.81631298208197	high	1.80376432994039
BRCA	TCGA-BH-A0HW-01A	1561	52.0333	4.33611	Alive	0	IL2RA	0.438505779782749	low	1.80376432994039
BRCA	TCGA-E2-A1LL-01A	1309	43.6333	3.63611	Alive	0	IL2RA	1.42433091885861	low	1.80376432994039
BRCA	TCGA-OL-A66K-01A	1275	42.5	3.54167	Dead	1	IL2RA	0.437334285572305	low	1.80376432994039
BRCA	TCGA-D8-A1XL-01A	606	20.2	1.68333	Alive	0	IL2RA	2.87845070309666	high	1.80376432994039
BRCA	TCGA-BH-A0BS-01A	2612	87.0667	7.25556	Alive	0	IL2RA	0.255682002812213	low	1.80376432994039
BRCA	TCGA-AC-A7VC-01A	1	0.0333333	0.00277778	Alive	0	IL2RA	0.731617722840621	low	1.80376432994039
BRCA	TCGA-S3-AA12-01A	574	19.1333	1.59444	Alive	0	IL2RA	1.03358	low	1.80376432994039
BRCA	TCGA-A8-A06T-01A	1614	53.8	4.48333	Alive	0	IL2RA	1.75514395848641	low	1.80376432994039
BRCA	TCGA-A2-A0YD-01A	769	25.6333	2.13611	Alive	0	IL2RA	1.74243744537627	low	1.80376432994039
BRCA	TCGA-B6-A0IJ-01A	7106	236.867	19.7389	Alive	0	IL2RA	2.4428638966851	high	1.80376432994039
BRCA	TCGA-D8-A1XZ-01A	466	15.5333	1.29444	Alive	0	IL2RA	1.68822512732724	low	1.80376432994039
BRCA	TCGA-A8-A0A4-01A	396	13.2	1.1	Alive	0	IL2RA	0.80066180324495	low	1.80376432994039
BRCA	TCGA-AO-A12E-01A	2142	71.4	5.95	Alive	0	IL2RA	0.768163147446584	low	1.80376432994039
BRCA	TCGA-A7-A13F-01A	765	25.5	2.125	Alive	0	IL2RA	0.337539842197424	low	1.80376432994039
BRCA	TCGA-E2-A1IE-01A	2362	78.7333	6.56111	Alive	0	IL2RA	0.372283512880528	low	1.80376432994039
BRCA	TCGA-A2-A3KC-01A	1102	36.7333	3.06111	Alive	0	IL2RA	1.3461342832834	low	1.80376432994039
BRCA	TCGA-AO-A03P-01A	2911	97.0333	8.08611	Dead	1	IL2RA	0.724126353905799	low	1.80376432994039
BRCA	TCGA-BH-A42U-01A	3364	112.133	9.34444	Alive	0	IL2RA	0.604545816368711	low	1.80376432994039
BRCA	TCGA-AN-A049-01A	19	0.633333	0.0527778	Alive	0	IL2RA	2.22928027905873	high	1.80376432994039
BRCA	TCGA-A7-A13H-01A	899	29.9667	2.49722	Alive	0	IL2RA	2.81479649118215	high	1.80376432994039
BRCA	TCGA-E2-A1L6-01A	1648	54.9333	4.57778	Alive	0	IL2RA	0.786429083203056	low	1.80376432994039
BRCA	TCGA-A2-A1G0-01A	616	20.5333	1.71111	Alive	0	IL2RA	1.37183761733042	low	1.80376432994039
BRCA	TCGA-AO-A03R-01A	2091	69.7	5.80833	Alive	0	IL2RA	1.5116198406587	low	1.80376432994039
BRCA	TCGA-AN-A0FV-01A	10	0.333333	0.0277778	Alive	0	IL2RA	1.26393580857533	low	1.80376432994039
BRCA	TCGA-AN-A0FK-01A	213	7.1	0.591667	Alive	0	IL2RA	0.287826867285081	low	1.80376432994039
BRCA	TCGA-5T-A9QA-01A	303	10.1	0.841667	Alive	0	IL2RA	0.103933991056233	low	1.80376432994039
BRCA	TCGA-A2-A0EM-01A	3094	103.133	8.59444	Alive	0	IL2RA	0.659467937084786	low	1.80376432994039
BRCA	TCGA-AO-A12D-01A	2515	83.8333	6.98611	Alive	0	IL2RA	3.2527638161672	high	1.80376432994039
BRCA	TCGA-AR-A24N-01A	3035	101.167	8.43056	Alive	0	IL2RA	1.25332371879925	low	1.80376432994039
BRCA	TCGA-E2-A14Q-01A	1163	38.7667	3.23056	Alive	0	IL2RA	0.87978417149091	low	1.80376432994039
BRCA	TCGA-E2-A3DX-01A	1325	44.1667	3.68056	Alive	0	IL2RA	2.12812839900347	high	1.80376432994039
BRCA	TCGA-E2-A14V-01A	1042	34.7333	2.89444	Alive	0	IL2RA	2.61372022818006	high	1.80376432994039
BRCA	TCGA-A8-A07J-01A	365	12.1667	1.01389	Alive	0	IL2RA	1.33405334415552	low	1.80376432994039
BRCA	TCGA-AN-A041-01A	7	0.233333	0.0194444	Alive	0	IL2RA	0.561888195288031	low	1.80376432994039
BRCA	TCGA-A8-A079-01A	274	9.13333	0.761111	Alive	0	IL2RA	0.776525151421912	low	1.80376432994039
BRCA	TCGA-A2-A0D0-01A	2048	68.2667	5.68889	Alive	0	IL2RA	1.57985595135068	low	1.80376432994039
BRCA	TCGA-BH-A0BC-01A	974	32.4667	2.70556	Alive	0	IL2RA	2.30120716975248	high	1.80376432994039
BRCA	TCGA-BH-A28Q-01A	1119	37.3	3.10833	Alive	0	IL2RA	1.2034517656091	low	1.80376432994039
BRCA	TCGA-B6-A0I2-01A	4361	145.367	12.1139	Alive	0	IL2RA	2.05015338864714	high	1.80376432994039
BRCA	TCGA-A8-A08T-01A	3409	113.633	9.46944	Dead	1	IL2RA	1.01342652697914	low	1.80376432994039
BRCA	TCGA-A2-A0CW-01A	3283	109.433	9.11944	Alive	0	IL2RA	1.88479326254353	high	1.80376432994039
BRCA	TCGA-D8-A1XU-01A	395	13.1667	1.09722	Alive	0	IL2RA	1.09335734629474	low	1.80376432994039
BRCA	TCGA-A2-A0CU-01A	158	5.26667	0.438889	Dead	1	IL2RA	0.96561807661961	low	1.80376432994039
BRCA	TCGA-E2-A15R-01A	1732	57.7333	4.81111	Alive	0	IL2RA	0.316029858519577	low	1.80376432994039
BRCA	TCGA-C8-A135-01A	393	13.1	1.09167	Alive	0	IL2RA	1.72504308528175	low	1.80376432994039
BRCA	TCGA-GI-A2C8-01A	225	7.5	0.625	Alive	0	IL2RA	0.870266070395983	low	1.80376432994039
BRCA	TCGA-OL-A6VQ-01A	600	20	1.66667	Alive	0	IL2RA	1.48418970114827	low	1.80376432994039
BRCA	TCGA-D8-A1X9-01A	727	24.2333	2.01944	Alive	0	IL2RA	2.11729608565724	high	1.80376432994039
BRCA	TCGA-B6-A0IG-01A	4456	148.533	12.3778	Dead	1	IL2RA	0.899098272104083	low	1.80376432994039
BRCA	TCGA-A8-A0A2-01A	579	19.3	1.60833	Alive	0	IL2RA	1.05831649559082	low	1.80376432994039
BRCA	TCGA-E2-A1LI-01A	3121	104.033	8.66944	Alive	0	IL2RA	2.11263341698525	high	1.80376432994039
BRCA	TCGA-EW-A1P8-01A	239	7.96667	0.663889	Dead	1	IL2RA	2.50492542342327	high	1.80376432994039
BRCA	TCGA-OL-A66I-01A	714	23.8	1.98333	Alive	0	IL2RA	5.75212771366887	high	1.80376432994039
BRCA	TCGA-AQ-A54O-01A	1001	33.3667	2.78056	Alive	0	IL2RA	0.769940960414487	low	1.80376432994039
BRCA	TCGA-BH-A0AU-01A	1914	63.8	5.31667	Alive	0	IL2RA	1.75458824549026	low	1.80376432994039
BRCA	TCGA-AR-A1AU-01A	2868	95.6	7.96667	Alive	0	IL2RA	1.93873744565338	high	1.80376432994039
BRCA	TCGA-A8-A09D-01A	1522	50.7333	4.22778	Alive	0	IL2RA	2.17779025550544	high	1.80376432994039
BRCA	TCGA-A2-A0T5-01A	531	17.7	1.475	Alive	0	IL2RA	0.690461794918719	low	1.80376432994039
BRCA	TCGA-AO-A0JE-01A	2335	77.8333	6.48611	Alive	0	IL2RA	3.54098196979251	high	1.80376432994039
BRCA	TCGA-E2-A15L-01A	626	20.8667	1.73889	Alive	0	IL2RA	0.812292844873271	low	1.80376432994039
BRCA	TCGA-AR-A2LH-01A	616	20.5333	1.71111	Dead	1	IL2RA	2.86841020909914	high	1.80376432994039
BRCA	TCGA-A2-A0CT-01A	2289	76.3	6.35833	Alive	0	IL2RA	0.476744584070441	low	1.80376432994039
BRCA	TCGA-A8-A09B-01A	365	12.1667	1.01389	Alive	0	IL2RA	0.70363230743707	low	1.80376432994039
BRCA	TCGA-D8-A1XQ-01A	499	16.6333	1.38611	Alive	0	IL2RA	3.18227913185019	high	1.80376432994039
BRCA	TCGA-LD-A74U-01A	402	13.4	1.11667	Alive	0	IL2RA	1.64205458192642	low	1.80376432994039
BRCA	TCGA-D8-A1Y1-01A	302	10.0667	0.838889	Dead	1	IL2RA	1.29818907014132	low	1.80376432994039
BRCA	TCGA-A8-A092-01A	942	31.4	2.61667	Alive	0	IL2RA	1.54047370139392	low	1.80376432994039
BRCA	TCGA-LD-A66U-01A	646	21.5333	1.79444	Alive	0	IL2RA	1.13040376165804	low	1.80376432994039
BRCA	TCGA-OL-A6VO-01A	858	28.6	2.38333	Alive	0	IL2RA	5.73272777119945	high	1.80376432994039
BRCA	TCGA-AC-A2FG-01A	1853	61.7667	5.14722	Alive	0	IL2RA	1.05018822331148	low	1.80376432994039
BRCA	TCGA-AO-A0J3-01A	651	21.7	1.80833	Alive	0	IL2RA	0.786010801607569	low	1.80376432994039
BRCA	TCGA-AN-A0XW-01A	170	5.66667	0.472222	Alive	0	IL2RA	3.45893314697311	high	1.80376432994039
BRCA	TCGA-GM-A2DK-01A	2645	88.1667	7.34722	Alive	0	IL2RA	2.31339098483339	high	1.80376432994039
BRCA	TCGA-AO-A1KP-01A	2953	98.4333	8.20278	Alive	0	IL2RA	0.470094292647779	low	1.80376432994039
BRCA	TCGA-AR-A5QQ-01A	322	10.7333	0.894444	Dead	1	IL2RA	4.59621957898946	high	1.80376432994039
BRCA	TCGA-A7-A0DA-01A	1085	36.1667	3.01389	Alive	0	IL2RA	4.14948700455667	high	1.80376432994039
BRCA	TCGA-BH-A0HX-01A	829	27.6333	2.30278	Alive	0	IL2RA	1.61616946618673	low	1.80376432994039
BRCA	TCGA-C8-A27A-01A	747	24.9	2.075	Alive	0	IL2RA	1.56730205750552	low	1.80376432994039
BRCA	TCGA-A7-A26F-01A	738	24.6	2.05	Alive	0	IL2RA	2.39338874122582	high	1.80376432994039
BRCA	TCGA-A2-A25D-01A	0	0	0	Alive	0	IL2RA	2.44270468518122	high	1.80376432994039
BRCA	TCGA-BH-A201-01A	856	28.5333	2.37778	Alive	0	IL2RA	0.784336461442977	low	1.80376432994039
BRCA	TCGA-A8-A085-01A	1124	37.4667	3.12222	Alive	0	IL2RA	0.579083578962089	low	1.80376432994039
BRCA	TCGA-AR-A5QP-01A	1185	39.5	3.29167	Alive	0	IL2RA	1.04649106019403	low	1.80376432994039
BRCA	TCGA-BH-A0W3-01A	728	24.2667	2.02222	Alive	0	IL2RA	0.448478121411477	low	1.80376432994039
BRCA	TCGA-AC-A2FF-01A	2759	91.9667	7.66389	Alive	0	IL2RA	2.19742509464916	high	1.80376432994039
BRCA	TCGA-AR-A24V-01A	3203	106.767	8.89722	Alive	0	IL2RA	2.30340084934202	high	1.80376432994039
BRCA	TCGA-E9-A1NE-01A	1088	36.2667	3.02222	Alive	0	IL2RA	3.27619886503224	high	1.80376432994039
BRCA	TCGA-E9-A54X-01A	727	24.2333	2.01944	Alive	0	IL2RA	0.127369146616222	low	1.80376432994039
BRCA	TCGA-A8-A084-01A	458	15.2667	1.27222	Alive	0	IL2RA	0.803061675091301	low	1.80376432994039
BRCA	TCGA-AN-A0XT-01A	10	0.333333	0.0277778	Alive	0	IL2RA	0.228110634405181	low	1.80376432994039
BRCA	TCGA-LL-A73Z-01A	227	7.56667	0.630556	Dead	1	IL2RA	1.7840013601022	low	1.80376432994039
BRCA	TCGA-D8-A1JM-01A	590	19.6667	1.63889	Alive	0	IL2RA	1.49492756747912	low	1.80376432994039
BRCA	TCGA-AN-A0AL-01A	227	7.56667	0.630556	Alive	0	IL2RA	2.44392485793374	high	1.80376432994039
BRCA	TCGA-AO-A0JB-01A	1542	51.4	4.28333	Alive	0	IL2RA	0.297367523217659	low	1.80376432994039
BRCA	TCGA-BH-A0BR-01A	2330	77.6667	6.47222	Alive	0	IL2RA	3.09875640780814	high	1.80376432994039
BRCA	TCGA-LL-A442-01A	889	29.6333	2.46944	Alive	0	IL2RA	0.687239893984603	low	1.80376432994039
BRCA	TCGA-B6-A0IE-01A	1993	66.4333	5.53611	Dead	1	IL2RA	0.17018145776525	low	1.80376432994039
BRCA	TCGA-A2-A259-01A	1596	53.2	4.43333	Alive	0	IL2RA	2.65587843068216	high	1.80376432994039
BRCA	TCGA-E9-A1RH-01A	1417	47.2333	3.93611	Alive	0	IL2RA	1.16915535883089	low	1.80376432994039
BRCA	TCGA-BH-A1EV-01A	365	12.1667	1.01389	Dead	1	IL2RA	0.948376576947387	low	1.80376432994039
BRCA	TCGA-A2-A4S3-01A	666	22.2	1.85	Alive	0	IL2RA	2.26068811951799	high	1.80376432994039
BRCA	TCGA-AR-A2LQ-01A	1233	41.1	3.425	Alive	0	IL2RA	1.91349262775008	high	1.80376432994039
BRCA	TCGA-EW-A6SD-01A	1010	33.6667	2.80556	Alive	0	IL2RA	2.12330200075372	high	1.80376432994039
BRCA	TCGA-C8-A12Z-01A	382	12.7333	1.06111	Alive	0	IL2RA	0.657182660128423	low	1.80376432994039
BRCA	TCGA-3C-AALJ-01A	1474	49.1333	4.09444	Alive	0	IL2RA	1.97607030069573	high	1.80376432994039
BRCA	TCGA-D8-A1X6-01A	541	18.0333	1.50278	Alive	0	IL2RA	0.785508703560428	low	1.80376432994039
BRCA	TCGA-D8-A141-01A	626	20.8667	1.73889	Alive	0	IL2RA	3.07860983469637	high	1.80376432994039
BRCA	TCGA-AR-A1AN-01A	2920	97.3333	8.11111	Alive	0	IL2RA	1.0279325286485	low	1.80376432994039
BRCA	TCGA-OL-A5S0-01A	620	20.6667	1.72222	Alive	0	IL2RA	3.09266412901057	high	1.80376432994039
BRCA	TCGA-OL-A5RX-01A	878	29.2667	2.43889	Alive	0	IL2RA	1.26765564314613	low	1.80376432994039
BRCA	TCGA-BH-A6R9-01A	160	5.33333	0.444444	Alive	0	IL2RA	4.32968333949861	high	1.80376432994039
BRCA	TCGA-A2-A0T7-01A	631	21.0333	1.75278	Alive	0	IL2RA	1.49175050103445	low	1.80376432994039
BRCA	TCGA-C8-A12L-01A	363	12.1	1.00833	Alive	0	IL2RA	1.80215184874899	low	1.80376432994039
BRCA	TCGA-C8-A1HI-01A	343	11.4333	0.952778	Alive	0	IL2RA	0.669480371877426	low	1.80376432994039
BRCA	TCGA-B6-A0I9-01A	362	12.0667	1.00556	Dead	1	IL2RA	1.60126863572555	low	1.80376432994039
BRCA	TCGA-AO-A0JM-01A	2184	72.8	6.06667	Alive	0	IL2RA	1.9529299061698	high	1.80376432994039
BRCA	TCGA-UU-A93S-01A	116	3.86667	0.322222	Dead	1	IL2RA	0.563255771432989	low	1.80376432994039
BRCA	TCGA-B6-A0RP-01A	3126	104.2	8.68333	Dead	1	IL2RA	0.693319678811575	low	1.80376432994039
BRCA	TCGA-E2-A56Z-01A	252	8.4	0.7	Alive	0	IL2RA	0.996316429094244	low	1.80376432994039
BRCA	TCGA-AN-A0XL-01A	163	5.43333	0.452778	Alive	0	IL2RA	0.627046459392409	low	1.80376432994039
BRCA	TCGA-BH-A0DZ-01A	495	16.5	1.375	Alive	0	IL2RA	2.10269172107843	high	1.80376432994039
BRCA	TCGA-E9-A1R6-01A	339	11.3	0.941667	Alive	0	IL2RA	1.42808877812632	low	1.80376432994039
BRCA	TCGA-B6-A401-01A	2596	86.5333	7.21111	Alive	0	IL2RA	1.35879007970185	low	1.80376432994039
BRCA	TCGA-BH-A0DH-01A	1156	38.5333	3.21111	Alive	0	IL2RA	0.669933835668961	low	1.80376432994039
BRCA	TCGA-AR-A24X-01A	3004	100.133	8.34444	Alive	0	IL2RA	1.12934896721084	low	1.80376432994039
BRCA	TCGA-E9-A1R3-01A	78	2.6	0.216667	Alive	0	IL2RA	1.17267952070629	low	1.80376432994039
BRCA	TCGA-D8-A145-01A	410	13.6667	1.13889	Alive	0	IL2RA	1.17370311707108	low	1.80376432994039
BRCA	TCGA-AO-A12F-01A	1842	61.4	5.11667	Alive	0	IL2RA	1.39061266181623	low	1.80376432994039
BRCA	TCGA-AN-A04D-01A	52	1.73333	0.144444	Alive	0	IL2RA	0.617862660013215	low	1.80376432994039
BRCA	TCGA-S3-AA17-01A	424	14.1333	1.17778	Alive	0	IL2RA	3.57989214616261	high	1.80376432994039
BRCA	TCGA-BH-A0BA-01A	1132	37.7333	3.14444	Alive	0	IL2RA	1.37679046057705	low	1.80376432994039
BRCA	TCGA-BH-A0BZ-01A	2255	75.1667	6.26389	Alive	0	IL2RA	2.67108952361643	high	1.80376432994039
BRCA	TCGA-A2-A0D3-01A	1873	62.4333	5.20278	Alive	0	IL2RA	1.91597973673925	high	1.80376432994039
BRCA	TCGA-E9-A2JS-01A	904	30.1333	2.51111	Dead	1	IL2RA	1.57376229557632	low	1.80376432994039
BRCA	TCGA-E9-A22A-01A	1189	39.6333	3.30278	Alive	0	IL2RA	2.80725186873131	high	1.80376432994039
BRCA	TCGA-E2-A150-01A	1935	64.5	5.375	Alive	0	IL2RA	2.70619898742978	high	1.80376432994039
BRCA	TCGA-A8-A0A6-01A	640	21.3333	1.77778	Alive	0	IL2RA	2.46628777600976	high	1.80376432994039
BRCA	TCGA-E9-A1RA-01A	1369	45.6333	3.80278	Alive	0	IL2RA	0.809332119773501	low	1.80376432994039
BRCA	TCGA-UL-AAZ6-01A	518	17.2667	1.43889	Alive	0	IL2RA	1.50974650636565	low	1.80376432994039
BRCA	TCGA-B6-A0RT-01A	2721	90.7	7.55833	Alive	0	IL2RA	4.08869285076746	high	1.80376432994039
BRCA	TCGA-AC-A3W5-01A	504	16.8	1.4	Alive	0	IL2RA	2.4971269151037	high	1.80376432994039
BRCA	TCGA-A2-A0CR-01A	3283	109.433	9.11944	Alive	0	IL2RA	2.33908036027321	high	1.80376432994039
BRCA	TCGA-EW-A1PA-01A	575	19.1667	1.59722	Alive	0	IL2RA	1.33811059626622	low	1.80376432994039
BRCA	TCGA-AR-A252-01A	2838	94.6	7.88333	Alive	0	IL2RA	3.52466550921744	high	1.80376432994039
BRCA	TCGA-AQ-A1H2-01A	475	15.8333	1.31944	Alive	0	IL2RA	1.00482495109868	low	1.80376432994039
BRCA	TCGA-D8-A1JH-01A	426	14.2	1.18333	Alive	0	IL2RA	2.44243929362386	high	1.80376432994039
BRCA	TCGA-AR-A1AT-01A	1272	42.4	3.53333	Dead	1	IL2RA	2.67757589343544	high	1.80376432994039
BRCA	TCGA-C8-A26Y-01A	0	0	0	Alive	0	IL2RA	1.56403666186661	low	1.80376432994039
BRCA	TCGA-E2-A10A-01A	1229	40.9667	3.41389	Alive	0	IL2RA	0.979220531057908	low	1.80376432994039
BRCA	TCGA-EW-A1PH-01A	607	20.2333	1.68611	Alive	0	IL2RA	2.03706588390463	high	1.80376432994039
BRCA	TCGA-EW-A1PD-01A	424	14.1333	1.17778	Alive	0	IL2RA	1.36765063062196	low	1.80376432994039
BRCA	TCGA-AN-A0XN-01A	10	0.333333	0.0277778	Alive	0	IL2RA	1.69844075617584	low	1.80376432994039
BRCA	TCGA-B6-A0X4-01A	860	28.6667	2.38889	Dead	1	IL2RA	0.289952472215396	low	1.80376432994039
BRCA	TCGA-OL-A5DA-01A	1783	59.4333	4.95278	Alive	0	IL2RA	1.17957474401077	low	1.80376432994039
BRCA	TCGA-B6-A0X5-01A	2097	69.9	5.825	Dead	1	IL2RA	0.448160917766045	low	1.80376432994039
BRCA	TCGA-E2-A108-01A	837	27.9	2.325	Alive	0	IL2RA	3.22416378734166	high	1.80376432994039
BRCA	TCGA-LQ-A4E4-01A	849	28.3	2.35833	Alive	0	IL2RA	1.32952548519666	low	1.80376432994039
BRCA	TCGA-BH-A0BG-01A	1871	62.3667	5.19722	Alive	0	IL2RA	3.03984026453179	high	1.80376432994039
BRCA	TCGA-E2-A14R-01A	1174	39.1333	3.26111	Alive	0	IL2RA	1.98422475722408	high	1.80376432994039
BRCA	TCGA-A8-A06Y-01A	791	26.3667	2.19722	Alive	0	IL2RA	0.435415240747814	low	1.80376432994039
BRCA	TCGA-BH-A0AZ-01A	1919	63.9667	5.33056	Alive	0	IL2RA	1.03040671042605	low	1.80376432994039
BRCA	TCGA-EW-A1P4-01A	907	30.2333	2.51944	Alive	0	IL2RA	3.20321682067284	high	1.80376432994039
BRCA	TCGA-A7-A5ZW-01A	326	10.8667	0.905556	Alive	0	IL2RA	1.44196146575897	low	1.80376432994039
BRCA	TCGA-C8-A1HK-01A	366	12.2	1.01667	Alive	0	IL2RA	1.76960249823325	low	1.80376432994039
BRCA	TCGA-D8-A1JD-01A	552	18.4	1.53333	Alive	0	IL2RA	2.92609432958161	high	1.80376432994039
BRCA	TCGA-B6-A409-01A	573	19.1	1.59167	Dead	1	IL2RA	0.836085711702406	low	1.80376432994039
BRCA	TCGA-A2-A3XX-01A	1439	47.9667	3.99722	Dead	1	IL2RA	2.21141721298936	high	1.80376432994039
BRCA	TCGA-E9-A248-01A	59	1.96667	0.163889	Alive	0	IL2RA	2.97388674795277	high	1.80376432994039
BRCA	TCGA-EW-A1P5-01A	703	23.4333	1.95278	Alive	0	IL2RA	1.80793188468912	high	1.80376432994039
BRCA	TCGA-EW-A1OY-01A	908	30.2667	2.52222	Alive	0	IL2RA	1.05429281956604	low	1.80376432994039
BRCA	TCGA-AN-A0FJ-01A	242	8.06667	0.672222	Alive	0	IL2RA	1.57128847982064	low	1.80376432994039
BRCA	TCGA-A2-A1FW-01A	528	17.6	1.46667	Alive	0	IL2RA	2.43938377658897	high	1.80376432994039
BRCA	TCGA-3C-AALI-01A	4005	133.5	11.125	Alive	0	IL2RA	2.1947174628936	high	1.80376432994039
BRCA	TCGA-B6-A0RL-01A	2469	82.3	6.85833	Dead	1	IL2RA	0.163627538589906	low	1.80376432994039
BRCA	TCGA-E2-A15H-01A	393	13.1	1.09167	Alive	0	IL2RA	0.654160540995619	low	1.80376432994039
BRCA	TCGA-E9-A22G-01A	1239	41.3	3.44167	Alive	0	IL2RA	4.06513281891136	high	1.80376432994039
BRCA	TCGA-D8-A1JK-01A	0	0	0	Alive	0	IL2RA	3.00854067170295	high	1.80376432994039
BRCA	TCGA-AC-A7VB-01A	250	8.33333	0.694444	Alive	0	IL2RA	0.590913350255908	low	1.80376432994039
BRCA	TCGA-A8-A07I-01A	426	14.2	1.18333	Alive	0	IL2RA	2.66293463987554	high	1.80376432994039
BRCA	TCGA-GM-A2DN-01A	3091	103.033	8.58611	Alive	0	IL2RA	2.2202680353087	high	1.80376432994039
BRCA	TCGA-GM-A2DH-01A	2193	73.1	6.09167	Alive	0	IL2RA	3.85707529538708	high	1.80376432994039
BRCA	TCGA-A7-A6VV-01A	313	10.4333	0.869444	Alive	0	IL2RA	2.22342254993494	high	1.80376432994039
BRCA	TCGA-BH-A42V-01A	635	21.1667	1.76389	Alive	0	IL2RA	1.41700183337313	low	1.80376432994039
BRCA	TCGA-AQ-A54N-01A	78	2.6	0.216667	Alive	0	IL2RA	0.537942090749452	low	1.80376432994039
BRCA	TCGA-AO-A0JG-01A	798	26.6	2.21667	Alive	0	IL2RA	2.07045802601959	high	1.80376432994039
BRCA	TCGA-AO-A12G-01A	1639	54.6333	4.55278	Alive	0	IL2RA	0.585923976958601	low	1.80376432994039
BRCA	TCGA-AR-A24K-01A	1548	51.6	4.3	Alive	0	IL2RA	0.882134348554218	low	1.80376432994039
BRCA	TCGA-E2-A15M-01A	336	11.2	0.933333	Dead	1	IL2RA	3.04456898088717	high	1.80376432994039
BRCA	TCGA-A8-A07U-01A	760	25.3333	2.11111	Alive	0	IL2RA	3.31980577288813	high	1.80376432994039
BRCA	TCGA-BH-A8G0-01A	662	22.0667	1.83889	Alive	0	IL2RA	1.99055556878303	high	1.80376432994039
BRCA	TCGA-D8-A13Z-01A	635	21.1667	1.76389	Alive	0	IL2RA	3.05583771198185	high	1.80376432994039
BRCA	TCGA-B6-A0IM-01A	3873	129.1	10.7583	Dead	1	IL2RA	0.747859984801589	low	1.80376432994039
BRCA	TCGA-A2-A4RY-01A	648	21.6	1.8	Alive	0	IL2RA	1.20982763795228	low	1.80376432994039
BRCA	TCGA-BH-A0B9-01A	1572	52.4	4.36667	Alive	0	IL2RA	2.72388616130114	high	1.80376432994039
BRCA	TCGA-C8-A273-01A	513	17.1	1.425	Alive	0	IL2RA	0.889317777572969	low	1.80376432994039
BRCA	TCGA-A2-A0CK-01A	4159	138.633	11.5528	Alive	0	IL2RA	0.903423965888739	low	1.80376432994039
BRCA	TCGA-AC-A62X-01A	417	13.9	1.15833	Alive	0	IL2RA	0.729705025748386	low	1.80376432994039
BRCA	TCGA-B6-A0X7-01A	1781	59.3667	4.94722	Dead	1	IL2RA	0.297602298652008	low	1.80376432994039
BRCA	TCGA-EW-A6SB-01A	760	25.3333	2.11111	Alive	0	IL2RA	2.73465543347901	high	1.80376432994039
BRCA	TCGA-A2-A0CL-01A	3015	100.5	8.375	Alive	0	IL2RA	3.86619584872773	high	1.80376432994039
BRCA	TCGA-LL-A6FP-01A	0	0	0	Alive	0	IL2RA	0.0524158941511385	low	1.80376432994039
BRCA	TCGA-A2-A0YM-01A	965	32.1667	2.68056	Alive	0	IL2RA	4.65049460286256	high	1.80376432994039
BRCA	TCGA-WT-AB44-01A	883	29.4333	2.45278	Alive	0	IL2RA	0.306495572259637	low	1.80376432994039
BRCA	TCGA-E9-A1RC-01A	1224	40.8	3.4	Alive	0	IL2RA	0.301938766965336	low	1.80376432994039
BRCA	TCGA-BH-A0BW-01A	2371	79.0333	6.58611	Alive	0	IL2RA	3.67206320835825	high	1.80376432994039
BRCA	TCGA-A8-A07F-01A	577	19.2333	1.60278	Alive	0	IL2RA	2.06505524747929	high	1.80376432994039
BRCA	TCGA-EW-A1J5-01A	477	15.9	1.325	Alive	0	IL2RA	3.11993712250076	high	1.80376432994039
BRCA	TCGA-AR-A0TQ-01A	2991	99.7	8.30833	Alive	0	IL2RA	2.10675031506087	high	1.80376432994039
BRCA	TCGA-B6-A0I1-01A	2361	78.7	6.55833	Dead	1	IL2RA	0.37973184903481	low	1.80376432994039
BRCA	TCGA-EW-A1IW-01A	371	12.3667	1.03056	Alive	0	IL2RA	1.72027846523333	low	1.80376432994039
BRCA	TCGA-A8-A082-01A	549	18.3	1.525	Alive	0	IL2RA	0.373843062918309	low	1.80376432994039
BRCA	TCGA-A2-A0EN-01A	4088	136.267	11.3556	Alive	0	IL2RA	2.28329953144812	high	1.80376432994039
BRCA	TCGA-E2-A1L9-01A	598	19.9333	1.66111	Alive	0	IL2RA	1.92751724619848	high	1.80376432994039
BRCA	TCGA-A7-A26G-01A	722	24.0667	2.00556	Alive	0	IL2RA	2.79863120969147	high	1.80376432994039
BRCA	TCGA-BH-A8FY-01A	295	9.83333	0.819444	Dead	1	IL2RA	0.290542362660254	low	1.80376432994039
BRCA	TCGA-A8-A08O-01A	943	31.4333	2.61944	Alive	0	IL2RA	1.3221012079057	low	1.80376432994039
BRCA	TCGA-A8-A06P-01A	396	13.2	1.1	Alive	0	IL2RA	1.07915620661764	low	1.80376432994039
BRCA	TCGA-EW-A1OX-01A	911	30.3667	2.53056	Alive	0	IL2RA	0.0901759497902069	low	1.80376432994039
BRCA	TCGA-GM-A2DO-01A	2596	86.5333	7.21111	Alive	0	IL2RA	3.16253231824146	high	1.80376432994039
BRCA	TCGA-AR-A1AY-01A	1026	34.2	2.85	Alive	0	IL2RA	2.13688040725426	high	1.80376432994039
BRCA	TCGA-E9-A1RD-01A	34	1.13333	0.0944444	Alive	0	IL2RA	0.29983076182237	low	1.80376432994039
BRCA	TCGA-EW-A1IY-01A	258	8.6	0.716667	Alive	0	IL2RA	3.01843833600253	high	1.80376432994039
BRCA	TCGA-AR-A254-01A	2605	86.8333	7.23611	Alive	0	IL2RA	4.07345180212561	high	1.80376432994039
BRCA	TCGA-BH-A0HL-01A	72	2.4	0.2	Alive	0	IL2RA	0.582941312501799	low	1.80376432994039
BRCA	TCGA-D8-A27L-01A	499	16.6333	1.38611	Alive	0	IL2RA	2.46063773200346	high	1.80376432994039
BRCA	TCGA-BH-A0E1-01A	477	15.9	1.325	Alive	0	IL2RA	0.462157047847395	low	1.80376432994039
BRCA	TCGA-E2-A14X-01A	972	32.4	2.7	Alive	0	IL2RA	1.83709553566317	high	1.80376432994039
BRCA	TCGA-HN-A2OB-01A	1900	63.3333	5.27778	Dead	1	IL2RA	1.33090254070135	low	1.80376432994039
BRCA	TCGA-AR-A1AO-01A	2618	87.2667	7.27222	Alive	0	IL2RA	2.35126	high	1.80376432994039
BRCA	TCGA-A8-A09M-01A	1006	33.5333	2.79444	Alive	0	IL2RA	2.14035330883444	high	1.80376432994039
BRCA	TCGA-D8-A1J8-01A	431	14.3667	1.19722	Alive	0	IL2RA	3.08026538796329	high	1.80376432994039
BRCA	TCGA-D8-A1Y3-01A	430	14.3333	1.19444	Alive	0	IL2RA	1.52496633181611	low	1.80376432994039
BRCA	TCGA-E9-A247-01A	1186	39.5333	3.29444	Alive	0	IL2RA	0.667392600667105	low	1.80376432994039
BRCA	TCGA-GM-A4E0-01A	2191	73.0333	6.08611	Alive	0	IL2RA	1.0071955014042	low	1.80376432994039
BRCA	TCGA-E2-A15I-01A	1692	56.4	4.7	Alive	0	IL2RA	1.48949155669908	low	1.80376432994039
BRCA	TCGA-E2-A573-01A	1062	35.4	2.95	Alive	0	IL2RA	2.40746152706114	high	1.80376432994039
BRCA	TCGA-AR-A0TV-01A	2288	76.2667	6.35556	Alive	0	IL2RA	2.07409435357387	high	1.80376432994039
BRCA	TCGA-D8-A1XT-01A	506	16.8667	1.40556	Alive	0	IL2RA	2.19572554751206	high	1.80376432994039
BRCA	TCGA-E9-A22E-01A	1269	42.3	3.525	Alive	0	IL2RA	2.00848688896549	high	1.80376432994039
BRCA	TCGA-A2-A04V-01A	1920	64	5.33333	Dead	1	IL2RA	0.341302652973009	low	1.80376432994039
BRCA	TCGA-C8-A278-01A	297	9.9	0.825	Alive	0	IL2RA	2.97757301271922	high	1.80376432994039
BRCA	TCGA-E9-A1NG-01A	786	26.2	2.18333	Dead	1	IL2RA	3.47889416913021	high	1.80376432994039
BRCA	TCGA-GM-A3XL-01A	2108	70.2667	5.85556	Alive	0	IL2RA	3.86645304712299	high	1.80376432994039
BRCA	TCGA-C8-A12X-01A	385	12.8333	1.06944	Alive	0	IL2RA	1.16382072649042	low	1.80376432994039
BRCA	TCGA-AN-A04C-01A	54	1.8	0.15	Alive	0	IL2RA	1.14899916258776	low	1.80376432994039
BRCA	TCGA-4H-AAAK-01A	348	11.6	0.966667	Alive	0	IL2RA	1.96779572992498	high	1.80376432994039
BRCA	TCGA-A1-A0SO-01A	852	28.4	2.36667	Alive	0	IL2RA	1.45201549917825	low	1.80376432994039
BRCA	TCGA-BH-A18N-01A	468	15.6	1.3	Dead	1	IL2RA	0.495899785706589	low	1.80376432994039
BRCA	TCGA-BH-A0B0-01A	2477	82.5667	6.88056	Alive	0	IL2RA	2.01077983875324	high	1.80376432994039
BRCA	TCGA-GM-A2DI-01A	2590	86.3333	7.19444	Alive	0	IL2RA	4.07315184681736	high	1.80376432994039
BRCA	TCGA-A2-A0EP-01A	3603	120.1	10.0083	Alive	0	IL2RA	3.71906293700246	high	1.80376432994039
BRCA	TCGA-AR-A24W-01A	1550	51.6667	4.30556	Alive	0	IL2RA	0.511468039275866	low	1.80376432994039
BRCA	TCGA-AC-A2QH-01A	1005	33.5	2.79167	Alive	0	IL2RA	0.645978275402784	low	1.80376432994039
BRCA	TCGA-AC-A3TM-01A	762	25.4	2.11667	Alive	0	IL2RA	0.895535295318311	low	1.80376432994039
BRCA	TCGA-GM-A5PV-01A	412	13.7333	1.14444	Alive	0	IL2RA	0.661567199527146	low	1.80376432994039
BRCA	TCGA-A7-A0CG-01A	1043	34.7667	2.89722	Alive	0	IL2RA	2.16030710610442	high	1.80376432994039
BRCA	TCGA-D8-A27E-01A	530	17.6667	1.47222	Alive	0	IL2RA	1.22082521579787	low	1.80376432994039
BRCA	TCGA-A8-A08J-01A	1127	37.5667	3.13056	Dead	1	IL2RA	2.07700366947837	high	1.80376432994039
BRCA	TCGA-A8-A06O-01A	396	13.2	1.1	Alive	0	IL2RA	1.24476530756931	low	1.80376432994039
BRCA	TCGA-C8-A8HQ-01A	380	12.6667	1.05556	Alive	0	IL2RA	2.32175496109422	high	1.80376432994039
BRCA	TCGA-B6-A0RU-01A	8605	286.833	23.9028	Alive	0	IL2RA	0.992840926185682	low	1.80376432994039
BRCA	TCGA-E9-A1N4-01A	1000	33.3333	2.77778	Alive	0	IL2RA	1.74811769328557	low	1.80376432994039
BRCA	TCGA-LL-A441-01A	996	33.2	2.76667	Alive	0	IL2RA	3.35942277594522	high	1.80376432994039
BRCA	TCGA-D8-A1XO-01A	1682	56.0667	4.67222	Alive	0	IL2RA	0.958063131016612	low	1.80376432994039
BRCA	TCGA-C8-A12W-01A	385	12.8333	1.06944	Alive	0	IL2RA	1.52767091626409	low	1.80376432994039
BRCA	TCGA-LL-A9Q3-01A	532	17.7333	1.47778	Alive	0	IL2RA	1.94867559659526	high	1.80376432994039
BRCA	TCGA-A7-A3IY-01A	345	11.5	0.958333	Alive	0	IL2RA	1.73747044908606	low	1.80376432994039
BRCA	TCGA-A8-A06U-01A	883	29.4333	2.45278	Dead	1	IL2RA	2.75103517666786	high	1.80376432994039
BRCA	TCGA-BH-A0E6-01A	293	9.76667	0.813889	Alive	0	IL2RA	1.31400038424221	low	1.80376432994039
BRCA	TCGA-A7-A26J-01A	627	20.9	1.74167	Alive	0	IL2RA	0.770194754951317	low	1.80376432994039
BRCA	TCGA-A7-A13G-01A	718	23.9333	1.99444	Alive	0	IL2RA	0.123931008319631	low	1.80376432994039
BRCA	TCGA-BH-A0H3-01A	1928	64.2667	5.35556	Alive	0	IL2RA	1.08671584104773	low	1.80376432994039
BRCA	TCGA-LL-A5YP-01A	450	15	1.25	Alive	0	IL2RA	3.42677464050948	high	1.80376432994039
BRCA	TCGA-OL-A5D8-01A	973	32.4333	2.70278	Alive	0	IL2RA	1.41500143145197	low	1.80376432994039
BRCA	TCGA-GM-A3NW-01A	3361	112.033	9.33611	Alive	0	IL2RA	1.29301727204951	low	1.80376432994039
BRCA	TCGA-AC-A2B8-01A	677	22.5667	1.88056	Alive	0	IL2RA	2.26336498556985	high	1.80376432994039
BRCA	TCGA-B6-A0I8-01A	749	24.9667	2.08056	Dead	1	IL2RA	0.195977458642588	low	1.80376432994039
BRCA	TCGA-GM-A2DB-01A	2406	80.2	6.68333	Alive	0	IL2RA	1.68934389457229	low	1.80376432994039
BRCA	TCGA-3C-AAAU-01A	4047	134.9	11.2417	Alive	0	IL2RA	0.575602776960449	low	1.80376432994039
BRCA	TCGA-GM-A3XG-01A	1330	44.3333	3.69444	Alive	0	IL2RA	0.301938766965336	low	1.80376432994039
BRCA	TCGA-E2-A9RU-01A	0	0	0	Alive	0	IL2RA	0.923111139231397	low	1.80376432994039
BRCA	TCGA-AC-A3QP-01A	675	22.5	1.875	Alive	0	IL2RA	0.402285591869996	low	1.80376432994039
BRCA	TCGA-D8-A1XF-01A	463	15.4333	1.28611	Alive	0	IL2RA	1.08331550233567	low	1.80376432994039
BRCA	TCGA-D8-A27G-01A	409	13.6333	1.13611	Alive	0	IL2RA	1.95002041858471	high	1.80376432994039
BRCA	TCGA-AR-A24H-01A	4894	163.133	13.5944	Alive	0	IL2RA	2.72148203327172	high	1.80376432994039
BRCA	TCGA-A8-A09K-01A	912	30.4	2.53333	Alive	0	IL2RA	1.71417956438531	low	1.80376432994039
BRCA	TCGA-AC-A2BK-01A	2222	74.0667	6.17222	Alive	0	IL2RA	1.4425454561053	low	1.80376432994039
BRCA	TCGA-OL-A97C-01A	275	9.16667	0.763889	Alive	0	IL2RA	3.98803021366503	high	1.80376432994039
BRCA	TCGA-A2-A0EV-01A	968	32.2667	2.68889	Alive	0	IL2RA	2.00306247423421	high	1.80376432994039
BRCA	TCGA-A8-A06X-01A	943	31.4333	2.61944	Dead	1	IL2RA	2.04110277181913	high	1.80376432994039
BRCA	TCGA-C8-A26X-01A	376	12.5333	1.04444	Alive	0	IL2RA	2.15393501070416	high	1.80376432994039
BRCA	TCGA-D8-A1XR-01A	482	16.0667	1.33889	Alive	0	IL2RA	0.701593412757463	low	1.80376432994039
BRCA	TCGA-AR-A2LL-01A	2012	67.0667	5.58889	Alive	0	IL2RA	0.622930350920177	low	1.80376432994039
BRCA	TCGA-AO-A12C-01A	2372	79.0667	6.58889	Alive	0	IL2RA	0.561301694145369	low	1.80376432994039
BRCA	TCGA-E2-A1IF-01A	1138	37.9333	3.16111	Alive	0	IL2RA	0.764685852522133	low	1.80376432994039
BRCA	TCGA-A8-A08G-01A	607	20.2333	1.68611	Alive	0	IL2RA	1.98294795515753	high	1.80376432994039
BRCA	TCGA-AR-A0U4-01A	3261	108.7	9.05833	Alive	0	IL2RA	3.90453226721549	high	1.80376432994039
BRCA	TCGA-E2-A1IO-01A	1855	61.8333	5.15278	Alive	0	IL2RA	2.16857785730571	high	1.80376432994039
BRCA	TCGA-E2-A1B5-01A	984	32.8	2.73333	Alive	0	IL2RA	3.12398065513358	high	1.80376432994039
BRCA	TCGA-A2-A0YI-01A	1505	50.1667	4.18056	Alive	0	IL2RA	1.28427721805513	low	1.80376432994039
BRCA	TCGA-A8-A07R-01A	273	9.1	0.758333	Alive	0	IL2RA	0.873183234901279	low	1.80376432994039
BRCA	TCGA-E2-A1LE-01A	879	29.3	2.44167	Dead	1	IL2RA	1.78366618090783	low	1.80376432994039
BRCA	TCGA-A2-A04X-01A	1686	56.2	4.68333	Alive	0	IL2RA	2.19273073541752	high	1.80376432994039
BRCA	TCGA-AR-A2LJ-01A	2632	87.7333	7.31111	Alive	0	IL2RA	0.912573225674848	low	1.80376432994039
BRCA	TCGA-D8-A1XA-01A	839	27.9667	2.33056	Alive	0	IL2RA	1.09464145411506	low	1.80376432994039
BRCA	TCGA-E2-A15A-06A	710	23.6667	1.97222	Alive	0	IL2RA	2.69476878347516	high	1.80376432994039
BRCA	TCGA-E2-A15A-01A	710	23.6667	1.97222	Alive	0	IL2RA	1.87868611062609	high	1.80376432994039
BRCA	TCGA-A7-A3RF-01A	408	13.6	1.13333	Alive	0	IL2RA	1.17037377009464	low	1.80376432994039
BRCA	TCGA-A2-A0ER-01A	2263	75.4333	6.28611	Alive	0	IL2RA	0.575215502267595	low	1.80376432994039
BRCA	TCGA-BH-A18G-01A	149	4.96667	0.413889	Alive	0	IL2RA	1.88362081628567	high	1.80376432994039
BRCA	TCGA-AC-A6IX-01A	373	12.4333	1.03611	Alive	0	IL2RA	2.02012878939612	high	1.80376432994039
BRCA	TCGA-AC-A6IX-06A	373	12.4333	1.03611	Alive	0	IL2RA	2.07159107310115	high	1.80376432994039
BRCA	TCGA-BH-A0DT-01A	2403	80.1	6.675	Alive	0	IL2RA	1.86536458655724	high	1.80376432994039
BRCA	TCGA-A2-A0D4-01A	767	25.5667	2.13056	Alive	0	IL2RA	1.07052672087668	low	1.80376432994039
BRCA	TCGA-E2-A14N-01A	1434	47.8	3.98333	Alive	0	IL2RA	2.34215647026779	high	1.80376432994039
BRCA	TCGA-D8-A1JP-01A	639	21.3	1.775	Alive	0	IL2RA	1.53590364820557	low	1.80376432994039
BRCA	TCGA-GM-A2DM-01A	3226	107.533	8.96111	Alive	0	IL2RA	0.941632197654482	low	1.80376432994039
BRCA	TCGA-A2-A0CY-01A	1673	55.7667	4.64722	Alive	0	IL2RA	0.272262124974296	low	1.80376432994039
BRCA	TCGA-B6-A0WV-01A	2417	80.5667	6.71389	Dead	1	IL2RA	0.232660756790275	low	1.80376432994039
BRCA	TCGA-B6-A402-01A	2330	77.6667	6.47222	Alive	0	IL2RA	0.578504028188004	low	1.80376432994039
BRCA	TCGA-A2-A1G1-01A	584	19.4667	1.62222	Alive	0	IL2RA	3.92400484331119	high	1.80376432994039
BRCA	TCGA-JL-A3YX-01A	352	11.7333	0.977778	Alive	0	IL2RA	0.701061052957736	low	1.80376432994039
BRCA	TCGA-PE-A5DC-01A	1430	47.6667	3.97222	Dead	1	IL2RA	0.652692989171302	low	1.80376432994039
BRCA	TCGA-OL-A66H-01A	812	27.0667	2.25556	Alive	0	IL2RA	2.05001404157815	high	1.80376432994039
BRCA	TCGA-D8-A3Z5-01A	1015	33.8333	2.81944	Alive	0	IL2RA	0.282973488621589	low	1.80376432994039
BRCA	TCGA-A8-A075-01A	518	17.2667	1.43889	Alive	0	IL2RA	1.91861521548657	high	1.80376432994039
BRCA	TCGA-BH-A0WA-01A	701	23.3667	1.94722	Alive	0	IL2RA	1.59464408910477	low	1.80376432994039
BRCA	TCGA-BH-A0C0-01A	1270	42.3333	3.52778	Alive	0	IL2RA	3.07402582838608	high	1.80376432994039
BRCA	TCGA-A8-A08C-01A	881	29.3667	2.44722	Alive	0	IL2RA	0.712111499466276	low	1.80376432994039
BRCA	TCGA-BH-A0AV-01A	1820	60.6667	5.05556	Alive	0	IL2RA	2.11012934609435	high	1.80376432994039
BRCA	TCGA-AC-A2FK-01A	2650	88.3333	7.36111	Alive	0	IL2RA	1.11955538469528	low	1.80376432994039
BRCA	TCGA-E2-A1L7-01A	1836	61.2	5.1	Alive	0	IL2RA	3.08067471637731	high	1.80376432994039
BRCA	TCGA-A2-A0YJ-01A	566	18.8667	1.57222	Alive	0	IL2RA	2.40520274445601	high	1.80376432994039
BRCA	TCGA-A8-A08I-01A	365	12.1667	1.01389	Alive	0	IL2RA	3.21085638647193	high	1.80376432994039
BRCA	TCGA-A2-A25C-01A	523	17.4333	1.45278	Alive	0	IL2RA	1.70854041575034	low	1.80376432994039
BRCA	TCGA-A8-A0A9-01A	822	27.4	2.28333	Alive	0	IL2RA	1.18052981281072	low	1.80376432994039
BRCA	TCGA-BH-A0C3-01A	2709	90.3	7.525	Alive	0	IL2RA	1.95270630763022	high	1.80376432994039
BRCA	TCGA-AN-A0AS-01A	10	0.333333	0.0277778	Alive	0	IL2RA	0.852478323642387	low	1.80376432994039
BRCA	TCGA-AR-A1AS-01A	1150	38.3333	3.19444	Alive	0	IL2RA	0.96908600652994	low	1.80376432994039
BRCA	TCGA-BH-A0GY-01A	923	30.7667	2.56389	Alive	0	IL2RA	2.26660666100876	high	1.80376432994039
BRCA	TCGA-AC-A23H-01A	0	0	0	Dead	1	IL2RA	0.891652487933974	low	1.80376432994039
BRCA	TCGA-C8-A12V-01A	385	12.8333	1.06944	Alive	0	IL2RA	3.80974369511675	high	1.80376432994039
BRCA	TCGA-OL-A5RZ-01A	679	22.6333	1.88611	Alive	0	IL2RA	0.830498727993734	low	1.80376432994039
BRCA	TCGA-E9-A6HE-01A	847	28.2333	2.35278	Alive	0	IL2RA	0.845991770664573	low	1.80376432994039
BRCA	TCGA-A7-A6VX-01A	317	10.5667	0.880556	Alive	0	IL2RA	1.06094662544774	low	1.80376432994039
BRCA	TCGA-BH-A0DE-01A	2372	79.0667	6.58889	Alive	0	IL2RA	1.05616730630043	low	1.80376432994039
BRCA	TCGA-D8-A27K-01A	1461	48.7	4.05833	Alive	0	IL2RA	1.74966297821379	low	1.80376432994039
BRCA	TCGA-D8-A4Z1-01A	659	21.9667	1.83056	Alive	0	IL2RA	1.26483664846778	low	1.80376432994039
BRCA	TCGA-A2-A1FZ-01A	683	22.7667	1.89722	Alive	0	IL2RA	1.88491045478118	high	1.80376432994039
BRCA	TCGA-E9-A3HO-01A	1158	38.6	3.21667	Alive	0	IL2RA	1.26068811951799	low	1.80376432994039
BRCA	TCGA-AC-A2BM-01A	3022	100.733	8.39444	Alive	0	IL2RA	1.85067942686489	high	1.80376432994039
BRCA	TCGA-AC-A6IW-01A	413	13.7667	1.14722	Alive	0	IL2RA	3.1399114696161	high	1.80376432994039
BRCA	TCGA-AC-A3TN-01A	456	15.2	1.26667	Alive	0	IL2RA	0.438505779782749	low	1.80376432994039
BRCA	TCGA-EW-A1P0-01A	1251	41.7	3.475	Alive	0	IL2RA	1.57584477086223	low	1.80376432994039
BRCA	TCGA-AN-A0FZ-01A	10	0.333333	0.0277778	Alive	0	IL2RA	0.29490007171757	low	1.80376432994039
BRCA	TCGA-AQ-A1H3-01A	989	32.9667	2.74722	Alive	0	IL2RA	1.44020807501375	low	1.80376432994039
BRCA	TCGA-BH-A0HO-01A	76	2.53333	0.211111	Alive	0	IL2RA	0.866868424618348	low	1.80376432994039
BRCA	TCGA-OL-A5RY-01A	752	25.0667	2.08889	Alive	0	IL2RA	3.48812934755006	high	1.80376432994039
BRCA	TCGA-C8-A12O-01A	385	12.8333	1.06944	Alive	0	IL2RA	1.68014429006384	low	1.80376432994039
BRCA	TCGA-A2-A4S1-01A	820	27.3333	2.27778	Alive	0	IL2RA	3.48562003231852	high	1.80376432994039
BRCA	TCGA-BH-A0HY-01A	1545	51.5	4.29167	Alive	0	IL2RA	0.355805638944072	low	1.80376432994039
BRCA	TCGA-EW-A1PF-01A	439	14.6333	1.21944	Alive	0	IL2RA	1.8367724688927	high	1.80376432994039
BRCA	TCGA-A2-A0YE-01A	554	18.4667	1.53889	Alive	0	IL2RA	1.76468585252213	low	1.80376432994039
BRCA	TCGA-BH-A28O-01A	1120	37.3333	3.11111	Alive	0	IL2RA	1.14685069600919	low	1.80376432994039
BRCA	TCGA-A8-A07E-01A	608	20.2667	1.68889	Alive	0	IL2RA	2.5701957405371	high	1.80376432994039
BRCA	TCGA-B6-A40B-01A	3152	105.067	8.75556	Alive	0	IL2RA	1.17587585097706	low	1.80376432994039
BRCA	TCGA-AO-A125-01A	3456	115.2	9.6	Alive	0	IL2RA	0.0762854428089158	low	1.80376432994039
BRCA	TCGA-D8-A1X8-01A	783	26.1	2.175	Alive	0	IL2RA	1.12399720369191	low	1.80376432994039
BRCA	TCGA-E9-A1R2-01A	1063	35.4333	2.95278	Alive	0	IL2RA	1.69955163252309	low	1.80376432994039
BRCA	TCGA-C8-A1HN-01A	394	13.1333	1.09444	Alive	0	IL2RA	0.681134379346846	low	1.80376432994039
BRCA	TCGA-AO-A0JA-01A	655	21.8333	1.81944	Alive	0	IL2RA	2.31713037872859	high	1.80376432994039
BRCA	TCGA-5L-AAT0-01A	1477	49.2333	4.10278	Alive	0	IL2RA	1.23615582266993	low	1.80376432994039
BRCA	TCGA-AC-A3YJ-01A	754	25.1333	2.09444	Alive	0	IL2RA	0.849518948161842	low	1.80376432994039
BRCA	TCGA-EW-A1J6-01A	875	29.1667	2.43056	Alive	0	IL2RA	1.27470893921471	low	1.80376432994039
BRCA	TCGA-E9-A1RG-01A	647	21.5667	1.79722	Alive	0	IL2RA	1.36552457689222	low	1.80376432994039
BRCA	TCGA-A7-A13D-01A	965	32.1667	2.68056	Alive	0	IL2RA	0.187134291474536	low	1.80376432994039
BRCA	TCGA-BH-A18H-01A	652	21.7333	1.81111	Alive	0	IL2RA	3.2676256828101	high	1.80376432994039
BRCA	TCGA-D8-A1XV-01A	461	15.3667	1.28056	Alive	0	IL2RA	0.302172799740752	low	1.80376432994039
BRCA	TCGA-E2-A106-01A	2541	84.7	7.05833	Alive	0	IL2RA	0.258096757817156	low	1.80376432994039
BRCA	TCGA-BH-A0BV-01A	1519	50.6333	4.21944	Alive	0	IL2RA	1.17312743348066	low	1.80376432994039
BRCA	TCGA-D8-A1XW-01A	1309	43.6333	3.63611	Alive	0	IL2RA	1.82647730410551	high	1.80376432994039
BRCA	TCGA-EW-A1PB-01A	608	20.2667	1.68889	Alive	0	IL2RA	4.52760836743312	high	1.80376432994039
BRCA	TCGA-E2-A1AZ-01A	2329	77.6333	6.46944	Alive	0	IL2RA	3.43681479626904	high	1.80376432994039
BRCA	TCGA-C8-A26V-01A	616	20.5333	1.71111	Alive	0	IL2RA	1.67924361888907	low	1.80376432994039
BRCA	TCGA-E9-A227-01A	975	32.5	2.70833	Alive	0	IL2RA	2.02158632655395	high	1.80376432994039
BRCA	TCGA-PE-A5DE-01A	2645	88.1667	7.34722	Alive	0	IL2RA	2.22727899446832	high	1.80376432994039
BRCA	TCGA-C8-A132-01A	383	12.7667	1.06389	Alive	0	IL2RA	3.21952479309544	high	1.80376432994039
BRCA	TCGA-E2-A1B1-01A	2653	88.4333	7.36944	Alive	0	IL2RA	2.76360278794462	high	1.80376432994039
BRCA	TCGA-BH-A0E2-01A	435	14.5	1.20833	Alive	0	IL2RA	1.56281633474737	low	1.80376432994039
BRCA	TCGA-C8-A1HM-01A	375	12.5	1.04167	Alive	0	IL2RA	3.48476973606149	high	1.80376432994039
BRCA	TCGA-A8-A08L-01A	30	1	0.0833333	Dead	1	IL2RA	2.43269221678717	high	1.80376432994039
BRCA	TCGA-A7-A4SD-01A	441	14.7	1.225	Alive	0	IL2RA	2.72034414029571	high	1.80376432994039
BRCA	TCGA-AR-A251-01A	3030	101	8.41667	Alive	0	IL2RA	4.06041925352545	high	1.80376432994039
BRCA	TCGA-A7-A13E-01A	614	20.4667	1.70556	Dead	1	IL2RA	1.50085303077985	low	1.80376432994039
BRCA	TCGA-A8-A07P-01A	334	11.1333	0.927778	Alive	0	IL2RA	0.967611310458688	low	1.80376432994039
BRCA	TCGA-AC-A8OR-01A	40	1.33333	0.111111	Alive	0	IL2RA	0.930093894012149	low	1.80376432994039
BRCA	TCGA-C8-A130-01A	370	12.3333	1.02778	Alive	0	IL2RA	1.12677467025005	low	1.80376432994039
BRCA	TCGA-A8-A07G-01A	577	19.2333	1.60278	Alive	0	IL2RA	1.23456263226579	low	1.80376432994039
BRCA	TCGA-A2-A0EW-01A	1884	62.8	5.23333	Dead	1	IL2RA	2.06515867512855	high	1.80376432994039
BRCA	TCGA-AC-A6NO-01A	51	1.7	0.141667	Alive	0	IL2RA	0.592732094867074	low	1.80376432994039
BRCA	TCGA-AR-A0TW-01A	3009	100.3	8.35833	Alive	0	IL2RA	3.21424917025451	high	1.80376432994039
BRCA	TCGA-C8-A8HP-01A	396	13.2	1.1	Alive	0	IL2RA	2.65544342538989	high	1.80376432994039
BRCA	TCGA-AC-A6IV-01A	568	18.9333	1.57778	Alive	0	IL2RA	2.77439701808442	high	1.80376432994039
BRCA	TCGA-E2-A10F-01A	878	29.2667	2.43889	Alive	0	IL2RA	1.88092056844198	high	1.80376432994039
BRCA	TCGA-A2-A0CO-01A	1468	48.9333	4.07778	Dead	1	IL2RA	2.95850863643679	high	1.80376432994039
BRCA	TCGA-A2-A0YK-01A	588	19.6	1.63333	Alive	0	IL2RA	2.33939396793893	high	1.80376432994039
BRCA	TCGA-EW-A1OZ-01A	1229	40.9667	3.41389	Alive	0	IL2RA	1.82179183620756	high	1.80376432994039
BRCA	TCGA-A7-A3J1-01A	343	11.4333	0.952778	Alive	0	IL2RA	2.43626846471939	high	1.80376432994039
BRCA	TCGA-PL-A8LZ-01A	302	10.0667	0.838889	Alive	0	IL2RA	2.99828578162022	high	1.80376432994039
BRCA	TCGA-W8-A86G-01A	347	11.5667	0.963889	Alive	0	IL2RA	0.141171172460741	low	1.80376432994039
BRCA	TCGA-MS-A51U-01A	681	22.7	1.89167	Alive	0	IL2RA	1.32388882714704	low	1.80376432994039
BRCA	TCGA-E2-A1LS-01A	1604	53.4667	4.45556	Alive	0	IL2RA	0.193330195384304	low	1.80376432994039
BRCA	TCGA-BH-A6R8-01A	293	9.76667	0.813889	Alive	0	IL2RA	2.06956469509336	high	1.80376432994039
BRCA	TCGA-LL-A50Y-01A	762	25.4	2.11667	Alive	0	IL2RA	0.807354922057604	low	1.80376432994039
BRCA	TCGA-D8-A1XM-01A	538	17.9333	1.49444	Alive	0	IL2RA	2.86791622680306	high	1.80376432994039
BRCA	TCGA-A7-A2KD-01A	679	22.6333	1.88611	Alive	0	IL2RA	2.25857922418429	high	1.80376432994039
BRCA	TCGA-S3-AA14-01A	529	17.6333	1.46944	Alive	0	IL2RA	1.13461524442511	low	1.80376432994039
BRCA	TCGA-BH-A0BL-01A	2278	75.9333	6.32778	Alive	0	IL2RA	3.29415018817123	high	1.80376432994039
BRCA	TCGA-LL-A6FQ-01A	80	2.66667	0.222222	Alive	0	IL2RA	0.225645120618953	low	1.80376432994039
BRCA	TCGA-BH-A0AY-01A	777	25.9	2.15833	Alive	0	IL2RA	1.50390840245071	low	1.80376432994039
BRCA	TCGA-B6-A0RS-01A	3063	102.1	8.50833	Dead	1	IL2RA	1.66480138138783	low	1.80376432994039
BRCA	TCGA-B6-A3ZX-01A	1152	38.4	3.2	Dead	1	IL2RA	3.32172610344191	high	1.80376432994039
BRCA	TCGA-AR-A1AP-01A	2856	95.2	7.93333	Alive	0	IL2RA	2.15762584628601	high	1.80376432994039
BRCA	TCGA-AR-A1AK-01A	3159	105.3	8.775	Alive	0	IL2RA	2.7477096335909	high	1.80376432994039
BRCA	TCGA-E9-A1RB-01A	976	32.5333	2.71111	Dead	1	IL2RA	1.26309451687486	low	1.80376432994039
BRCA	TCGA-AO-A0J7-01A	618	20.6	1.71667	Alive	0	IL2RA	0.304861451488449	low	1.80376432994039
BRCA	TCGA-E9-A1N6-01A	678	22.6	1.88333	Dead	1	IL2RA	1.63895424979783	low	1.80376432994039
BRCA	TCGA-E9-A3X8-01A	926	30.8667	2.57222	Alive	0	IL2RA	0.910425672851666	low	1.80376432994039
BRCA	TCGA-C8-A3M7-01A	1034	34.4667	2.87222	Dead	1	IL2RA	0.840362518658437	low	1.80376432994039
BRCA	TCGA-LD-A9QF-01A	323	10.7667	0.897222	Alive	0	IL2RA	3.71406963555001	high	1.80376432994039
BRCA	TCGA-A2-A0T0-01A	533	17.7667	1.48056	Alive	0	IL2RA	2.00557963969985	high	1.80376432994039
BRCA	TCGA-AN-A0XS-01A	10	0.333333	0.0277778	Alive	0	IL2RA	1.54902837820757	low	1.80376432994039
BRCA	TCGA-AN-A0G0-01A	16	0.533333	0.0444444	Alive	0	IL2RA	2.12485746725576	high	1.80376432994039
BRCA	TCGA-BH-A0H0-01A	461	15.3667	1.28056	Alive	0	IL2RA	1.46962553850123	low	1.80376432994039
BRCA	TCGA-AN-A0AJ-01A	303	10.1	0.841667	Alive	0	IL2RA	3.20089664385439	high	1.80376432994039
BRCA	TCGA-EW-A6S9-01A	463	15.4333	1.28611	Alive	0	IL2RA	1.64970742075651	low	1.80376432994039
BRCA	TCGA-BH-A0DV-01A	2064	68.8	5.73333	Alive	0	IL2RA	0.599698653003735	low	1.80376432994039
BRCA	TCGA-OL-A66J-01A	1996	66.5333	5.54444	Alive	0	IL2RA	1.01185340574379	low	1.80376432994039
BRCA	TCGA-D8-A73U-01A	492	16.4	1.36667	Alive	0	IL2RA	2.39821353769628	high	1.80376432994039
BRCA	TCGA-A2-A0ET-01A	1066	35.5333	2.96111	Alive	0	IL2RA	0.931758687844908	low	1.80376432994039
BRCA	TCGA-AR-A0TS-01A	2558	85.2667	7.10556	Alive	0	IL2RA	3.52985841864051	high	1.80376432994039
BRCA	TCGA-AC-A5XU-01A	455	15.1667	1.26389	Alive	0	IL2RA	0.795185098594877	low	1.80376432994039
BRCA	TCGA-EW-A6SC-01A	952	31.7333	2.64444	Alive	0	IL2RA	1.05762355847813	low	1.80376432994039
BRCA	TCGA-D8-A1XK-01A	441	14.7	1.225	Alive	0	IL2RA	3.2164703862559	high	1.80376432994039
BRCA	TCGA-C8-A12U-01A	385	12.8333	1.06944	Alive	0	IL2RA	1.73239945953864	low	1.80376432994039
BRCA	TCGA-AR-A1AI-01A	3296	109.867	9.15556	Alive	0	IL2RA	2.82160818207442	high	1.80376432994039
BRCA	TCGA-B6-A2IU-01A	5176	172.533	14.3778	Alive	0	IL2RA	0.255561158900354	low	1.80376432994039
BRCA	TCGA-AR-A1AQ-01A	3021	100.7	8.39167	Alive	0	IL2RA	3.10107853196254	high	1.80376432994039
BRCA	TCGA-A7-A6VW-01A	285	9.5	0.791667	Alive	0	IL2RA	0.914258348823671	low	1.80376432994039
BRCA	TCGA-A2-A0SW-01A	1365	45.5	3.79167	Dead	1	IL2RA	1.77967996361476	low	1.80376432994039
BRCA	TCGA-AQ-A04J-01A	819	27.3	2.275	Alive	0	IL2RA	2.95756177292182	high	1.80376432994039
BRCA	TCGA-E9-A1N9-01A	1101	36.7	3.05833	Alive	0	IL2RA	1.44530294213651	low	1.80376432994039
BRCA	TCGA-B6-A408-01A	2072	69.0667	5.75556	Alive	0	IL2RA	2.38923638574894	high	1.80376432994039
BRCA	TCGA-E2-A1B0-01A	1631	54.3667	4.53056	Alive	0	IL2RA	2.47196778766152	high	1.80376432994039
BRCA	TCGA-AO-A12A-01A	3112	103.733	8.64444	Alive	0	IL2RA	1.39796720621774	low	1.80376432994039
BRCA	TCGA-A2-A0D2-01A	1027	34.2333	2.85278	Alive	0	IL2RA	2.91575033698668	high	1.80376432994039
BRCA	TCGA-E2-A10C-01A	1220	40.6667	3.38889	Alive	0	IL2RA	1.75137802244915	low	1.80376432994039
BRCA	TCGA-AR-A0U2-01A	2551	85.0333	7.08611	Dead	1	IL2RA	2.91519580361313	high	1.80376432994039
BRCA	TCGA-B6-A0RG-01A	2082	69.4	5.78333	Alive	0	IL2RA	0.732312620820647	low	1.80376432994039
BRCA	TCGA-PL-A8LY-01A	8	0.266667	0.0222222	Alive	0	IL2RA	0.402940419799033	low	1.80376432994039
BRCA	TCGA-BH-A18I-01A	1093	36.4333	3.03611	Alive	0	IL2RA	2.63994985864111	high	1.80376432994039
BRCA	TCGA-D8-A27I-01A	439	14.6333	1.21944	Alive	0	IL2RA	1.80751979206988	high	1.80376432994039
BRCA	TCGA-AR-A5QM-01A	2231	74.3667	6.19722	Alive	0	IL2RA	0.848878284241955	low	1.80376432994039
BRCA	TCGA-A2-A04Y-01A	1099	36.6333	3.05278	Alive	0	IL2RA	1.08610437124329	low	1.80376432994039
BRCA	TCGA-D8-A1JA-01A	502	16.7333	1.39444	Alive	0	IL2RA	3.65162578392064	high	1.80376432994039
BRCA	TCGA-A2-A0EX-01A	752	25.0667	2.08889	Alive	0	IL2RA	0.805787716519029	low	1.80376432994039
BRCA	TCGA-A7-A0CE-01A	1074	35.8	2.98333	Alive	0	IL2RA	1.87444288685875	high	1.80376432994039
BRCA	TCGA-BH-A0B5-01A	2136	71.2	5.93333	Alive	0	IL2RA	2.64394851930283	high	1.80376432994039
BRCA	TCGA-A2-A4S2-01A	643	21.4333	1.78611	Alive	0	IL2RA	2.01831369789116	high	1.80376432994039
BRCA	TCGA-A7-A0CH-01A	1079	35.9667	2.99722	Alive	0	IL2RA	0.732659944335028	low	1.80376432994039
BRCA	TCGA-AR-A24T-01A	3202	106.733	8.89444	Alive	0	IL2RA	2.40343134576812	high	1.80376432994039
BRCA	TCGA-AN-A0AK-01A	224	7.46667	0.622222	Alive	0	IL2RA	2.08932865133343	high	1.80376432994039
BRCA	TCGA-E9-A24A-01A	747	24.9	2.075	Alive	0	IL2RA	1.2920160344067	low	1.80376432994039
BRCA	TCGA-GI-A2C9-01A	3342	111.4	9.28333	Alive	0	IL2RA	3.53851333217616	high	1.80376432994039
BRCA	TCGA-BH-A0W7-01A	1363	45.4333	3.78611	Alive	0	IL2RA	2.72576296578795	high	1.80376432994039
BRCA	TCGA-A2-A0CZ-01A	1616	53.8667	4.48889	Alive	0	IL2RA	1.24397367191931	low	1.80376432994039
BRCA	TCGA-AR-A24Z-01A	3001	100.033	8.33611	Alive	0	IL2RA	0.942608336111664	low	1.80376432994039
BRCA	TCGA-E2-A14Y-01A	2109	70.3	5.85833	Alive	0	IL2RA	1.13546920167402	low	1.80376432994039
BRCA	TCGA-LD-A7W5-01A	216	7.2	0.6	Alive	0	IL2RA	2.54641296687176	high	1.80376432994039
BRCA	TCGA-AR-A2LN-01A	1161	38.7	3.225	Alive	0	IL2RA	1.35015774948499	low	1.80376432994039
BRCA	TCGA-AR-A250-01A	2707	90.2333	7.51944	Alive	0	IL2RA	2.21091871129658	high	1.80376432994039
BRCA	TCGA-AR-A1AW-01A	2632	87.7333	7.31111	Alive	0	IL2RA	3.73616106739823	high	1.80376432994039
BRCA	TCGA-E2-A15P-01A	595	19.8333	1.65278	Alive	0	IL2RA	0.823504815000307	low	1.80376432994039
BRCA	TCGA-A2-A0YC-01A	990	33	2.75	Alive	0	IL2RA	1.71786831273266	low	1.80376432994039
BRCA	TCGA-AN-A0XU-01A	10	0.333333	0.0277778	Alive	0	IL2RA	1.72534853300421	low	1.80376432994039
BRCA	TCGA-A8-A07S-01A	243	8.1	0.675	Alive	0	IL2RA	0.896853072896707	low	1.80376432994039
BRCA	TCGA-JL-A3YW-01A	360	12	1	Alive	0	IL2RA	3.12614690155444	high	1.80376432994039
BRCA	TCGA-C8-A1HF-01A	332	11.0667	0.922222	Alive	0	IL2RA	2.88842180254949	high	1.80376432994039
BRCA	TCGA-A8-A07Z-01A	1371	45.7	3.80833	Alive	0	IL2RA	1.32233199295572	low	1.80376432994039
BRCA	TCGA-A2-A0ES-01A	2190	73	6.08333	Alive	0	IL2RA	2.34899719619385	high	1.80376432994039
BRCA	TCGA-A7-A4SA-01A	454	15.1333	1.26111	Alive	0	IL2RA	2.03692526692643	high	1.80376432994039
BRCA	TCGA-BH-A0BT-01A	2365	78.8333	6.56944	Alive	0	IL2RA	1.57806921227232	low	1.80376432994039
BRCA	TCGA-EW-A1J2-01A	403	13.4333	1.11944	Alive	0	IL2RA	1.42164072817665	low	1.80376432994039
BRCA	TCGA-E9-A5UP-01A	803	26.7667	2.23056	Alive	0	IL2RA	1.0127116845104	low	1.80376432994039
BRCA	TCGA-OL-A66O-01A	528	17.6	1.46667	Alive	0	IL2RA	0.514904954535729	low	1.80376432994039
BRCA	TCGA-AC-A3YI-01A	707	23.5667	1.96389	Alive	0	IL2RA	0.972104429118326	low	1.80376432994039
BRCA	TCGA-B6-A0WX-01A	639	21.3	1.775	Dead	1	IL2RA	1.38360753363385	low	1.80376432994039
BRCA	TCGA-AO-A0J9-01A	1613	53.7667	4.48056	Alive	0	IL2RA	1.01891898216305	low	1.80376432994039
BRCA	TCGA-E9-A244-01A	21	0.7	0.0583333	Alive	0	IL2RA	0.980171573689218	low	1.80376432994039
BRCA	TCGA-A2-A4S0-01A	706	23.5333	1.96111	Alive	0	IL2RA	0.47040671081933	low	1.80376432994039
BRCA	TCGA-EW-A424-01A	715	23.8333	1.98611	Alive	0	IL2RA	0.110496881917402	low	1.80376432994039
BRCA	TCGA-BH-A0HN-01A	516	17.2	1.43333	Alive	0	IL2RA	0.0990931792191091	low	1.80376432994039
BRCA	TCGA-AO-A03V-01A	1351	45.0333	3.75278	Alive	0	IL2RA	0.791105570412529	low	1.80376432994039
BRCA	TCGA-AR-A1AH-01A	3807	126.9	10.575	Alive	0	IL2RA	1.04691008286352	low	1.80376432994039
BRCA	TCGA-D8-A3Z6-01A	563	18.7667	1.56389	Alive	0	IL2RA	0.651407655589246	low	1.80376432994039
BRCA	TCGA-E2-A158-01A	450	15	1.25	Alive	0	IL2RA	1.14443799836839	low	1.80376432994039
BRCA	TCGA-AC-A23G-01A	2248	74.9333	6.24444	Alive	0	IL2RA	2.05356319425737	high	1.80376432994039
BRCA	TCGA-GM-A2DL-01A	3519	117.3	9.775	Alive	0	IL2RA	1.60663173227491	low	1.80376432994039
BRCA	TCGA-A2-A3XS-01A	1032	34.4	2.86667	Dead	1	IL2RA	2.88641357743539	high	1.80376432994039
BRCA	TCGA-E2-A152-01A	2128	70.9333	5.91111	Alive	0	IL2RA	2.34488529489674	high	1.80376432994039
BRCA	TCGA-C8-A12Q-01A	385	12.8333	1.06944	Dead	1	IL2RA	2.16925158661421	high	1.80376432994039
BRCA	TCGA-OL-A5RW-01A	1106	36.8667	3.07222	Alive	0	IL2RA	1.54986628040892	low	1.80376432994039
BRCA	TCGA-BH-A0DQ-01A	98	3.26667	0.272222	Alive	0	IL2RA	1.17747136444495	low	1.80376432994039
BRCA	TCGA-C8-A1HL-01A	317	10.5667	0.880556	Alive	0	IL2RA	1.07854152365486	low	1.80376432994039
BRCA	TCGA-BH-A5IZ-01A	567	18.9	1.575	Alive	0	IL2RA	1.00590295685824	low	1.80376432994039
BRCA	TCGA-E9-A1NF-01A	1072	35.7333	2.97778	Dead	1	IL2RA	2.06498629159357	high	1.80376432994039
BRCA	TCGA-A2-A3XU-01A	912	30.4	2.53333	Dead	1	IL2RA	0.171719239087848	low	1.80376432994039
BRCA	TCGA-A7-A425-01A	447	14.9	1.24167	Alive	0	IL2RA	1.49282738792251	low	1.80376432994039
BRCA	TCGA-A7-A4SB-01A	418	13.9333	1.16111	Alive	0	IL2RA	0.432638772750753	low	1.80376432994039
BRCA	TCGA-AN-A03Y-01A	10	0.333333	0.0277778	Alive	0	IL2RA	1.33084518962342	low	1.80376432994039
BRCA	TCGA-AO-A0J4-01A	1587	52.9	4.40833	Alive	0	IL2RA	3.30788020747061	high	1.80376432994039
BRCA	TCGA-A1-A0SP-01A	584	19.4667	1.62222	Alive	0	IL2RA	2.51204985785665	high	1.80376432994039
BRCA	TCGA-AR-A24M-01A	3660	122	10.1667	Alive	0	IL2RA	0.653702091393461	low	1.80376432994039
BRCA	TCGA-D8-A1JL-01A	611	20.3667	1.69722	Alive	0	IL2RA	3.84487771650948	high	1.80376432994039
BRCA	TCGA-LL-A740-01A	441	14.7	1.225	Alive	0	IL2RA	2.13799526778954	high	1.80376432994039
BRCA	TCGA-A2-A25A-01A	3276	109.2	9.1	Alive	0	IL2RA	1.36513259345253	low	1.80376432994039
BRCA	TCGA-A2-A0CQ-01A	2695	89.8333	7.48611	Alive	0	IL2RA	0.231801022777158	low	1.80376432994039
BRCA	TCGA-AR-A0TP-01A	4275	142.5	11.875	Alive	0	IL2RA	1.47347522465344	low	1.80376432994039
BRCA	TCGA-EW-A6SA-01A	510	17	1.41667	Alive	0	IL2RA	0.267595721851879	low	1.80376432994039
BRCA	TCGA-C8-A12P-01A	358	11.9333	0.994444	Alive	0	IL2RA	1.98895729629791	high	1.80376432994039
BRCA	TCGA-E9-A1N8-01A	1039	34.6333	2.88611	Alive	0	IL2RA	2.15752883990666	high	1.80376432994039
BRCA	TCGA-AN-A0XV-01A	162	5.4	0.45	Alive	0	IL2RA	1.27988725484113	low	1.80376432994039
BRCA	TCGA-EW-A1OV-01A	789	26.3	2.19167	Alive	0	IL2RA	3.01056502945574	high	1.80376432994039
BRCA	TCGA-A2-A1FX-01A	1847	61.5667	5.13056	Alive	0	IL2RA	1.25574242097253	low	1.80376432994039
BRCA	TCGA-A2-A0SV-01A	825	27.5	2.29167	Dead	1	IL2RA	2.61251763836523	high	1.80376432994039
BRCA	TCGA-AR-A2LO-01A	1198	39.9333	3.32778	Alive	0	IL2RA	2.60722377233578	high	1.80376432994039
BRCA	TCGA-D8-A27V-01A	381	12.7	1.05833	Alive	0	IL2RA	1.58933205187126	low	1.80376432994039
BRCA	TCGA-A2-A0CV-01A	3011	100.367	8.36389	Alive	0	IL2RA	0.681943947305739	low	1.80376432994039
BRCA	TCGA-D8-A27M-01A	410	13.6667	1.13889	Alive	0	IL2RA	3.88137096086544	high	1.80376432994039
BRCA	TCGA-A2-A0YF-01A	1535	51.1667	4.26389	Alive	0	IL2RA	0.476122419880152	low	1.80376432994039
BRCA	TCGA-BH-A0H6-01A	747	24.9	2.075	Alive	0	IL2RA	0.800247628453575	low	1.80376432994039
BRCA	TCGA-OL-A66L-01A	1301	43.3667	3.61389	Alive	0	IL2RA	1.27625843007182	low	1.80376432994039
BRCA	TCGA-D8-A1JU-01A	447	14.9	1.24167	Alive	0	IL2RA	1.87778350642282	high	1.80376432994039
BRCA	TCGA-A8-A0AD-01A	1157	38.5667	3.21389	Alive	0	IL2RA	0.447949409916247	low	1.80376432994039
BRCA	TCGA-E9-A1NA-01A	1112	37.0667	3.08889	Alive	0	IL2RA	1.60065036162119	low	1.80376432994039
BRCA	TCGA-EW-A2FR-01A	1673	55.7667	4.64722	Alive	0	IL2RA	1.95430799858281	high	1.80376432994039
BRCA	TCGA-PE-A5DD-01A	1953	65.1	5.425	Alive	0	IL2RA	1.03019480388584	low	1.80376432994039
BRCA	TCGA-AO-A124-01A	3506	116.867	9.73889	Alive	0	IL2RA	2.20282516073437	high	1.80376432994039
BRCA	TCGA-E2-A1IJ-01A	865	28.8333	2.40278	Alive	0	IL2RA	1.84663371740897	high	1.80376432994039
BRCA	TCGA-E2-A105-01A	1308	43.6	3.63333	Alive	0	IL2RA	0.648465443027314	low	1.80376432994039
BRCA	TCGA-A2-A0T4-01A	624	20.8	1.73333	Alive	0	IL2RA	1.6712027765419	low	1.80376432994039
BRCA	TCGA-Z7-A8R6-01A	3256	108.533	9.04444	Alive	0	IL2RA	1.38515489688434	low	1.80376432994039
BRCA	TCGA-A8-A09A-01A	304	10.1333	0.844444	Alive	0	IL2RA	1.46241883721843	low	1.80376432994039
BRCA	TCGA-A2-A0YL-01A	1474	49.1333	4.09444	Alive	0	IL2RA	1.49656461035923	low	1.80376432994039
BRCA	TCGA-C8-A1HE-01A	375	12.5	1.04167	Alive	0	IL2RA	0.582652340033955	low	1.80376432994039
BRCA	TCGA-E9-A1NH-01A	576	19.2	1.6	Alive	0	IL2RA	1.06440003345656	low	1.80376432994039
BRCA	TCGA-A7-A26I-01A	661	22.0333	1.83611	Alive	0	IL2RA	1.06605473762751	low	1.80376432994039
BRCA	TCGA-E9-A5FK-01A	812	27.0667	2.25556	Alive	0	IL2RA	2.24929363016074	high	1.80376432994039
BRCA	TCGA-C8-A1HO-01A	375	12.5	1.04167	Alive	0	IL2RA	0.857025515182571	low	1.80376432994039
BRCA	TCGA-GM-A2DD-01A	2282	76.0667	6.33889	Alive	0	IL2RA	2.9696938797822	high	1.80376432994039
BRCA	TCGA-E9-A2JT-01A	288	9.6	0.8	Alive	0	IL2RA	4.06154292863268	high	1.80376432994039
BRCA	TCGA-BH-A0BD-01A	554	18.4667	1.53889	Alive	0	IL2RA	1.97184700529469	high	1.80376432994039
BRCA	TCGA-BH-A0BQ-01A	2255	75.1667	6.26389	Alive	0	IL2RA	1.81258036933181	high	1.80376432994039
BRCA	TCGA-A8-A07B-01A	1308	43.6	3.63333	Alive	0	IL2RA	1.65608444004934	low	1.80376432994039
BRCA	TCGA-BH-A0B1-01A	1148	38.2667	3.18889	Alive	0	IL2RA	1.15820774762574	low	1.80376432994039
BRCA	TCGA-A2-A04T-01A	2246	74.8667	6.23889	Alive	0	IL2RA	2.97368473997824	high	1.80376432994039
BRCA	TCGA-AO-A12H-01A	1234	41.1333	3.42778	Alive	0	IL2RA	0.306145559308774	low	1.80376432994039
BRCA	TCGA-A2-A04Q-01A	2385	79.5	6.625	Alive	0	IL2RA	3.56479274662002	high	1.80376432994039
BRCA	TCGA-E2-A1IL-01A	118	3.93333	0.327778	Alive	0	IL2RA	1.28208390621972	low	1.80376432994039
BRCA	TCGA-A8-A07C-01A	1034	34.4667	2.87222	Alive	0	IL2RA	3.06377902977057	high	1.80376432994039
BRCA	TCGA-AC-A2FM-01A	792	26.4	2.2	Dead	1	IL2RA	1.19402399588513	low	1.80376432994039
BRCA	TCGA-E9-A1QZ-01A	755	25.1667	2.09722	Alive	0	IL2RA	2.5349580265839	high	1.80376432994039
BRCA	TCGA-C8-A138-01A	380	12.6667	1.05556	Alive	0	IL2RA	2.37428833916903	high	1.80376432994039
BRCA	TCGA-E9-A1R4-01A	186	6.2	0.516667	Alive	0	IL2RA	2.89034940719884	high	1.80376432994039
BRCA	TCGA-AO-A1KR-01A	2513	83.7667	6.98056	Alive	0	IL2RA	1.12842538902884	low	1.80376432994039
BRCA	TCGA-B6-A0IC-01A	0	0	0	Dead	1	IL2RA	0.0899048684213355	low	1.80376432994039
BRCA	TCGA-OL-A5RU-01A	1219	40.6333	3.38611	Alive	0	IL2RA	2.62858697746819	high	1.80376432994039
BRCA	TCGA-C8-A12N-01A	358	11.9333	0.994444	Alive	0	IL2RA	1.4743581628754	low	1.80376432994039
BRCA	TCGA-LL-A5YO-01A	440	14.6667	1.22222	Alive	0	IL2RA	3.36325519682662	high	1.80376432994039
BRCA	TCGA-E9-A22B-01A	1167	38.9	3.24167	Alive	0	IL2RA	0.999494968349994	low	1.80376432994039
BRCA	TCGA-E9-A228-01A	1285	42.8333	3.56944	Alive	0	IL2RA	0.375956902184227	low	1.80376432994039
BRCA	TCGA-AC-A8OP-01A	614	20.4667	1.70556	Alive	0	IL2RA	1.14776255746494	low	1.80376432994039
BRCA	TCGA-BH-A0DL-01A	2381	79.3667	6.61389	Alive	0	IL2RA	3.54285234247007	high	1.80376432994039
BRCA	TCGA-A7-A5ZX-01A	336	11.2	0.933333	Alive	0	IL2RA	1.14515570841869	low	1.80376432994039
BRCA	TCGA-A2-A25E-01A	3204	106.8	8.9	Alive	0	IL2RA	1.90049008863051	high	1.80376432994039
BRCA	TCGA-BH-A2L8-01A	612	20.4	1.7	Alive	0	IL2RA	3.07937811111865	high	1.80376432994039
BRCA	TCGA-AN-A0FL-01A	231	7.7	0.641667	Alive	0	IL2RA	0.283329168051641	low	1.80376432994039
BRCA	TCGA-D8-A1JI-01A	577	19.2333	1.60278	Alive	0	IL2RA	0.661658402551539	low	1.80376432994039
BRCA	TCGA-AN-A0FT-01A	214	7.13333	0.594444	Alive	0	IL2RA	0.257493447876156	low	1.80376432994039
BRCA	TCGA-A2-A3KD-01A	1206	40.2	3.35	Alive	0	IL2RA	2.16014572540458	high	1.80376432994039
BRCA	TCGA-EW-A1J3-01A	504	16.8	1.4	Alive	0	IL2RA	0.86615627567379	low	1.80376432994039
BRCA	TCGA-AO-A1KS-01A	350	11.6667	0.972222	Alive	0	IL2RA	1.93768336682495	high	1.80376432994039
BRCA	TCGA-E2-A1IG-01A	2140	71.3333	5.94444	Alive	0	IL2RA	1.27613929753328	low	1.80376432994039
BRCA	TCGA-GM-A3NY-01A	1162	38.7333	3.22778	Alive	0	IL2RA	0.360869903814286	low	1.80376432994039
BRCA	TCGA-EW-A423-01A	533	17.7667	1.48056	Alive	0	IL2RA	0.760944774176444	low	1.80376432994039
BRCA	TCGA-E2-A153-01A	707	23.5667	1.96389	Alive	0	IL2RA	1.50994914630431	low	1.80376432994039
BRCA	TCGA-E2-A1IK-01A	1800	60	5	Alive	0	IL2RA	1.26369548957408	low	1.80376432994039
BRCA	TCGA-AO-A0JJ-01A	1887	62.9	5.24167	Alive	0	IL2RA	1.48310634496718	low	1.80376432994039
BRCA	TCGA-A2-A0EO-01A	2442	81.4	6.78333	Alive	0	IL2RA	1.18928690658361	low	1.80376432994039
BRCA	TCGA-D8-A27W-01A	373	12.4333	1.03611	Alive	0	IL2RA	1.86710572950265	high	1.80376432994039
BRCA	TCGA-BH-A18F-01A	1001	33.3667	2.78056	Alive	0	IL2RA	1.98426122068444	high	1.80376432994039
BRCA	TCGA-B6-A0RI-01A	7126	237.533	19.7944	Alive	0	IL2RA	1.28190592389719	low	1.80376432994039
BRCA	TCGA-A2-A3XW-01A	1712	57.0667	4.75556	Alive	0	IL2RA	1.30521177607819	low	1.80376432994039
BRCA	TCGA-A2-A0EU-01A	1043	34.7667	2.89722	Alive	0	IL2RA	1.06350294230616	low	1.80376432994039
BRCA	TCGA-GM-A2DA-01A	6593	219.767	18.3139	Dead	1	IL2RA	1.23719657363039	low	1.80376432994039
BRCA	TCGA-A2-A0YG-01A	666	22.2	1.85	Alive	0	IL2RA	1.79102219450353	low	1.80376432994039
BRCA	TCGA-EW-A1IZ-01A	554	18.4667	1.53889	Alive	0	IL2RA	2.5556934716957	high	1.80376432994039
BRCA	TCGA-AO-A0J5-01A	792	26.4	2.2	Dead	1	IL2RA	1.16883455319018	low	1.80376432994039
BRCA	TCGA-C8-A3M8-01A	394	13.1333	1.09444	Alive	0	IL2RA	0.466444406250493	low	1.80376432994039
BRCA	TCGA-AO-A1KO-01A	622	20.7333	1.72778	Alive	0	IL2RA	1.23633953916837	low	1.80376432994039
BRCA	TCGA-AN-A0FN-01A	218	7.26667	0.605556	Alive	0	IL2RA	2.09183521265671	high	1.80376432994039
BRCA	TCGA-BH-A0BM-01A	1876	62.5333	5.21111	Alive	0	IL2RA	0.254594043033141	low	1.80376432994039
BRCA	TCGA-E2-A14S-01A	1009	33.6333	2.80278	Alive	0	IL2RA	0.754972992669902	low	1.80376432994039
BRCA	TCGA-B6-A0RH-01A	6456	215.2	17.9333	Dead	1	IL2RA	0.93832343509917	low	1.80376432994039
BRCA	TCGA-3C-AALK-01A	1448	48.2667	4.02222	Alive	0	IL2RA	1.48083381445042	low	1.80376432994039
BRCA	TCGA-AR-A0TX-01A	1972	65.7333	5.47778	Alive	0	IL2RA	3.10567807789454	high	1.80376432994039
BRCA	TCGA-OL-A5D6-01A	1104	36.8	3.06667	Dead	1	IL2RA	1.6460243730508	low	1.80376432994039
BRCA	TCGA-D8-A1XD-01A	522	17.4	1.45	Alive	0	IL2RA	0.972104429118326	low	1.80376432994039
BRCA	TCGA-C8-A131-01A	411	13.7	1.14167	Alive	0	IL2RA	1.5489297694764	low	1.80376432994039
BRCA	TCGA-D8-A27P-01A	49	1.63333	0.136111	Alive	0	IL2RA	0.312781327903362	low	1.80376432994039
BRCA	TCGA-AC-A2QI-01A	588	19.6	1.63333	Alive	0	IL2RA	2.15578160877428	high	1.80376432994039
BRCA	TCGA-BH-A0AW-01A	622	20.7333	1.72778	Alive	0	IL2RA	3.24348629552317	high	1.80376432994039
BRCA	TCGA-AR-A0U3-01A	4080	136	11.3333	Alive	0	IL2RA	1.6431173407523	low	1.80376432994039
BRCA	TCGA-AN-A0FD-01A	196	6.53333	0.544444	Alive	0	IL2RA	1.37878903793411	low	1.80376432994039
BRCA	TCGA-A2-A0SU-01A	1662	55.4	4.61667	Alive	0	IL2RA	1.44137723892271	low	1.80376432994039
BRCA	TCGA-E9-A1NI-01A	300	10	0.833333	Alive	0	IL2RA	0.97100086060977	low	1.80376432994039
BRCA	TCGA-E9-A1RF-01A	200	6.66667	0.555556	Alive	0	IL2RA	2.68234856099057	high	1.80376432994039
BRCA	TCGA-AO-A129-01A	3286	109.533	9.12778	Alive	0	IL2RA	2.64738359145457	high	1.80376432994039
BRCA	TCGA-BH-A0B4-01A	1191	39.7	3.30833	Alive	0	IL2RA	1.72848653324277	low	1.80376432994039
BRCA	TCGA-A2-A3XT-01A	2770	92.3333	7.69444	Alive	0	IL2RA	3.25951354387575	high	1.80376432994039
BRCA	TCGA-A2-A0CX-01A	1728	57.6	4.8	Alive	0	IL2RA	2.35997088833675	high	1.80376432994039
BRCA	TCGA-AR-A0TZ-01A	3262	108.733	9.06111	Dead	1	IL2RA	0.686791838128059	low	1.80376432994039
BRCA	TCGA-D8-A1Y2-01A	433	14.4333	1.20278	Alive	0	IL2RA	2.59036248846375	high	1.80376432994039
BRCA	TCGA-A2-A25F-01A	322	10.7333	0.894444	Alive	0	IL2RA	4.89550621312225	high	1.80376432994039
BRCA	TCGA-E2-A15D-01A	526	17.5333	1.46111	Alive	0	IL2RA	0.676989477870998	low	1.80376432994039
BRCA	TCGA-OL-A5D7-01A	1780	59.3333	4.94444	Alive	0	IL2RA	5.74703017292711	high	1.80376432994039
BRCA	TCGA-XX-A89A-01A	488	16.2667	1.35556	Alive	0	IL2RA	3.20764301268653	high	1.80376432994039
BRCA	TCGA-BH-A0EE-01A	943	31.4333	2.61944	Alive	0	IL2RA	1.31289747289726	low	1.80376432994039
BRCA	TCGA-B6-A0RQ-01A	4267	142.233	11.8528	Dead	1	IL2RA	0.173255383020972	low	1.80376432994039
BRCA	TCGA-BH-A0H5-01A	1620	54	4.5	Alive	0	IL2RA	4.12206801841604	high	1.80376432994039
BRCA	TCGA-A8-A09R-01A	273	9.1	0.758333	Alive	0	IL2RA	2.37342549158111	high	1.80376432994039
BRCA	TCGA-A7-A0DC-01A	906	30.2	2.51667	Alive	0	IL2RA	0.257614130049541	low	1.80376432994039
BRCA	TCGA-AO-A126-01A	3307	110.233	9.18611	Alive	0	IL2RA	0.998051045854554	low	1.80376432994039
BRCA	TCGA-A8-A09V-01A	457	15.2333	1.26944	Alive	0	IL2RA	0.104068226463717	low	1.80376432994039
BRCA	TCGA-D8-A1XJ-01A	664	22.1333	1.84444	Alive	0	IL2RA	1.21518156545332	low	1.80376432994039
BRCA	TCGA-D8-A142-01A	425	14.1667	1.18056	Alive	0	IL2RA	1.47881652904942	low	1.80376432994039
BRCA	TCGA-A2-A04P-01A	548	18.2667	1.52222	Dead	1	IL2RA	1.70752479089961	low	1.80376432994039
BRCA	TCGA-A2-A1FV-01A	714	23.8	1.98333	Alive	0	IL2RA	0.226138560569343	low	1.80376432994039
BRCA	TCGA-B6-A0RV-01A	5156	171.867	14.3222	Alive	0	IL2RA	1.32077347694587	low	1.80376432994039
BRCA	TCGA-D8-A1JT-01A	405	13.5	1.125	Alive	0	IL2RA	1.00992040959306	low	1.80376432994039
BRCA	TCGA-OK-A5Q2-01A	64	2.13333	0.177778	Alive	0	IL2RA	2.50044515855297	high	1.80376432994039
BRCA	TCGA-D8-A1X7-01A	509	16.9667	1.41389	Alive	0	IL2RA	1.66348125331005	low	1.80376432994039
BRCA	TCGA-E2-A570-01A	931	31.0333	2.58611	Alive	0	IL2RA	0.897705111548611	low	1.80376432994039
BRCA	TCGA-E2-A1LA-01A	748	24.9333	2.07778	Alive	0	IL2RA	1.88974609074697	high	1.80376432994039
BRCA	TCGA-E9-A229-01A	1148	38.2667	3.18889	Alive	0	IL2RA	2.07316898880082	high	1.80376432994039
BRCA	TCGA-D8-A1Y0-01A	472	15.7333	1.31111	Alive	0	IL2RA	2.52757083683282	high	1.80376432994039
BRCA	TCGA-E9-A22D-01A	1248	41.6	3.46667	Alive	0	IL2RA	3.58708890806629	high	1.80376432994039
BRCA	TCGA-AN-A0XP-01A	9	0.3	0.025	Alive	0	IL2RA	1.05935527761642	low	1.80376432994039
BRCA	TCGA-A8-A07O-01A	304	10.1333	0.844444	Alive	0	IL2RA	4.54250570147826	high	1.80376432994039
BRCA	TCGA-S3-AA0Z-01A	629	20.9667	1.74722	Alive	0	IL2RA	2.41789301102044	high	1.80376432994039
BRCA	TCGA-A2-A0CS-01A	2348	78.2667	6.52222	Dead	1	IL2RA	1.09882376837969	low	1.80376432994039
BRCA	TCGA-AR-A2LR-01A	1742	58.0667	4.83889	Alive	0	IL2RA	2.65326642929114	high	1.80376432994039
BRCA	TCGA-AQ-A0Y5-01A	172	5.73333	0.477778	Dead	1	IL2RA	1.80376432994039	low	1.80376432994039
BRCA	TCGA-A2-A4RX-01A	742	24.7333	2.06111	Alive	0	IL2RA	2.50558610280185	high	1.80376432994039
BRCA	TCGA-AC-A5EH-01A	511	17.0333	1.41944	Alive	0	IL2RA	1.80256547730794	low	1.80376432994039
BRCA	TCGA-AR-A0TR-01A	160	5.33333	0.444444	Dead	1	IL2RA	1.17376706773671	low	1.80376432994039
BRCA	TCGA-AO-A1KQ-01A	1882	62.7333	5.22778	Alive	0	IL2RA	1.56510969653183	low	1.80376432994039
BRCA	TCGA-D8-A1XB-01A	552	18.4	1.53333	Alive	0	IL2RA	1.97896437396491	high	1.80376432994039
BRCA	TCGA-AO-A0J2-01A	997	33.2333	2.76944	Alive	0	IL2RA	1.67924361888907	low	1.80376432994039
BRCA	TCGA-EW-A2FS-01A	1604	53.4667	4.45556	Alive	0	IL2RA	0.435948564860534	low	1.80376432994039
BRCA	TCGA-BH-A0B8-01A	1569	52.3	4.35833	Alive	0	IL2RA	0.973794929652606	low	1.80376432994039
BRCA	TCGA-BH-A0E7-01A	1363	45.4333	3.78611	Alive	0	IL2RA	0.347665656300971	low	1.80376432994039
BRCA	TCGA-AR-A256-01A	2854	95.1333	7.92778	Dead	1	IL2RA	2.05741561242724	high	1.80376432994039
BRCA	TCGA-A7-A426-01A	364	12.1333	1.01111	Alive	0	IL2RA	0.731530837054158	low	1.80376432994039
BRCA	TCGA-E9-A243-01A	612	20.4	1.7	Alive	0	IL2RA	3.4115889465188	high	1.80376432994039
BRCA	TCGA-D8-A27N-01A	519	17.3	1.44167	Alive	0	IL2RA	2.08110097668193	high	1.80376432994039
BRCA	TCGA-AN-A0FF-01A	172	5.73333	0.477778	Alive	0	IL2RA	0.955535998408029	low	1.80376432994039
BRCA	TCGA-AO-A0JL-01A	1683	56.1	4.675	Alive	0	IL2RA	0.412293771333417	low	1.80376432994039
BRCA	TCGA-AC-A8OS-01A	70	2.33333	0.194444	Alive	0	IL2RA	1.47441008359377	low	1.80376432994039
BRCA	TCGA-D8-A1J9-01A	532	17.7333	1.47778	Alive	0	IL2RA	2.46837478232777	high	1.80376432994039
BRCA	TCGA-AC-A62V-01A	348	11.6	0.966667	Dead	1	IL2RA	0.472695712518291	low	1.80376432994039
BRCA	TCGA-A2-A0EY-01A	1925	64.1667	5.34722	Alive	0	IL2RA	1.82334176176314	high	1.80376432994039
BRCA	TCGA-A7-A0CJ-01A	931	31.0333	2.58611	Alive	0	IL2RA	1.27148543852706	low	1.80376432994039
BRCA	TCGA-GM-A2DF-01A	2155	71.8333	5.98611	Alive	0	IL2RA	1.79273043829333	low	1.80376432994039
BRCA	TCGA-BH-A0BJ-01A	660	22	1.83333	Alive	0	IL2RA	0.814591437663198	low	1.80376432994039
BRCA	TCGA-B6-A0WT-01A	5739	191.3	15.9417	Alive	0	IL2RA	1.57961462939557	low	1.80376432994039
BRCA	TCGA-E2-A159-01A	762	25.4	2.11667	Alive	0	IL2RA	3.60882106799625	high	1.80376432994039
BRCA	TCGA-E2-A14Z-01A	563	18.7667	1.56389	Dead	1	IL2RA	2.84442582774369	high	1.80376432994039
BRCA	TCGA-A7-A4SF-01A	545	18.1667	1.51389	Alive	0	IL2RA	1.73643169822424	low	1.80376432994039
BRCA	TCGA-E2-A1BC-01A	501	16.7	1.39167	Alive	0	IL2RA	0.394294620494657	low	1.80376432994039
BRCA	TCGA-A8-A08B-01A	1156	38.5333	3.21111	Alive	0	IL2RA	1.59378400526066	low	1.80376432994039
BRCA	TCGA-E2-A1LH-01A	3247	108.233	9.01944	Alive	0	IL2RA	2.23020301336642	high	1.80376432994039
BRCA	TCGA-LL-A7T0-01A	376	12.5333	1.04444	Alive	0	IL2RA	1.33170521649889	low	1.80376432994039
BRCA	TCGA-AC-A5XS-01A	588	19.6	1.63333	Alive	0	IL2RA	1.45654333931247	low	1.80376432994039
BRCA	TCGA-B6-A400-01A	215	7.16667	0.597222	Alive	0	IL2RA	3.42188305086407	high	1.80376432994039
BRCA	TCGA-EW-A3U0-01A	532	17.7333	1.47778	Alive	0	IL2RA	3.90934109484334	high	1.80376432994039
BRCA	TCGA-AC-A2QJ-01A	446	14.8667	1.23889	Dead	1	IL2RA	2.49510670954586	high	1.80376432994039
BRCA	TCGA-AR-A0TY-01A	1699	56.6333	4.71944	Dead	1	IL2RA	0.907506014212663	low	1.80376432994039
BRCA	TCGA-EW-A1PG-01A	1051	35.0333	2.91944	Alive	0	IL2RA	1.04753838876336	low	1.80376432994039
BRCA	TCGA-A7-A3J0-01A	313	10.4333	0.869444	Alive	0	IL2RA	1.45580721674484	low	1.80376432994039
BRCA	TCGA-E2-A15C-01A	694	23.1333	1.92778	Alive	0	IL2RA	1.16072661145954	low	1.80376432994039
BRCA	TCGA-BH-A0W5-01A	1288	42.9333	3.57778	Alive	0	IL2RA	3.21862619758779	high	1.80376432994039
BRCA	TCGA-AR-A1AV-01A	1864	62.1333	5.17778	Alive	0	IL2RA	0.628353671349842	low	1.80376432994039
BRCA	TCGA-OL-A6VR-01A	1220	40.6667	3.38889	Alive	0	IL2RA	0.327112470747085	low	1.80376432994039
BRCA	TCGA-BH-A5J0-01A	715	23.8333	1.98611	Alive	0	IL2RA	1.90465749990576	high	1.80376432994039
BRCA	TCGA-AR-A24R-01A	3430	114.333	9.52778	Alive	0	IL2RA	2.23489980006782	high	1.80376432994039
BRCA	TCGA-BH-A0DD-01A	2486	82.8667	6.90556	Alive	0	IL2RA	1.57259867537003	low	1.80376432994039
BRCA	TCGA-E2-A1B4-01A	1004	33.4667	2.78889	Dead	1	IL2RA	0.670024511326002	low	1.80376432994039
BRCA	TCGA-C8-A274-01A	508	16.9333	1.41111	Alive	0	IL2RA	0.930245318314665	low	1.80376432994039
BRCA	TCGA-A7-A4SE-01A	644	21.4667	1.78889	Alive	0	IL2RA	2.00952633339464	high	1.80376432994039
BRCA	TCGA-C8-A26Z-01A	470	15.6667	1.30556	Alive	0	IL2RA	0.762476388046985	low	1.80376432994039
BRCA	TCGA-E2-A10E-01A	865	28.8333	2.40278	Alive	0	IL2RA	1.30952546602783	low	1.80376432994039
BRCA	TCGA-BH-A0HU-01A	392	13.0667	1.08889	Alive	0	IL2RA	1.17024556472346	low	1.80376432994039
BRCA	TCGA-A2-A0SY-01A	1347	44.9	3.74167	Alive	0	IL2RA	1.99222459899486	high	1.80376432994039
BRCA	TCGA-C8-A8HR-01A	408	13.6	1.13333	Alive	0	IL2RA	1.76502547000037	low	1.80376432994039
BRCA	TCGA-AN-A046-01A	10	0.333333	0.0277778	Alive	0	IL2RA	2.12951382968698	high	1.80376432994039
BRCA	TCGA-D8-A1JF-01A	366	12.2	1.01667	Alive	0	IL2RA	1.32837693403267	low	1.80376432994039
BRCA	TCGA-A8-A097-01A	365	12.1667	1.01389	Alive	0	IL2RA	1.24513053141183	low	1.80376432994039
BRCA	TCGA-C8-A12M-01A	358	11.9333	0.994444	Alive	0	IL2RA	1.58043495940162	low	1.80376432994039
BRCA	TCGA-E9-A1RI-01A	1449	48.3	4.025	Alive	0	IL2RA	1.3554673883761	low	1.80376432994039
BRCA	TCGA-GM-A2DC-01A	2535	84.5	7.04167	Alive	0	IL2RA	0.405992359675837	low	1.80376432994039
BRCA	TCGA-E9-A226-01A	1048	34.9333	2.91111	Dead	1	IL2RA	1.26195197859215	low	1.80376432994039
BRCA	TCGA-AO-A03T-01A	2124	70.8	5.9	Alive	0	IL2RA	0.833011499158362	low	1.80376432994039
BRCA	TCGA-D8-A1JB-01A	1688	56.2667	4.68889	Alive	0	IL2RA	2.77757752220378	high	1.80376432994039
BRCA	TCGA-A7-A26H-01A	724	24.1333	2.01111	Alive	0	IL2RA	1.37077806274087	low	1.80376432994039
BRCA	TCGA-D8-A1XG-01A	448	14.9333	1.24444	Alive	0	IL2RA	1.27792525349407	low	1.80376432994039
BRCA	TCGA-AR-A24L-01A	2866	95.5333	7.96111	Dead	1	IL2RA	1.19685880136636	low	1.80376432994039
BRCA	TCGA-AN-A0FY-01A	10	0.333333	0.0277778	Alive	0	IL2RA	1.30088514940984	low	1.80376432994039
BRCA	TCGA-A2-A3XY-01A	1093	36.4333	3.03611	Dead	1	IL2RA	3.17967027934743	high	1.80376432994039
BRCA	TCGA-AC-A8OQ-01A	34	1.13333	0.0944444	Alive	0	IL2RA	2.27025981354164	high	1.80376432994039
BRCA	TCGA-AC-A23C-01A	585	19.5	1.625	Alive	0	IL2RA	1.51106315748246	low	1.80376432994039
BRCA	TCGA-AR-A0TU-01A	709	23.6333	1.96944	Alive	0	IL2RA	5.44961089418811	high	1.80376432994039
BRCA	TCGA-A8-A09E-01A	1492	49.7333	4.14444	Alive	0	IL2RA	0.730313886293776	low	1.80376432994039
BRCA	TCGA-BH-A0HI-01A	620	20.6667	1.72222	Alive	0	IL2RA	0.841087511295934	low	1.80376432994039
BRCA	TCGA-E2-A14T-01A	2311	77.0333	6.41944	Alive	0	IL2RA	0.640158154963281	low	1.80376432994039
BRCA	TCGA-E2-A1B6-01A	867	28.9	2.40833	Alive	0	IL2RA	3.6734320483669	high	1.80376432994039
BRCA	TCGA-AN-A0FW-01A	11	0.366667	0.0305556	Alive	0	IL2RA	1.42883917681215	low	1.80376432994039
BRCA	TCGA-LL-A8F5-01A	596	19.8667	1.65556	Alive	0	IL2RA	1.72364592870043	low	1.80376432994039
BRCA	TCGA-AO-A0JI-01A	1528	50.9333	4.24444	Alive	0	IL2RA	0.595408177856631	low	1.80376432994039
BRCA	TCGA-E9-A3Q9-01A	1001	33.3667	2.78056	Alive	0	IL2RA	0.547252389012155	low	1.80376432994039
BRCA	TCGA-AC-A3HN-01A	496	16.5333	1.37778	Alive	0	IL2RA	1.90350109267184	high	1.80376432994039
BRCA	TCGA-E9-A5FL-01A	24	0.8	0.0666667	Alive	0	IL2RA	1.66074611275202	low	1.80376432994039
BRCA	TCGA-A2-A1G4-01A	595	19.8333	1.65278	Alive	0	IL2RA	0.571239931201488	low	1.80376432994039
BRCA	TCGA-AR-A0U0-01A	1988	66.2667	5.52222	Alive	0	IL2RA	2.54235711555291	high	1.80376432994039
BRCA	TCGA-AR-A2LE-01A	5062	168.733	14.0611	Alive	0	IL2RA	0.805457561465036	low	1.80376432994039
BRCA	TCGA-E2-A14P-01A	1246	41.5333	3.46111	Alive	0	IL2RA	2.21543	high	1.80376432994039
BRCA	TCGA-AN-A04A-01A	90	3	0.25	Alive	0	IL2RA	1.53455968460832	low	1.80376432994039
BRCA	TCGA-BH-A0HA-01A	1611	53.7	4.475	Alive	0	IL2RA	2.10849100259224	high	1.80376432994039
BRCA	TCGA-E2-A15T-01A	1563	52.1	4.34167	Alive	0	IL2RA	0.803640356890666	low	1.80376432994039
BRCA	TCGA-BH-A0BF-01A	1324	44.1333	3.67778	Dead	1	IL2RA	3.41856777929971	high	1.80376432994039
BRCA	TCGA-EW-A2FW-01A	672	22.4	1.86667	Alive	0	IL2RA	0.882525672787199	low	1.80376432994039
BRCA	TCGA-E9-A1NC-01A	1203	40.1	3.34167	Alive	0	IL2RA	2.4589593866181	high	1.80376432994039
BRCA	TCGA-S3-AA15-01A	525	17.5	1.45833	Alive	0	IL2RA	2.92956378375783	high	1.80376432994039
BRCA	TCGA-BH-A202-01A	795	26.5	2.20833	Alive	0	IL2RA	2.66076892702923	high	1.80376432994039
BRCA	TCGA-AC-A23E-01A	698	23.2667	1.93889	Alive	0	IL2RA	2.90496571868403	high	1.80376432994039
BRCA	TCGA-WT-AB41-01A	1611	53.7	4.475	Alive	0	IL2RA	2.47344924770019	high	1.80376432994039
BRCA	TCGA-BH-A0RX-01A	170	5.66667	0.472222	Alive	0	IL2RA	3.10504105982079	high	1.80376432994039
BRCA	TCGA-EW-A1IX-01A	1208	40.2667	3.35556	Alive	0	IL2RA	1.21791312020019	low	1.80376432994039
BRCA	TCGA-A8-A07L-01A	975	32.5	2.70833	Alive	0	IL2RA	0.437760393539927	low	1.80376432994039
BRCA	TCGA-A7-A6VY-01A	266	8.86667	0.738889	Alive	0	IL2RA	3.11186596386756	high	1.80376432994039
BRCA	TCGA-AR-A255-01A	2161	72.0333	6.00278	Alive	0	IL2RA	2.79607855620167	high	1.80376432994039
BRCA	TCGA-OL-A66N-01A	792	26.4	2.2	Alive	0	IL2RA	1.0686708106651	low	1.80376432994039
BRCA	TCGA-A8-A099-01A	304	10.1333	0.844444	Alive	0	IL2RA	1.42905350476663	low	1.80376432994039
BRCA	TCGA-LL-A5YM-01A	394	13.1333	1.09444	Alive	0	IL2RA	0.201759307458229	low	1.80376432994039
BRCA	TCGA-AO-A0J6-01A	1140	38	3.16667	Alive	0	IL2RA	2.11343380260405	high	1.80376432994039
BRCA	TCGA-LL-A73Y-01A	477	15.9	1.325	Alive	0	IL2RA	3.49041609784208	high	1.80376432994039
BRCA	TCGA-D8-A73W-01A	385	12.8333	1.06944	Dead	1	IL2RA	1.63937109990164	low	1.80376432994039
BRCA	TCGA-E2-A14W-01A	974	32.4667	2.70556	Alive	0	IL2RA	0.130008304108606	low	1.80376432994039
BRCA	TCGA-A2-A25B-01A	1291	43.0333	3.58611	Alive	0	IL2RA	1.85099939471647	high	1.80376432994039
BRCA	TCGA-E2-A15O-01A	289	9.63333	0.802778	Alive	0	IL2RA	1.33308019400672	low	1.80376432994039
BRCA	TCGA-A2-A0CM-01A	754	25.1333	2.09444	Dead	1	IL2RA	3.69628321364217	high	1.80376432994039
BRCA	TCGA-D8-A1X5-01A	565	18.8333	1.56944	Alive	0	IL2RA	2.0513372956307	high	1.80376432994039
BRCA	TCGA-AN-A0AR-01A	10	0.333333	0.0277778	Alive	0	IL2RA	0.511872807474043	low	1.80376432994039
BRCA	TCGA-AR-A1AM-01A	2991	99.7	8.30833	Alive	0	IL2RA	1.13625702151114	low	1.80376432994039
BRCA	TCGA-E2-A1IH-01A	1026	34.2	2.85	Alive	0	IL2RA	2.40572012738125	high	1.80376432994039
BRCA	TCGA-A7-A4SC-01A	446	14.8667	1.23889	Alive	0	IL2RA	1.47772912897071	low	1.80376432994039
BRCA	TCGA-S3-A6ZH-01A	641	21.3667	1.78056	Alive	0	IL2RA	1.33107458025726	low	1.80376432994039
BRCA	TCGA-BH-A0EB-01A	745	24.8333	2.06944	Alive	0	IL2RA	1.71725417593877	low	1.80376432994039
BRCA	TCGA-E2-A15F-01A	658	21.9333	1.82778	Alive	0	IL2RA	1.26909300807807	low	1.80376432994039
BRCA	TCGA-E9-A5UO-01A	785	26.1667	2.18056	Alive	0	IL2RA	0.401739674793482	low	1.80376432994039
BRCA	TCGA-EW-A1J1-01A	575	19.1667	1.59722	Alive	0	IL2RA	2.32581812232073	high	1.80376432994039
BRCA	TCGA-AR-A1AR-01A	524	17.4667	1.45556	Dead	1	IL2RA	3.48743489711005	high	1.80376432994039
BRCA	TCGA-D8-A1XC-01A	377	12.5667	1.04722	Dead	1	IL2RA	0.157173094033464	low	1.80376432994039
BRCA	TCGA-EW-A1P6-01A	562	18.7333	1.56111	Alive	0	IL2RA	0.631802754924129	low	1.80376432994039
BRCA	TCGA-E2-A1L8-01A	2240	74.6667	6.22222	Alive	0	IL2RA	1.07806325577682	low	1.80376432994039
BRCA	TCGA-LL-A5YN-01A	447	14.9	1.24167	Alive	0	IL2RA	3.1714470430492	high	1.80376432994039
BRCA	TCGA-E2-A1LG-01A	1523	50.7667	4.23056	Alive	0	IL2RA	1.02282940159131	low	1.80376432994039
BRCA	TCGA-E2-A107-01A	1047	34.9	2.90833	Alive	0	IL2RA	0.548140656895047	low	1.80376432994039
BRCA	TCGA-B6-A0WW-01A	558	18.6	1.55	Dead	1	IL2RA	1.21175983301212	low	1.80376432994039
BRCA	TCGA-E2-A576-01A	1043	34.7667	2.89722	Alive	0	IL2RA	0.632919608117811	low	1.80376432994039
BRCA	TCGA-E2-A156-01A	726	24.2	2.01667	Alive	0	IL2RA	0.771547572295606	low	1.80376432994039
BRCA	TCGA-A7-A56D-01A	448	14.9333	1.24444	Alive	0	IL2RA	0.797511088684996	low	1.80376432994039
BRCA	TCGA-E9-A1ND-01A	1266	42.2	3.51667	Alive	0	IL2RA	3.93439383426835	high	1.80376432994039
BRCA	TCGA-E2-A109-01A	1417	47.2333	3.93611	Alive	0	IL2RA	1.42958918539096	low	1.80376432994039
BRCA	TCGA-C8-A27B-01A	439	14.6333	1.21944	Alive	0	IL2RA	2.06722567253197	high	1.80376432994039
BRCA	TCGA-E2-A2P5-01A	821	27.3667	2.28056	Dead	1	IL2RA	1.06763871687536	low	1.80376432994039
BRCA	TCGA-A7-A0DB-01A	1007	33.5667	2.79722	Alive	0	IL2RA	0.605778767535464	low	1.80376432994039
BRCA	TCGA-C8-A134-01A	383	12.7667	1.06389	Alive	0	IL2RA	6.0796085142878	high	1.80376432994039
BRCA	TCGA-BH-A0BP-01A	2296	76.5333	6.37778	Dead	1	IL2RA	1.30940904924012	low	1.80376432994039
BRCA	TCGA-AC-A3OD-01A	451	15.0333	1.25278	Alive	0	IL2RA	1.15723778162639	low	1.80376432994039
BRCA	TCGA-BH-A0DK-01A	423	14.1	1.175	Alive	0	IL2RA	2.42545930476536	high	1.80376432994039
BRCA	TCGA-E9-A1R0-01A	860	28.6667	2.38889	Alive	0	IL2RA	1.1920047399325	low	1.80376432994039
BRCA	TCGA-EW-A1P1-01A	1210	40.3333	3.36111	Alive	0	IL2RA	1.88142969733852	high	1.80376432994039
BRCA	TCGA-B6-A1KF-01A	3088	102.933	8.57778	Alive	0	IL2RA	0.587461007377938	low	1.80376432994039
BRCA	TCGA-BH-A0HQ-01A	1121	37.3667	3.11389	Alive	0	IL2RA	0.332507445958037	low	1.80376432994039
BRCA	TCGA-AO-A0JF-01A	1980	66	5.5	Alive	0	IL2RA	1.80467314026994	high	1.80376432994039
BRCA	TCGA-A8-A091-01A	1004	33.4667	2.78889	Alive	0	IL2RA	0.665301803795675	low	1.80376432994039
BRCA	TCGA-A2-A04R-01A	3709	123.633	10.3028	Alive	0	IL2RA	0.189033824390017	low	1.80376432994039
BRCA	TCGA-EW-A1PE-01A	320	10.6667	0.888889	Alive	0	IL2RA	2.6715424819853	high	1.80376432994039
BRCA	TCGA-A8-A06R-01A	547	18.2333	1.51944	Alive	0	IL2RA	2.16761484075511	high	1.80376432994039
BRCA	TCGA-E9-A3QA-01A	918	30.6	2.55	Alive	0	IL2RA	6.23896069081005	high	1.80376432994039
BRCA	TCGA-E2-A1IN-01A	675	22.5	1.875	Alive	0	IL2RA	1.27154519848569	low	1.80376432994039
BRCA	TCGA-EW-A2FV-01A	788	26.2667	2.18889	Alive	0	IL2RA	1.90523535610952	high	1.80376432994039
BRCA	TCGA-B6-A0WY-01A	3461	115.367	9.61389	Dead	1	IL2RA	1.85435477966156	high	1.80376432994039
BRCA	TCGA-AN-A0XR-01A	10	0.333333	0.0277778	Alive	0	IL2RA	0.467279480459982	low	1.80376432994039
BRCA	TCGA-A8-A08X-01A	1308	43.6	3.63333	Alive	0	IL2RA	2.05196367681513	high	1.80376432994039
BRCA	TCGA-EW-A1OW-01A	694	23.1333	1.92778	Alive	0	IL2RA	1.59760268149993	low	1.80376432994039
BRCA	TCGA-AC-A2FO-01A	2255	75.1667	6.26389	Alive	0	IL2RA	2.76684954547994	high	1.80376432994039
BRCA	TCGA-AO-A12B-01A	2989	99.6333	8.30278	Alive	0	IL2RA	0.627326675969164	low	1.80376432994039
BRCA	TCGA-AC-A2FE-01A	2636	87.8667	7.32222	Dead	1	IL2RA	2.3043358050495	high	1.80376432994039
BRCA	TCGA-GM-A5PX-01A	551	18.3667	1.53056	Alive	0	IL2RA	0.783749983007175	low	1.80376432994039
BRCA	TCGA-AR-A1AX-01A	2629	87.6333	7.30278	Alive	0	IL2RA	3.08261744192615	high	1.80376432994039
BRCA	TCGA-D8-A1JJ-01A	611	20.3667	1.69722	Alive	0	IL2RA	1.75821788374213	low	1.80376432994039
BRCA	TCGA-E2-A10B-01A	1141	38.0333	3.16944	Alive	0	IL2RA	1.60012699957572	low	1.80376432994039
BRCA	TCGA-OL-A66P-01A	428	14.2667	1.18889	Alive	0	IL2RA	1.54986628040892	low	1.80376432994039
BRCA	TCGA-E2-A2P6-01A	1051	35.0333	2.91944	Alive	0	IL2RA	0.915941505980148	low	1.80376432994039
BRCA	TCGA-XX-A899-01A	467	15.5667	1.29722	Alive	0	IL2RA	2.85253824825521	high	1.80376432994039
BRCA	TCGA-A8-A08P-01A	943	31.4333	2.61944	Alive	0	IL2RA	3.37595690218423	high	1.80376432994039
BRCA	TCGA-E9-A1N5-01A	1120	37.3333	3.11111	Alive	0	IL2RA	1.58303762379666	low	1.80376432994039
BRCA	TCGA-A8-A086-01A	396	13.2	1.1	Alive	0	IL2RA	1.39835037034596	low	1.80376432994039
BRCA	TCGA-E2-A1LB-01A	2306	76.8667	6.40556	Alive	0	IL2RA	0.914334898583108	low	1.80376432994039
BRCA	TCGA-BH-A0B6-01A	2483	82.7667	6.89722	Alive	0	IL2RA	3.05295489116577	high	1.80376432994039
BRCA	TCGA-AC-A3EH-01A	197	6.56667	0.547222	Dead	1	IL2RA	1.20219828358846	low	1.80376432994039
BRCA	TCGA-E2-A14O-01A	1359	45.3	3.775	Alive	0	IL2RA	0.292192773901891	low	1.80376432994039
BRCA	TCGA-E9-A249-01A	217	7.23333	0.602778	Alive	0	IL2RA	0.829037688669135	low	1.80376432994039
BRCA	TCGA-BH-A0DS-01A	78	2.6	0.216667	Alive	0	IL2RA	1.15639661659767	low	1.80376432994039
BRCA	TCGA-S3-A6ZF-01A	572	19.0667	1.58889	Alive	0	IL2RA	2.31188088702596	high	1.80376432994039
BRCA	TCGA-D8-A147-01A	584	19.4667	1.62222	Alive	0	IL2RA	2.93971554402365	high	1.80376432994039
BRCA	TCGA-BH-A0HP-01A	414	13.8	1.15	Alive	0	IL2RA	0.873419503434857	low	1.80376432994039
BRCA	TCGA-B6-A40C-01A	2164	72.1333	6.01111	Alive	0	IL2RA	1.52074909665017	low	1.80376432994039
BRCA	TCGA-A2-A0CP-01A	2813	93.7667	7.81389	Alive	0	IL2RA	0.716420286200244	low	1.80376432994039
BRCA	TCGA-PL-A8LX-01A	5	0.166667	0.0138889	Alive	0	IL2RA	0.766043843012695	low	1.80376432994039
BRCA	TCGA-A2-A3XZ-01A	1532	51.0667	4.25556	Alive	0	IL2RA	2.81083380226726	high	1.80376432994039
BRCA	TCGA-E9-A295-01A	375	12.5	1.04167	Alive	0	IL2RA	0.987393635596662	low	1.80376432994039
BRCA	TCGA-C8-A26W-01A	381	12.7	1.05833	Alive	0	IL2RA	1.90361677511601	high	1.80376432994039
BRCA	TCGA-E2-A1IU-01A	337	11.2333	0.936111	Alive	0	IL4	0.677260160827648	high	0.213876043382942
BRCA	TCGA-AN-A0AM-01A	5	0.166667	0.0138889	Alive	0	IL4	0.164400135024412	low	0.213876043382942
BRCA	TCGA-LL-A440-01A	759	25.3	2.10833	Alive	0	IL4	0.18383583144968	low	0.213876043382942
BRCA	TCGA-A7-A26E-01A	954	31.8	2.65	Alive	0	IL4	0.597983993789946	high	0.213876043382942
BRCA	TCGA-D8-A1XY-01A	503	16.7667	1.39722	Alive	0	IL4	0.287826867285081	high	0.213876043382942
BRCA	TCGA-EW-A1P7-01A	915	30.5	2.54167	Alive	0	IL4	0.109159938961111	low	0.213876043382942
BRCA	TCGA-AO-A128-01A	3248	108.267	9.02222	Alive	0	IL4	0.252415659032651	high	0.213876043382942
BRCA	TCGA-AC-A2FB-01A	1234	41.1333	3.42778	Alive	0	IL4	0.611644543373662	high	0.213876043382942
BRCA	TCGA-A2-A0T1-01A	521	17.3667	1.44722	Alive	0	IL4	0.0749164020524617	low	0.213876043382942
BRCA	TCGA-AO-A0J8-01A	680	22.6667	1.88889	Alive	0	IL4	0.546659906440835	high	0.213876043382942
BRCA	TCGA-D8-A1JC-01A	480	16	1.33333	Alive	0	IL4	0.388134418814145	high	0.213876043382942
BRCA	TCGA-A8-A093-01A	546	18.2	1.51667	Alive	0	IL4	0.380396991988449	high	0.213876043382942
BRCA	TCGA-AO-A0JC-01A	1547	51.5667	4.29722	Alive	0	IL4	1.05046687035066	high	0.213876043382942
BRCA	TCGA-BH-A0DX-01A	2156	71.8667	5.98889	Alive	0	IL4	0.104202449382443	low	0.213876043382942
BRCA	TCGA-E9-A1N3-01A	1059	35.3	2.94167	Alive	0	IL4	0.0802483300921203	low	0.213876043382942
BRCA	TCGA-D8-A146-01A	643	21.4333	1.78611	Alive	0	IL4	0.111565544959518	low	0.213876043382942
BRCA	TCGA-B6-A0I6-01A	991	33.0333	2.75278	Dead	1	IL4	0.265316866510289	high	0.213876043382942
BRCA	TCGA-AC-A3BB-01A	987	32.9	2.74167	Alive	0	IL4	0.387693396253313	high	0.213876043382942
BRCA	TCGA-B6-A0IO-01A	5042	168.067	14.0056	Alive	0	IL4	0.373063498633161	high	0.213876043382942
BRCA	TCGA-AN-A0AT-01A	10	0.333333	0.0277778	Alive	0	IL4	0.0798388806666704	low	0.213876043382942
BRCA	TCGA-AC-A62Y-01A	530	17.6667	1.47222	Alive	0	IL4	0.112766845428428	low	0.213876043382942
BRCA	TCGA-E2-A572-01A	1208	40.2667	3.35556	Alive	0	IL4	0.300416627836874	high	0.213876043382942
BRCA	TCGA-BH-A1EY-01A	538	17.9333	1.49444	Dead	1	IL4	0.148738912737525	low	0.213876043382942
BRCA	TCGA-AR-A24S-01A	2976	99.2	8.26667	Alive	0	IL4	0.593305959250491	high	0.213876043382942
BRCA	TCGA-BH-A0W4-01A	759	25.3	2.10833	Alive	0	IL4	0.317998617861435	high	0.213876043382942
BRCA	TCGA-AR-A5QN-01A	1013	33.7667	2.81389	Alive	0	IL4	0.102456576650734	low	0.213876043382942
BRCA	TCGA-B6-A0IA-01A	8391	279.7	23.3083	Alive	0	IL4	0.0779265786850691	low	0.213876043382942
BRCA	TCGA-A2-A0T6-01A	575	19.1667	1.59722	Alive	0	IL4	0.461738086020466	high	0.213876043382942
BRCA	TCGA-A2-A0D1-01A	1051	35.0333	2.91944	Alive	0	IL4	0.295135249000818	high	0.213876043382942
BRCA	TCGA-B6-A0WZ-01A	6292	209.733	17.4778	Alive	0	IL4	0.278222697991528	high	0.213876043382942
BRCA	TCGA-B6-A0RE-01A	7777	259.233	21.6028	Alive	0	IL4	0.111966089603492	low	0.213876043382942
BRCA	TCGA-A1-A0SQ-01A	554	18.4667	1.53889	Alive	0	IL4	0.313826296390398	high	0.213876043382942
BRCA	TCGA-GM-A3XN-01A	2019	67.3	5.60833	Alive	0	IL4	0.333080194006724	high	0.213876043382942
BRCA	TCGA-A7-A0CD-01A	1165	38.8333	3.23611	Alive	0	IL4	0.764516013797952	high	0.213876043382942
BRCA	TCGA-LL-A7SZ-01A	594	19.8	1.65	Alive	0	IL4	0.173639163570579	low	0.213876043382942
BRCA	TCGA-BH-AB28-01A	287	9.56667	0.797222	Alive	0	IL4	0.577150836974469	high	0.213876043382942
BRCA	TCGA-AO-A0JD-01A	2190	73	6.08333	Alive	0	IL4	0.222062624777488	high	0.213876043382942
BRCA	TCGA-E2-A15E-01A	630	21	1.75	Alive	0	IL4	0.155231116299279	low	0.213876043382942
BRCA	TCGA-E2-A15E-06A	630	21	1.75	Alive	0	IL4	0.216113358446301	high	0.213876043382942
BRCA	TCGA-LD-A7W6-01A	404	13.4667	1.12222	Alive	0	IL4	0.629100118160383	high	0.213876043382942
BRCA	TCGA-B6-A0RO-01A	4929	164.3	13.6917	Alive	0	IL4	0.269990634488318	high	0.213876043382942
BRCA	TCGA-D8-A27R-01A	307	10.2333	0.852778	Alive	0	IL4	0.299479127980384	high	0.213876043382942
BRCA	TCGA-BH-A0DG-01A	2041	68.0333	5.66944	Alive	0	IL4	0.115432826120347	low	0.213876043382942
BRCA	TCGA-AR-A2LM-01A	1935	64.5	5.375	Alive	0	IL4	0.763581543254474	high	0.213876043382942
BRCA	TCGA-C8-A1HG-01A	345	11.5	0.958333	Alive	0	IL4	0.165172317937167	low	0.213876043382942
BRCA	TCGA-AC-A4ZE-01A	890	29.6667	2.47222	Alive	0	IL4	0.549619889097734	high	0.213876043382942
BRCA	TCGA-D8-A1JS-01A	371	12.3667	1.03056	Alive	0	IL4	0.0912597661926783	low	0.213876043382942
BRCA	TCGA-A2-A4RW-01A	222	7.4	0.616667	Alive	0	IL4	0.904965718684026	high	0.213876043382942
BRCA	TCGA-A1-A0SN-01A	1196	39.8667	3.32222	Alive	0	IL4	0.466757615726172	high	0.213876043382942
BRCA	TCGA-D8-A27H-01A	397	13.2333	1.10278	Alive	0	IL4	0.104068226463717	low	0.213876043382942
BRCA	TCGA-S3-AA11-01A	421	14.0333	1.16944	Alive	0	IL4	1.14064779315484	high	0.213876043382942
BRCA	TCGA-E2-A1BD-01A	1133	37.7667	3.14722	Alive	0	IL4	0.485735942989206	high	0.213876043382942
BRCA	TCGA-A7-A5ZV-01A	368	12.2667	1.02222	Alive	0	IL4	0.164657575253662	low	0.213876043382942
BRCA	TCGA-E2-A15S-01A	428	14.2667	1.18889	Alive	0	IL4	0.457856910413769	high	0.213876043382942
BRCA	TCGA-D8-A1XS-01A	496	16.5333	1.37778	Alive	0	IL4	0.277508728144778	high	0.213876043382942
BRCA	TCGA-BH-A42T-01A	320	10.6667	0.888889	Dead	1	IL4	0.0858325236749548	low	0.213876043382942
BRCA	TCGA-AN-A0FS-01A	210	7	0.583333	Alive	0	IL4	0.0831112269313071	low	0.213876043382942
BRCA	TCGA-AO-A03O-01A	2483	82.7667	6.89722	Dead	1	IL4	0.625083417922034	high	0.213876043382942
BRCA	TCGA-GM-A2D9-01A	1812	60.4	5.03333	Dead	1	IL4	0.308244364393713	high	0.213876043382942
BRCA	TCGA-D8-A1JE-01A	575	19.1667	1.59722	Alive	0	IL4	0.55109760615911	high	0.213876043382942
BRCA	TCGA-AO-A03L-01A	2442	81.4	6.78333	Alive	0	IL4	0.208642109015166	low	0.213876043382942
BRCA	TCGA-HN-A2NL-01A	79	2.63333	0.219444	Alive	0	IL4	0.183962834842595	low	0.213876043382942
BRCA	TCGA-AR-A24O-01A	3607	120.233	10.0194	Alive	0	IL4	0.702214251010441	high	0.213876043382942
BRCA	TCGA-V7-A7HQ-01A	2033	67.7667	5.64722	Alive	0	IL4	0.34902551348206	high	0.213876043382942
BRCA	TCGA-A2-A0T2-01A	255	8.5	0.708333	Dead	1	IL4	0.0866479127551883	low	0.213876043382942
BRCA	TCGA-A2-A0ST-01A	3017	100.567	8.38056	Alive	0	IL4	0.325386414659774	high	0.213876043382942
BRCA	TCGA-AN-A0FX-01A	10	0.333333	0.0277778	Alive	0	IL4	0.19269917799206	low	0.213876043382942
BRCA	TCGA-AR-A0TT-01A	3316	110.533	9.21111	Alive	0	IL4	0.105678077894537	low	0.213876043382942
BRCA	TCGA-B6-A0IP-01A	3926	130.867	10.9056	Dead	1	IL4	0.630778212742862	high	0.213876043382942
BRCA	TCGA-BH-A0DP-01A	476	15.8667	1.32222	Alive	0	IL4	0.364684481928229	high	0.213876043382942
BRCA	TCGA-A2-A0YT-01A	723	24.1	2.00833	Dead	1	IL4	0.583615356584558	high	0.213876043382942
BRCA	TCGA-B6-A0RM-01A	2373	79.1	6.59167	Dead	1	IL4	0.106616328987784	low	0.213876043382942
BRCA	TCGA-A8-A09I-01A	1371	45.7	3.80833	Alive	0	IL4	0.0599089890186851	low	0.213876043382942
BRCA	TCGA-B6-A0IB-01A	3941	131.367	10.9472	Dead	1	IL4	0.159370846660203	low	0.213876043382942
BRCA	TCGA-A7-A3IZ-01A	322	10.7333	0.894444	Alive	0	IL4	0.955535998408029	high	0.213876043382942
BRCA	TCGA-E9-A22H-01A	1232	41.0667	3.42222	Alive	0	IL4	0.45122430212669	high	0.213876043382942
BRCA	TCGA-B6-A0IN-01A	2573	85.7667	7.14722	Dead	1	IL4	0.167871708029161	low	0.213876043382942
BRCA	TCGA-5L-AAT1-01A	1471	49.0333	4.08611	Alive	0	IL4	0.599603447602909	high	0.213876043382942
BRCA	TCGA-B6-A0X1-01A	7455	248.5	20.7083	Dead	1	IL4	0.185359134758002	low	0.213876043382942
BRCA	TCGA-A7-A0D9-01A	1139	37.9667	3.16389	Alive	0	IL4	0.12485746725576	low	0.213876043382942
BRCA	TCGA-E2-A15K-06A	275	9.16667	0.763889	Alive	0	IL4	0.398021950181199	high	0.213876043382942
BRCA	TCGA-E9-A54Y-01A	725	24.1667	2.01389	Alive	0	IL4	0.0939657503694475	low	0.213876043382942
BRCA	TCGA-AQ-A7U7-01A	584	19.4667	1.62222	Dead	1	IL4	0.523561956057013	high	0.213876043382942
BRCA	TCGA-AN-A0XO-01A	375	12.5	1.04167	Alive	0	IL4	0.313826296390398	high	0.213876043382942
BRCA	TCGA-A2-A04N-01A	4354	145.133	12.0944	Alive	0	IL4	0.399116393444799	high	0.213876043382942
BRCA	TCGA-B6-A0WS-01A	2965	98.8333	8.23611	Dead	1	IL4	0.207143204941749	low	0.213876043382942
BRCA	TCGA-B6-A0I5-01A	8556	285.2	23.7667	Alive	0	IL4	0.0958569239148305	low	0.213876043382942
BRCA	TCGA-S3-A6ZG-01A	562	18.7333	1.56111	Alive	0	IL4	0.811388823342094	high	0.213876043382942
BRCA	TCGA-AC-A3W6-01A	0	0	0	Alive	0	IL4	0.332507445958037	high	0.213876043382942
BRCA	TCGA-AR-A2LK-01A	1649	54.9667	4.58056	Dead	1	IL4	0.302991615612752	high	0.213876043382942
BRCA	TCGA-D8-A73X-01A	767	25.5667	2.13056	Alive	0	IL4	0.977536379822855	high	0.213876043382942
BRCA	TCGA-BH-A8FZ-01A	574	19.1333	1.59444	Alive	0	IL4	0.537445175151632	high	0.213876043382942
BRCA	TCGA-OL-A5RV-01A	1062	35.4	2.95	Alive	0	IL4	0.407624675566609	high	0.213876043382942
BRCA	TCGA-LL-A5YL-01A	519	17.3	1.44167	Alive	0	IL4	0.378622595527227	high	0.213876043382942
BRCA	TCGA-B6-A1KI-01A	2236	74.5333	6.21111	Alive	0	IL4	0.445196982381709	high	0.213876043382942
BRCA	TCGA-BH-A0EA-01A	991	33.0333	2.75278	Dead	1	IL4	0.151599082269397	low	0.213876043382942
BRCA	TCGA-AO-A1KT-01A	541	18.0333	1.50278	Alive	0	IL4	0.169027045134817	low	0.213876043382942
BRCA	TCGA-AR-A1AL-01A	2971	99.0333	8.25278	Alive	0	IL4	0.899717023002278	high	0.213876043382942
BRCA	TCGA-EW-A1P3-01A	1611	53.7	4.475	Alive	0	IL4	0.128821280650134	low	0.213876043382942
BRCA	TCGA-BH-A0H7-01A	702	23.4	1.95	Alive	0	IL4	0.459851250705668	high	0.213876043382942
BRCA	TCGA-BH-A0B7-01A	2559	85.3	7.10833	Alive	0	IL4	0.450379880071041	high	0.213876043382942
BRCA	TCGA-A2-A0EQ-01A	2426	80.8667	6.73889	Alive	0	IL4	0.169796756183249	low	0.213876043382942
BRCA	TCGA-B6-A0RN-01A	8008	266.933	22.2444	Alive	0	IL4	0.12565110166152	low	0.213876043382942
BRCA	TCGA-BH-A0EI-01A	1926	64.2	5.35	Alive	0	IL4	0.126179948823193	low	0.213876043382942
BRCA	TCGA-A8-A0AB-01A	518	17.2667	1.43889	Alive	0	IL4	0.336511915512762	high	0.213876043382942
BRCA	TCGA-E2-A14U-01A	1318	43.9333	3.66111	Alive	0	IL4	0.845590408847855	high	0.213876043382942
BRCA	TCGA-E9-A1R5-01A	92	3.06667	0.255556	Alive	0	IL4	0.351289097598875	high	0.213876043382942
BRCA	TCGA-A8-A076-01A	1642	54.7333	4.56111	Alive	0	IL4	0.176195094863408	low	0.213876043382942
BRCA	TCGA-AR-A1AJ-01A	2383	79.4333	6.61944	Alive	0	IL4	0.230080016218908	high	0.213876043382942
BRCA	TCGA-Z7-A8R5-01A	3287	109.567	9.13056	Alive	0	IL4	0.664755879833224	high	0.213876043382942
BRCA	TCGA-E9-A1RE-01A	1419	47.3	3.94167	Alive	0	IL4	0.164142648848306	low	0.213876043382942
BRCA	TCGA-BH-A0HK-01A	178	5.93333	0.494444	Alive	0	IL4	0.432959407276106	high	0.213876043382942
BRCA	TCGA-B6-A0IH-01A	2965	98.8333	8.23611	Dead	1	IL4	0.148348449915649	low	0.213876043382942
BRCA	TCGA-AC-A3W7-01A	471	15.7	1.30833	Alive	0	IL4	0.895225054998661	high	0.213876043382942
BRCA	TCGA-E2-A154-01A	591	19.7	1.64167	Alive	0	IL4	0.552868871011303	high	0.213876043382942
BRCA	TCGA-D8-A140-01A	403	13.4333	1.11944	Alive	0	IL4	0.492006975593955	high	0.213876043382942
BRCA	TCGA-BH-A0BO-01A	2197	73.2333	6.10278	Alive	0	IL4	0.210264166313091	low	0.213876043382942
BRCA	TCGA-E9-A1R7-01A	1467	48.9	4.075	Alive	0	IL4	0.0990931792191091	low	0.213876043382942
BRCA	TCGA-E2-A15G-01A	554	18.4667	1.53889	Alive	0	IL4	0.528371277960719	high	0.213876043382942
BRCA	TCGA-A8-A08S-01A	1004	33.4667	2.78889	Alive	0	IL4	0.266996371986216	high	0.213876043382942
BRCA	TCGA-D8-A27T-01A	398	13.2667	1.10556	Alive	0	IL4	0.45480759211185	high	0.213876043382942
BRCA	TCGA-BH-A0GZ-01A	328	10.9333	0.911111	Alive	0	IL4	0.0904469802326514	low	0.213876043382942
BRCA	TCGA-D8-A1JN-01A	620	20.6667	1.72222	Alive	0	IL4	0.277389698810864	high	0.213876043382942
BRCA	TCGA-AR-A24Q-01A	3172	105.733	8.81111	Alive	0	IL4	0.0805212318314924	low	0.213876043382942
BRCA	TCGA-A2-A1G6-01A	501	16.7	1.39167	Alive	0	IL4	0.403922104739796	high	0.213876043382942
BRCA	TCGA-OL-A66K-01A	1275	42.5	3.54167	Dead	1	IL4	0.488000770834068	high	0.213876043382942
BRCA	TCGA-D8-A1XL-01A	606	20.2	1.68333	Alive	0	IL4	0.394514141955959	high	0.213876043382942
BRCA	TCGA-AC-A7VC-01A	1	0.0333333	0.00277778	Alive	0	IL4	0.141301987625258	low	0.213876043382942
BRCA	TCGA-S3-AA12-01A	574	19.1333	1.59444	Alive	0	IL4	0.419323145283251	high	0.213876043382942
BRCA	TCGA-A8-A06T-01A	1614	53.8	4.48333	Alive	0	IL4	0.456595905126213	high	0.213876043382942
BRCA	TCGA-A2-A0YD-01A	769	25.6333	2.13611	Alive	0	IL4	0.114633549068939	low	0.213876043382942
BRCA	TCGA-B6-A0IJ-01A	7106	236.867	19.7389	Alive	0	IL4	0.0633648787584294	low	0.213876043382942
BRCA	TCGA-D8-A1XZ-01A	466	15.5333	1.29444	Alive	0	IL4	0.246347276900915	high	0.213876043382942
BRCA	TCGA-A8-A0A4-01A	396	13.2	1.1	Alive	0	IL4	1.01735184178777	high	0.213876043382942
BRCA	TCGA-AO-A12E-01A	2142	71.4	5.95	Alive	0	IL4	0.0757379823940781	low	0.213876043382942
BRCA	TCGA-A7-A13F-01A	765	25.5	2.125	Alive	0	IL4	0.117562069256979	low	0.213876043382942
BRCA	TCGA-E2-A1IE-01A	2362	78.7333	6.56111	Alive	0	IL4	0.227371422583259	high	0.213876043382942
BRCA	TCGA-A2-A3KC-01A	1102	36.7333	3.06111	Alive	0	IL4	0.235604532763299	high	0.213876043382942
BRCA	TCGA-AO-A03P-01A	2911	97.0333	8.08611	Dead	1	IL4	0.144046369616707	low	0.213876043382942
BRCA	TCGA-BH-A42U-01A	3364	112.133	9.34444	Alive	0	IL4	0.233274538990934	high	0.213876043382942
BRCA	TCGA-AN-A049-01A	19	0.633333	0.0527778	Alive	0	IL4	0.35772089561481	high	0.213876043382942
BRCA	TCGA-A7-A13H-01A	899	29.9667	2.49722	Alive	0	IL4	0.520246222707027	high	0.213876043382942
BRCA	TCGA-E2-A1L6-01A	1648	54.9333	4.57778	Alive	0	IL4	0.936213901006409	high	0.213876043382942
BRCA	TCGA-A2-A1G0-01A	616	20.5333	1.71111	Alive	0	IL4	0.464459165612994	high	0.213876043382942
BRCA	TCGA-AO-A03R-01A	2091	69.7	5.80833	Alive	0	IL4	0.102859657922056	low	0.213876043382942
BRCA	TCGA-AN-A0FV-01A	10	0.333333	0.0277778	Alive	0	IL4	0.103531209877993	low	0.213876043382942
BRCA	TCGA-AN-A0FK-01A	213	7.1	0.591667	Alive	0	IL4	0.105946211905325	low	0.213876043382942
BRCA	TCGA-5T-A9QA-01A	303	10.1	0.841667	Alive	0	IL4	0.310921735230344	high	0.213876043382942
BRCA	TCGA-A2-A0EM-01A	3094	103.133	8.59444	Alive	0	IL4	0.473942729846573	high	0.213876043382942
BRCA	TCGA-AO-A12D-01A	2515	83.8333	6.98611	Alive	0	IL4	0.205392512989685	low	0.213876043382942
BRCA	TCGA-AR-A24N-01A	3035	101.167	8.43056	Alive	0	IL4	0.0907179597677998	low	0.213876043382942
BRCA	TCGA-E2-A3DX-01A	1325	44.1667	3.68056	Alive	0	IL4	0.269392278940406	high	0.213876043382942
BRCA	TCGA-E2-A14V-01A	1042	34.7333	2.89444	Alive	0	IL4	0.367594721961029	high	0.213876043382942
BRCA	TCGA-A8-A07J-01A	365	12.1667	1.01389	Alive	0	IL4	0.148088082645336	low	0.213876043382942
BRCA	TCGA-AN-A041-01A	7	0.233333	0.0194444	Alive	0	IL4	0.0945063386814923	low	0.213876043382942
BRCA	TCGA-A8-A079-01A	274	9.13333	0.761111	Alive	0	IL4	0.164657575253662	low	0.213876043382942
BRCA	TCGA-BH-A28Q-01A	1119	37.3	3.10833	Alive	0	IL4	0.329869872317659	high	0.213876043382942
BRCA	TCGA-A8-A08T-01A	3409	113.633	9.46944	Dead	1	IL4	0.279768421593595	high	0.213876043382942
BRCA	TCGA-A2-A0CW-01A	3283	109.433	9.11944	Alive	0	IL4	0.1764504391191	low	0.213876043382942
BRCA	TCGA-D8-A1XU-01A	395	13.1667	1.09722	Alive	0	IL4	0.0720371807728801	low	0.213876043382942
BRCA	TCGA-A2-A0CU-01A	158	5.26667	0.438889	Dead	1	IL4	0.18840092460321	low	0.213876043382942
BRCA	TCGA-E2-A15R-01A	1732	57.7333	4.81111	Alive	0	IL4	0.235727059838058	high	0.213876043382942
BRCA	TCGA-C8-A135-01A	393	13.1	1.09167	Alive	0	IL4	0.63886160008256	high	0.213876043382942
BRCA	TCGA-GI-A2C8-01A	225	7.5	0.625	Alive	0	IL4	0.231309516072501	high	0.213876043382942
BRCA	TCGA-D8-A1X9-01A	727	24.2333	2.01944	Alive	0	IL4	0.0820212693455023	low	0.213876043382942
BRCA	TCGA-B6-A0IG-01A	4456	148.533	12.3778	Dead	1	IL4	0.154453592679872	low	0.213876043382942
BRCA	TCGA-A8-A0A2-01A	579	19.3	1.60833	Alive	0	IL4	0.227248183780733	high	0.213876043382942
BRCA	TCGA-E2-A1LI-01A	3121	104.033	8.66944	Alive	0	IL4	0.139731422243744	low	0.213876043382942
BRCA	TCGA-EW-A1P8-01A	239	7.96667	0.663889	Dead	1	IL4	0.212382570122357	low	0.213876043382942
BRCA	TCGA-OL-A66I-01A	714	23.8	1.98333	Alive	0	IL4	0.119024103142275	low	0.213876043382942
BRCA	TCGA-BH-A0AU-01A	1914	63.8	5.31667	Alive	0	IL4	0.262433157631348	high	0.213876043382942
BRCA	TCGA-A8-A09D-01A	1522	50.7333	4.22778	Alive	0	IL4	0.104873376726018	low	0.213876043382942
BRCA	TCGA-AO-A0JE-01A	2335	77.8333	6.48611	Alive	0	IL4	0.195851508575644	low	0.213876043382942
BRCA	TCGA-E2-A15L-01A	626	20.8667	1.73889	Alive	0	IL4	0.216982489268768	high	0.213876043382942
BRCA	TCGA-A8-A09B-01A	365	12.1667	1.01389	Alive	0	IL4	0.590913350255908	high	0.213876043382942
BRCA	TCGA-D8-A1XQ-01A	499	16.6333	1.38611	Alive	0	IL4	0.0821575590854259	low	0.213876043382942
BRCA	TCGA-LD-A74U-01A	402	13.4	1.11667	Alive	0	IL4	0.605115001689438	high	0.213876043382942
BRCA	TCGA-D8-A1Y1-01A	302	10.0667	0.838889	Dead	1	IL4	0.0824300999459491	low	0.213876043382942
BRCA	TCGA-A8-A092-01A	942	31.4	2.61667	Alive	0	IL4	0.0913951860117	low	0.213876043382942
BRCA	TCGA-LD-A66U-01A	646	21.5333	1.79444	Alive	0	IL4	0.698662999885884	high	0.213876043382942
BRCA	TCGA-OL-A6VO-01A	858	28.6	2.38333	Alive	0	IL4	0.211884401940305	low	0.213876043382942
BRCA	TCGA-AC-A2FG-01A	1853	61.7667	5.14722	Alive	0	IL4	0.561497221019815	high	0.213876043382942
BRCA	TCGA-AO-A0J3-01A	651	21.7	1.80833	Alive	0	IL4	0.306262239727851	high	0.213876043382942
BRCA	TCGA-AN-A0XW-01A	170	5.66667	0.472222	Alive	0	IL4	0.49497875319664	high	0.213876043382942
BRCA	TCGA-GM-A2DK-01A	2645	88.1667	7.34722	Alive	0	IL4	0.406210108531565	high	0.213876043382942
BRCA	TCGA-AO-A1KP-01A	2953	98.4333	8.20278	Alive	0	IL4	0.163627538589906	low	0.213876043382942
BRCA	TCGA-A7-A0DA-01A	1085	36.1667	3.01389	Alive	0	IL4	0.345736995164043	high	0.213876043382942
BRCA	TCGA-BH-A0HX-01A	829	27.6333	2.30278	Alive	0	IL4	0.234623941363856	high	0.213876043382942
BRCA	TCGA-C8-A27A-01A	747	24.9	2.075	Alive	0	IL4	0.161694235436132	low	0.213876043382942
BRCA	TCGA-A7-A26F-01A	738	24.6	2.05	Alive	0	IL4	0.0306892040711404	low	0.213876043382942
BRCA	TCGA-A2-A25D-01A	0	0	0	Alive	0	IL4	0.153027043464823	low	0.213876043382942
BRCA	TCGA-BH-A201-01A	856	28.5333	2.37778	Alive	0	IL4	0.564622052436981	high	0.213876043382942
BRCA	TCGA-A8-A085-01A	1124	37.4667	3.12222	Alive	0	IL4	0.252052275031513	high	0.213876043382942
BRCA	TCGA-AR-A5QP-01A	1185	39.5	3.29167	Alive	0	IL4	1.19345636574959	high	0.213876043382942
BRCA	TCGA-BH-A0W3-01A	728	24.2667	2.02222	Alive	0	IL4	0.323888827147044	high	0.213876043382942
BRCA	TCGA-AC-A2FF-01A	2759	91.9667	7.66389	Alive	0	IL4	0.172999472591762	low	0.213876043382942
BRCA	TCGA-AR-A24V-01A	3203	106.767	8.89722	Alive	0	IL4	0.272023189061048	high	0.213876043382942
BRCA	TCGA-E9-A1NE-01A	1088	36.2667	3.02222	Alive	0	IL4	0.444455046113936	high	0.213876043382942
BRCA	TCGA-E9-A54X-01A	727	24.2333	2.01944	Alive	0	IL4	0.416407408963568	high	0.213876043382942
BRCA	TCGA-A8-A084-01A	458	15.2667	1.27222	Alive	0	IL4	0.118625513544246	low	0.213876043382942
BRCA	TCGA-AN-A0XT-01A	10	0.333333	0.0277778	Alive	0	IL4	0.126972856257766	low	0.213876043382942
BRCA	TCGA-LL-A73Z-01A	227	7.56667	0.630556	Dead	1	IL4	0.204641565610421	low	0.213876043382942
BRCA	TCGA-BH-A0BR-01A	2330	77.6667	6.47222	Alive	0	IL4	0.253263199259806	high	0.213876043382942
BRCA	TCGA-LL-A442-01A	889	29.6333	2.46944	Alive	0	IL4	0.174022842055414	low	0.213876043382942
BRCA	TCGA-B6-A0IE-01A	1993	66.4333	5.53611	Dead	1	IL4	0.128425389028837	low	0.213876043382942
BRCA	TCGA-A2-A259-01A	1596	53.2	4.43333	Alive	0	IL4	0.10111215847415	low	0.213876043382942
BRCA	TCGA-BH-A1EV-01A	365	12.1667	1.01389	Dead	1	IL4	0.316145742293356	high	0.213876043382942
BRCA	TCGA-EW-A6SD-01A	1010	33.6667	2.80556	Alive	0	IL4	0.276913483245923	high	0.213876043382942
BRCA	TCGA-C8-A12Z-01A	382	12.7333	1.06111	Alive	0	IL4	0.365580565833365	high	0.213876043382942
BRCA	TCGA-3C-AALJ-01A	1474	49.1333	4.09444	Alive	0	IL4	0.225028083254049	high	0.213876043382942
BRCA	TCGA-D8-A1X6-01A	541	18.0333	1.50278	Alive	0	IL4	0.311619363406843	high	0.213876043382942
BRCA	TCGA-D8-A141-01A	626	20.8667	1.73889	Alive	0	IL4	0.205142240625298	low	0.213876043382942
BRCA	TCGA-OL-A5S0-01A	620	20.6667	1.72222	Alive	0	IL4	0.373843062918309	high	0.213876043382942
BRCA	TCGA-OL-A5RX-01A	878	29.2667	2.43889	Alive	0	IL4	0.678162070735047	high	0.213876043382942
BRCA	TCGA-A2-A0T7-01A	631	21.0333	1.75278	Alive	0	IL4	0.289952472215396	high	0.213876043382942
BRCA	TCGA-C8-A1HI-01A	343	11.4333	0.952778	Alive	0	IL4	0.0705267208766824	low	0.213876043382942
BRCA	TCGA-B6-A0I9-01A	362	12.0667	1.00556	Dead	1	IL4	0.411209282790363	high	0.213876043382942
BRCA	TCGA-UU-A93S-01A	116	3.86667	0.322222	Dead	1	IL4	0.143915803071445	low	0.213876043382942
BRCA	TCGA-B6-A0RP-01A	3126	104.2	8.68333	Dead	1	IL4	0.0966666685801791	low	0.213876043382942
BRCA	TCGA-E2-A56Z-01A	252	8.4	0.7	Alive	0	IL4	0.106080260225132	low	0.213876043382942
BRCA	TCGA-AN-A0XL-01A	163	5.43333	0.452778	Alive	0	IL4	0.421586873162706	high	0.213876043382942
BRCA	TCGA-E9-A1R6-01A	339	11.3	0.941667	Alive	0	IL4	0.340733160587732	high	0.213876043382942
BRCA	TCGA-B6-A401-01A	2596	86.5333	7.21111	Alive	0	IL4	0.253626278421377	high	0.213876043382942
BRCA	TCGA-BH-A0DH-01A	1156	38.5333	3.21111	Alive	0	IL4	0.179893170533548	low	0.213876043382942
BRCA	TCGA-E9-A1R3-01A	78	2.6	0.216667	Alive	0	IL4	0.302289801893275	high	0.213876043382942
BRCA	TCGA-D8-A145-01A	410	13.6667	1.13889	Alive	0	IL4	0.519541904578437	high	0.213876043382942
BRCA	TCGA-AO-A12F-01A	1842	61.4	5.11667	Alive	0	IL4	0.0870554345433757	low	0.213876043382942
BRCA	TCGA-AN-A04D-01A	52	1.73333	0.144444	Alive	0	IL4	0.343805752252313	high	0.213876043382942
BRCA	TCGA-S3-AA17-01A	424	14.1333	1.17778	Alive	0	IL4	0.270827915553664	high	0.213876043382942
BRCA	TCGA-BH-A0BZ-01A	2255	75.1667	6.26389	Alive	0	IL4	0.0919367382105852	low	0.213876043382942
BRCA	TCGA-E9-A2JS-01A	904	30.1333	2.51111	Dead	1	IL4	0.0901759497902069	low	0.213876043382942
BRCA	TCGA-A8-A0A6-01A	640	21.3333	1.77778	Alive	0	IL4	0.268314613175228	high	0.213876043382942
BRCA	TCGA-E9-A1RA-01A	1369	45.6333	3.80278	Alive	0	IL4	0.138814468902282	low	0.213876043382942
BRCA	TCGA-UL-AAZ6-01A	518	17.2667	1.43889	Alive	0	IL4	0.0833835877100825	low	0.213876043382942
BRCA	TCGA-B6-A0RT-01A	2721	90.7	7.55833	Alive	0	IL4	0.247076831930818	high	0.213876043382942
BRCA	TCGA-AC-A3W5-01A	504	16.8	1.4	Alive	0	IL4	0.296662967591957	high	0.213876043382942
BRCA	TCGA-A2-A0CR-01A	3283	109.433	9.11944	Alive	0	IL4	0.173511248063922	low	0.213876043382942
BRCA	TCGA-AR-A252-01A	2838	94.6	7.88333	Alive	0	IL4	0.153805336079035	low	0.213876043382942
BRCA	TCGA-AQ-A1H2-01A	475	15.8333	1.31944	Alive	0	IL4	0.636172166835885	high	0.213876043382942
BRCA	TCGA-D8-A1JH-01A	426	14.2	1.18333	Alive	0	IL4	0.168898720025469	low	0.213876043382942
BRCA	TCGA-AR-A1AT-01A	1272	42.4	3.53333	Dead	1	IL4	0.417704019333249	high	0.213876043382942
BRCA	TCGA-C8-A26Y-01A	0	0	0	Alive	0	IL4	0.0754641742625125	low	0.213876043382942
BRCA	TCGA-E2-A10A-01A	1229	40.9667	3.41389	Alive	0	IL4	0.231186613227865	high	0.213876043382942
BRCA	TCGA-EW-A1PH-01A	607	20.2333	1.68611	Alive	0	IL4	0.270708333719215	high	0.213876043382942
BRCA	TCGA-B6-A0X4-01A	860	28.6667	2.38889	Dead	1	IL4	0.16285452819051	low	0.213876043382942
BRCA	TCGA-OL-A5DA-01A	1783	59.4333	4.95278	Alive	0	IL4	1.23774725562991	high	0.213876043382942
BRCA	TCGA-B6-A0X5-01A	2097	69.9	5.825	Dead	1	IL4	0.371056968350199	high	0.213876043382942
BRCA	TCGA-E2-A108-01A	837	27.9	2.325	Alive	0	IL4	0.232537969008518	high	0.213876043382942
BRCA	TCGA-LQ-A4E4-01A	849	28.3	2.35833	Alive	0	IL4	0.491801799594051	high	0.213876043382942
BRCA	TCGA-BH-A0BG-01A	1871	62.3667	5.19722	Alive	0	IL4	0.0877343818197254	low	0.213876043382942
BRCA	TCGA-E2-A14R-01A	1174	39.1333	3.26111	Alive	0	IL4	0.252536766696175	high	0.213876043382942
BRCA	TCGA-A8-A06Y-01A	791	26.3667	2.19722	Alive	0	IL4	0.117828003827481	low	0.213876043382942
BRCA	TCGA-BH-A0AZ-01A	1919	63.9667	5.33056	Alive	0	IL4	0.126444299724691	low	0.213876043382942
BRCA	TCGA-A7-A5ZW-01A	326	10.8667	0.905556	Alive	0	IL4	0.50059812415147	high	0.213876043382942
BRCA	TCGA-C8-A1HK-01A	366	12.2	1.01667	Alive	0	IL4	0.382611923015188	high	0.213876043382942
BRCA	TCGA-D8-A1JD-01A	552	18.4	1.53333	Alive	0	IL4	0.0843364457233237	low	0.213876043382942
BRCA	TCGA-B6-A409-01A	573	19.1	1.59167	Dead	1	IL4	0.314058408858261	high	0.213876043382942
BRCA	TCGA-A2-A3XX-01A	1439	47.9667	3.99722	Dead	1	IL4	0.0882773096804519	low	0.213876043382942
BRCA	TCGA-E9-A248-01A	59	1.96667	0.163889	Alive	0	IL4	0.152118504431943	low	0.213876043382942
BRCA	TCGA-EW-A1P5-01A	703	23.4333	1.95278	Alive	0	IL4	0.347779026702262	high	0.213876043382942
BRCA	TCGA-A2-A1FW-01A	528	17.6	1.46667	Alive	0	IL4	0.701948210187075	high	0.213876043382942
BRCA	TCGA-E2-A15H-01A	393	13.1	1.09167	Alive	0	IL4	0.230448976207506	high	0.213876043382942
BRCA	TCGA-AC-A7VB-01A	250	8.33333	0.694444	Alive	0	IL4	0.188780697792142	low	0.213876043382942
BRCA	TCGA-A8-A07I-01A	426	14.2	1.18333	Alive	0	IL4	0.37684601401632	high	0.213876043382942
BRCA	TCGA-GM-A2DN-01A	3091	103.033	8.58611	Alive	0	IL4	0.0908534304511135	low	0.213876043382942
BRCA	TCGA-GM-A2DH-01A	2193	73.1	6.09167	Alive	0	IL4	0.0965317426936287	low	0.213876043382942
BRCA	TCGA-A7-A6VV-01A	313	10.4333	0.869444	Alive	0	IL4	0.116897018288262	low	0.213876043382942
BRCA	TCGA-BH-A42V-01A	635	21.1667	1.76389	Alive	0	IL4	0.527470750458581	high	0.213876043382942
BRCA	TCGA-AQ-A54N-01A	78	2.6	0.216667	Alive	0	IL4	0.149519521490029	low	0.213876043382942
BRCA	TCGA-AO-A0JG-01A	798	26.6	2.21667	Alive	0	IL4	0.366252263699564	high	0.213876043382942
BRCA	TCGA-E2-A15M-01A	336	11.2	0.933333	Dead	1	IL4	0.0643310462459839	low	0.213876043382942
BRCA	TCGA-BH-A8G0-01A	662	22.0667	1.83889	Alive	0	IL4	0.700173349852637	high	0.213876043382942
BRCA	TCGA-D8-A13Z-01A	635	21.1667	1.76389	Alive	0	IL4	0.0899048684213355	low	0.213876043382942
BRCA	TCGA-B6-A0IM-01A	3873	129.1	10.7583	Dead	1	IL4	0.168513676197494	low	0.213876043382942
BRCA	TCGA-A2-A4RY-01A	648	21.6	1.8	Alive	0	IL4	0.449957483628004	high	0.213876043382942
[truncated: 8,412 more rows]

## Sheet: Figure 1C
status	time	IL-21
1	49	8.0853
1	28	8.0886
1	52	8.2678
1	50	9.4255
1	36	9.5405
1	18	10.2283
1	33	10.5636
1	41	10.6327
1	14	10.7527
1	84	11.0287
1	25	11.0924
1	26	11.298
1	51	11.8057
1	14	12.7429
0	79	13.0291
1	25	13.0648
0	43	13.1047
0	84	14.5761
1	13	14.7719
1	65	15.0823
1	22	15.3397
1	2	15.3414
1	13	15.561
0	89	15.5992
1	20	15.7587
1	30	16.566
1	66	17.6875
1	24	17.8306
0	83	18.0247
0	80	18.225
1	25	18.3313
1	25	18.6185
1	18	18.8104
0	95	19.6879
1	34	19.9314
0	77	20.3325
1	35	20.3592
0	84	20.6007
1	17	20.9295
0	82	21.1074
1	36	21.5824
1	29	22.33
1	63	23.9951
1	48	24.1289
1	70	24.2583
0	79	24.3578
0	43	24.3742
1	21	26.0413
0	55	26.4114
1	22	26.7311
0	89	27.0249
1	17	27.0364
1	41	27.1095
1	27	28.6514
1	60	28.6777
1	36	28.8686
1	45	29.1538
0	90	29.4465

## Sheet: Figure 1D
IL-21 average fluorescence intensity	CD8 average fluorescence intensity
17.6875	3.9609
19.6879	6.5784
15.3414	3.7867
27.0249	6.839
29.4465	7.8169
12.7429	1.6511
17.8306	2.0311
29.1538	9.7994
24.2583	2.9577
24.1289	6.7656
19.9314	5.1161
10.7527	1.0769
26.7311	3.8009
28.6777	3.3031
23.9951	6.0616
13.0648	1.2019
21.5824	4.5078
14.5761	2.7016
9.5405	1.7937
26.4114	10.8965
28.8686	12.0986
27.1095	4.343
18.0247	4.5326
18.3313	6.8163
15.7587	2.8049
18.6185	2.2857
16.566	1.6962
20.3592	2.1548
26.0413	2.9717
14.7719	2.8126
24.3742	15.1459
10.6327	1.4041
24.3578	2.2446
11.0924	1.2693
8.0886	1.7367
20.9295	2.3403
15.0823	1.4794
15.3397	1.9581
13.0291	3.5349
13.1047	2.4165
28.6514	3.6233
10.2283	1.189
10.5636	1.5956
11.0287	1.736
15.5992	2.2394
11.298	1.5079
18.8104	1.2041
11.8057	1.3596
27.0364	2.8363
20.6007	1.9289
15.561	2.9131
21.1074	2.5764
9.4255	1.4074
18.225	5.072
22.33	2.8652
20.3325	2.9401
8.0853	1.2747
8.2678	1.5713

## Sheet: Figure 2B
days after tumor challenge	CTL								IL-21								IR								IL-21+IR
	5	6	11	14	16	17	30	33	2	12	13	15	22	24	25	28	1	3	7	9	18	19	31		4	8	10	20	26	27	29	32
0	0	0	0	0	0	0	0	0	0	0	0	0	0	0	0	0	0	0	0	0	0	0	0		0	0	0	0	0	0	0	0
9	78.5289	157.081	153.986	99.3628	119.953	58.9223	110.273	117.834	86.454	78.2425	164.204	116.243	59.4432	125.954	110.558	148.188	132.612	59.5738	79.1267	114.357	113.777	194.314	84.0433		32.4343	60.8338	165.873	129	143.99	130.706	114.918	111.363
12	187.914	387.814	253.056	197.754	285.231	134.13	171.587	312.618	134.494	180.764	209.67	260.758	133.821	357.628	176.613	258.005	360.639	110.66	194.566	266.388	226.69	296.309	134.952		52.2249	121.559	276.485	190.327	183.644	211.306	237.153	175.756
14	248.754	542.689	295.548	206.628	331.736	217.129	146.125	399.622	156.398	224.516	197.684	322.492	167.552	496.314	222.595	372.389	443.662	106.093	195.85	327.647	218.453	328.284	120.017		48.4218	106.398	306.243	218.783	130.274	245.711	265.237	207.155
16	264.9	880.205	305.344	222.16	406.782	251.623	205.56	540.026	138.831	255.925	270.672	382.723	164.721	702.787	192.667	315.347	457.634	93.295	153.3	271.123	207.709	327.478	91.5921		17.1894	96.1254	332.45	176.584	102.732	238.304	247.034	181.399
18	240.921	1045.36	424.9	265.421	543.915	280.217	260.874	620.802	156.185	205.945	235.161	480.969	213.436	882	242.024	314.746	408.356	131.32	126.051	332.601	251.795	318.603	97.686		6.1798	88.3984	325.14	142.041		270.854	216.116	143.799
20	286.375	1301.88	543.067	269.4	651.532	315.863	293.153	846.598	142.064	264.658	322.025	580.997	265.221	967.942	287.883	363.354	460.595	117.032	140.883	323.427	244.963	352.923	67.4148		0	87.8354	344.257	114.433		258.209	253.896	136.747
23	470.783	2162.33	793.166	436.63	1042.17	521.519	514.014	1174.56	136.336	386.903	433.792	795.235	436.257	1055.01	412.62	427.315	561.931	153.35	160.901	423.271	314.74	426.811	132.475		0	62.3084	356.83	115.038		325.8	294.327	87.0005
26	746.459	2972.17	1118.86	630.439	1639.58	529.819	675.752	1455.1	151.19	539.634	625.943	1176.91	523.709	1336.54	608.152	650.67	850.498	204.034	182.18	481.061	374.259	720.394	206.224		0	69.2868	381.392	97.9776		308.767	234.562	96.7323
28									236.973	792.452	844.561	1504.45	703.907	1479.4	789.882	938.141	991.5	250.109	191.007	525.214	409.251	904.908	202.861		0	108.994	401.226	80.7759		411.784	235.967	105.49
30									248.279	871.777	923.323	1624.13	852.638	1893.5	974.747	1067.51	1521.7	456.771	222.103	600.466	469.711	1050.55	269.354		0	114.915	520.396	101.21		372.788	316.479	110.387

## Sheet: Figure 2C
days after tumor challenge	CTL						IL-21						IR						IL-21+IR
	1	3	8	16	20	26	2	10	11	12	13	22	4	5	9	17	21	24	6	7	14	15	19	25
0	0	0	0	0	0	0	0	0	0	0	0	0	0	0	0	0	0	0	0	0	0	0	0	0
9	83.8696	82.5552	134.899	134.92	38.7651	53.4239	100.969	73.6646	35.7578	102.594	58.5808	154.901	36.0998	96.6155	71.5837	75.1609	149.145	105.334	144.835	52.6128	83.9437	113.099	57.2292	81.0781
11	247.092	227.755	310.622	397.897	105.261	212.23	273.205	199.556	174.174	324.935	229.79	427.697	178.486	206.381	236.489	171.434	361.677	271.865	271.029	165.093	151.367	303.23	155.52	178.88
12	282.744	293.545	456.346	500.762	158.025	228.348	316.467	262.588	288.64	404.718	321.695	642.036	245.321	270.828	294.475	264.886	435.688	369.837	293.784	195.767	218.275	450.483	226.473	217.609
13	595.896	463.053	520.611	598.153	250.406	336.375	452.459	383.858	329.679	569.321	447.747	826.663	325.604	344.098	320.639	268.848	424.708	460.717	311.751	289.48	249.469	525.976	222.644	282.88
14	638.541	606.599	804.298	978.552	354.547	522.352	578.656	475.071	459.595	933.977	621.917	1084.17	401.403	411.571	344.924	275.602	546.364	508.199	360.096	269.24	310.894	566.65	307.193	327.192
15	817.049	763.729	1080.76	1047.14	530.333	653.408	702.466	615.834	583.183	1171.82	783.445	1357.9	492.038	437.396	349.07	324.442	554.322	551.8	308.863	330.023	311.32	681.004	328.222	341.291
16	1219.52	1092.24	1461.69	1624.57	860.567	827.229	816.408	960.178	928.108	1620.46	1007.21	1760.25	568.258	523.199	431.972	431.928	663.172	697.957	287.815	384.387	402.327	875.812	338.734	363.319
17	1434.72	1317.01	1849.95	1917.5	1021.74	983.603	886.193	1081.29	1064.84	2029.67	1161.34	2134.65	614.247	593.457	474.625	460.186	724.086	817.966	350.823	401.742	442.645	923.481	360.274	402.828
18	1806.64	1540.37	2598.26	2317.52	1358.58	1371.4	1216.52	1753.41	1435.36	2427.75	1573.86	2503.78	747.577	812.332	538.798	536.5	894.217	925.827	368.913	428.52	493.719	1021.6	397.709	447.776
21													1144.57	1710.62	968.475	771.065	1607.91	1625	553.327	767.679	864.552	1559.16	584.649	767.314
22													1240.62	2370.62	1230.64	896.012	1700.66	1850.63	723.405	961	1105.16	2042.58	649.5	864.687

## Sheet: Figure 2D
Days after tumor challenge	CTL						IL-21						IR						IR+IL-21
0	0	0	0	0	0	0	0	0	0	0	0	0	0	0	0	0	0	0	0	0	0	0	0	0
7	130.056	229.651	152.734	123.407	127.116	139.679	107.594	144.805	181.949	95.6448	109.004	267.907	124.353	201.882	165.565	181.24	131.307	95.8314	114.047	136.794	234.153	166.164	94.7292	150.552
9	169.6	329.411	271.182	206.502	224.699	221.027	186.12	180.458	362.358	115.343	137.808	478.572	268.684	167.417	192.874	312.043	236.346	215.188	196.474	199.483	414.908	318.826	98.4799	273.735
10	315.489	535.318	509.843	451.451	472.347	379.639	387.26	388.767	594.073	265.409	284.449	603.443	449.393	511.649	457.288	456.335	457.288	297.508	286.335	445.459	466.467	358.547	277.484	264.433
12	693.809	918.306	1069.16	910.428	1186.09	876.291	678.037	765.075	987.042	626.303	556.648	932.383	721.42	769.342	732.06	574.752	566.441	440.151	363.542	494.138	740.285	401.946	331.236	378.016
14	1083.85	1403.55	1576.06	1597.2	1421.79	1431.87	1016.41	1305.65	1064.27	991.407	1064.27	1291.49	740.283	987.294	897.974	827.239	565.36	600.936	614.732	555.662	724.507	614.732	472.874	468.098
16													691.014	904.972	888.58	784.595	680.275	958.145	743.368	672.957	611.371	456.611	601.871	538.833

## Sheet: Figure 2G
Days after tumor challenge	CTL					IL-21					IR					IL-21+IR
14	14360	187700	13660	75080	16730	30720	72450	50110	68600	64120	8647	15000	42160	11300	5826	37830	27760	2584	9043	190800
19	70300	420500	9909		183300	35950	17970	10290	41710	30650	21300	98150	90670	735.9	9658	14580	799.8	517.7	631.3	29660
27	2186000				1677000	90800	154400		16640	46220	70280	62540	2186			45030	668.4	602.6	643.8	30950

## Sheet: Figure 2H
	CTL	IL-21	IR	IL-21+IR
18	1
22	1
25	1
34	0
34	0
24		1
30		1
34		0
34		0
34		0
25			1
34			0
34			0
34			0
34			0
34				0
34				0
34				0
34				0
34				0

## Sheet: Figure 2I
1st
Days after tumor challenge	CTL							IL-21							IR							IL-21+IR
0	0	0	0	0	0	0	0	0	0	0	0	0			0	0	0	0	0			0	0	0	0	0
9	149.611	84.0929	166.514	87.6408	111.811	168.716	102.414	143.729	128	110	165.18	117.731			80.3207	116.246	141.581	172.487	107.82			137.54	100.052	123.021	161.141	139.725
14	171.774	111.628	158.387	236.278	231.237	109.446	121.247	201.988	241.596	216.234	159.134	84.844			96.6925	122.289	104.01	213.261	146.629			134.981	120.277	172.603	253.114	98.6274
19	327.316	159.422	292.628	370.17	465.52	151.26	184.737	197.02	458.452	240.469	193.868	120.019			99.0924	126.099	122.944	237.229	72.8621			55.6542	89.3022	62.7052	147.319	58.2897
23	445.346	362.774	519.676	704.72	776.755	255.941	430.012	158.683	651.052	249.249	297.894	135.868			154.107	0	112.14	248.227	85.4242			39.0602	0	36.2004	151.301	0
27	891.034	569.915	978.495	1434.4	1488.4	475.015	875.091	383.394	956.721	409.294	625.017	232.291			311.093	0	151.29	467.466	364.463			38.6636	0	43.0859	270.651	0
31	1121.28	1204.04	1845.57	2370.92	2757.01	713.824	1380.82	559.853	1864.15	653.243	1032.92	463.805			417.05	0	282.67	872.708	230.652			55.975	0	83.9211	426.773	0
34								816.75	2194.86	1011.61	1558.66	718.365			678.693	0	604.754	1145.65	289.197			97.1804	0	85.6053	471.349	0
38															669.173	0	864.116	1333.42	1589.84			97.9108	0	159.039	481.957	0
2nd
Days after tumor challenge	CTL							IL-21							IR							IL-21+IR
0	0	0	0	0	0	0	0	0	0	0	0	0			0	0	0	0	0			0	0	0	0	0
9	103.04	98.739	81.2002	80.982	91.6193	61.6537	20.1316	129.213	95.5	81.681	63.6392	56.7766			92.2078	56.3879	71.2235	53.3023	48.0368			109.37	89.256	67.6702	62.0933	30.2534
14	160.012	123.278	92.8824	129.762	173.247	80.0763	40.2387	187.907	220.501	122.572	87.1988	70.3627			115.609	94.3936	75.8023	119.529	60.356			94.6718	104.773	62.249	146.953	36.5879
19	263.392	170.521	90.4037	263.392	449.145	107.33	57.905	198.368	363.237	142.792	89.9217	76.9388			236.423	205.556	106.022	226.785	71.5653			37.3353	97.6139	111.964	135.515	78.3749
23	353.931	388.009	168.536	528.273	811.324	217.623	144.483	219.983	514.466	177.661	177.996	82.7989			434.2	357.052	175.018	473.666	102.509			59.5119	75.1021	148.086	137.52	127.445
27	641.815	709.776	484.045	1112.6	1527.28	473.714	308.954	433.302	1206.78	244.709	339.897	207.878			867.958	730.522	370.17	813.904	165.054			69.8701	81.0317	236.024	233.874	194.552
31	775.24	1260.6	973.128	1623.24	2723.19	755.925	588.118	628.756	1975.3	413.132	648.536	350.493			1429.99	1276.88	664.442	1361.88	305.761			92.306	132.062	250.498	317.58	488.572
34								819.115	2915.09	634.644	940.954	489.344			2018.56	1717.92	1184.3	1588.24	564.993			132.986	188.196	175.221	478.246	748.015
38															3151.21	1360.65	1626.73	1934.95	880.237			174.315	254.434	281.46	731.726	385.499

[truncated: 30 more sheets: Figure 3E, Figure 3K, Figure 4A, Figure 4B, Figure 4C, Figure 4D, Figure 5A, Figure 5B, Figure 5C, Figure 5D, Figure 5E, Figure 5G, Figure S2A, Figure S2B, Figure S3A, Figure S3B, Figure S4A, Figure S4B, Figure S4D-G, Figure S5M …]
